# Supplementary material for: Identification of highly penetrant Rb-related synthetic lethal interactions in triple negative breast cancer
Source: Oncogene. 2018 Jun 18;37(43):5701–18. doi: 10.1038/s41388-018-0368-z (PMC6202330; doi:10.1038/s41388-018-0368-z)
Supplement: Supplementary file 7 — Supplementary Data Table 1 [file 41388_2018_368_MOESM7_ESM.xlsx]

## Sheet: Supplementary Data 1
Supplementary Data 1. Classification of RB1 defects in a panel of TNBC cell lines
Western blot data were obtained in house
Copy number Z-scores and mRNA expression Z-scores were calculated using data obtained from http://neellab.github.io/bfg/								Western blot Key
Marcotte' mutations were obtained from Marcotte et al., 2016 supplement mmc2xlsx								Low/none		1
COSMIC' mutations were obtained from http://cancer.sanger.ac.uk/								High		0
Proteomic iBAC scores were obtained from Lawrence et al., 2015								ND		not determined
Number	cell_line	subtype_neve	subtype_intrinsic	RB1_western	RB1_western_quant	RB1_CNA_Z Reference 22	RB1_mRNA_Z (Reference 22	RB1_iBAC_proteomics, Reference 24	CCLE transcript, Reference 25	RB1_mutations Reference 22	RB1_mutations_COSMIC	consensus RB1 status	SKP2 zGARP, reference 22
1	du4475	basalb	NA	1	0.000345038	-21.7019	-9.70747	0	4.06005	|	c.1_2787del2787	defective	-8.66
2	mdamb468	basala	Basal	1	0.00247414	-12.9678	-7.08015	0	4.04242	|	c.265_2787del2523	defective	-1.42
3	hdqp1	basala	Normal	ND	ND	-10.4655	0.464546	NA	6.99997	|	deletion of ex1 to ex13	defective	-3.287
4	bt549	basalb	CL	1	0.000241069	-5.62629	0.377901	0	5.24375	|	c.265_607del343	defective	-3.705
5	cal148	luminal	HER2	ND	ND	-5.24381	-3.88499	NA	3.95306	|	deletion of ex7 to ex17	defective	-4.345
6	hcc1937	basala	Basal	ND	ND	-2.58893	-1.22835	0	6.62439	|	c.2220_2326-22del178	defective	-2.718
7	mdamb436	basalb	CL	1	0.00144157	-0.267393	-3.24115	0	4.5012	|	c.607_608ins107	defective	-1.315
8	cal851	basala	Basal	ND	ND	-0.0425031	0.0979744	NA	6.58321	|	p.P21fs*?	defective	-1.904
10	sum149	basala	Basal	0	0.0279247	0.704799	-2.99322	NA	NA	|	|	defective (low expression)	-0.327
9	mb157	basalb	Basal	ND	ND	-2.80628	-4.96337	NA	NA	|	|	defective (low expression)	-1.24
11	hcc1187	basala	Basal	ND	ND	1.03729	-2.76395	NA	5.26683	|	|	defective (low expression)	-1.996
12	hcc3153	basala	Basal	ND	ND	1.26936	-2.97856	NA	NA	|	|	defective (low expression)	-1.987
14	mdamb231	basalb	CL	0	0.106268	-1.48976	0.713814	14.65	7.25465	|	|	wt	0.95
16	hcc1143	basala	Basal	0	0.47904	-0.973268	-0.491205	14.245	6.70744	|	|	wt	-0.543
19	hs578t	basalb	CL	0	0.185714	-0.483137	0.225941	14.305	7.50262	|	|	wt	-1.212
29	hcc38	basala	Basal	0	0.21258	0.433998	2.01214	21.6	7.98277	|	|	wt	-0.848
31	bt20	basala	Basal	ND	ND	0.507168	-0.247269	28.05	7.83531	|p.I388S|p.P515L	|	wt	-1.164
32	hcc1806	basala	Basal	ND	ND	0.52026	0.0806456	12.56	6.3267	|	|	wt	-1.763
39	mdamb453	luminal	LuminalA	0	0.704241	0.8454	1.271	30.9	8.00041	|	|	wt	-0.378
41	hcc1395	basalb	CL	ND	ND	NA	NA	NA	8.04223	|	|	wt	-0.318
13	mx1	basalb	Basal	ND	ND	-1.60705	-1.36698	NA	NA	|	|	wt	-3.282
15	skbr5	luminal	LuminalB	ND	ND	-1.33858	-1.14037	NA	NA	|	|	wt	-0.021
17	cal120	basalb	CL	0	0.154558	-0.6015	-0.799125	NA	6.2082	|	|	wt	-1.618
18	hbl100	basalb	CL	ND	ND	-0.562225	1.16969	NA	NA	|	|	wt	-0.211
20	mfm223	luminal	LuminalB	ND	ND	-0.0979186	0.233939	30.1	NA	|	|	wt	-1.723
21	hcc1599	basala	Basal	ND	ND	-0.0102223	-0.629836	3.9575	6.77872	|	|	wt	-4.122
22	hcc2185	luminal	LuminalB	ND	ND	0.0166784	-0.287258	NA	NA	|	|	wt	-1.248
23	hcc2688	luminal	Basal	ND	ND	0.159252	0.520531	NA	NA	|	|	wt	-4.235
24	sum102	basala	Normal	ND	ND	0.174855	-0.431221	NA	NA	|	|	wt	-0.92
25	sum52	luminal	LuminalA	0	0.0796702	0.399745	-0.335246	NA	NA	|	|	wt	-0.992
26	hcc70	basala	Basal	0	0.126764	0.419651	-0.735142	NA	6.47716	|	|	wt	-4.025
27	sum159	basalb	CL	ND	ND	0.421265	0.159292	NA	NA	|	|	wt	0.527
28	sw527	basalb	Basal	ND	ND	0.428259	-0.104639	16.8	NA	|	|	wt	-1.345
30	skbr7	basalb	CL	ND	ND	0.434178	0.384566	NA	NA	|	|	wt	-2.05
33	184b5	basalb	Normal	ND	ND	0.532096	0.21661	NA	NA	|	|	wt	-0.919
34	sum1315	basalb	CL	ND	ND	0.583746	1.95482	NA	NA	|	|	wt	0.585
35	cal51	basalb	CL	0	0.944958	0.584822	1.27233	NA	8.17269	|	|	wt	0.054
36	sum185	luminal	HER2	ND	ND	0.674491	1.0044	NA	NA	|	|	wt	-2.488
37	184a1	basalb	Normal	ND	ND	0.706951	0.505868	NA	NA	|	|	wt	-1.694
38	macls2	basala	Normal	ND	ND	0.817244	0.044655	NA	NA	|	|	wt	-2.478
40	mdamb157	basalb	CL	0	0.0708101	1.7012	-0.907097	1.0435	6.33614	|	|	wt	-2.164
42	sum229	basala	Basal	ND	ND	NA	NA	NA	NA	|	|	wt	-1.42
