# Supplementary material for: Identification of highly penetrant Rb-related synthetic lethal interactions in triple negative breast cancer
Source: Oncogene. 2018 Jun 18;37(43):5701–18. doi: 10.1038/s41388-018-0368-z (PMC6202330; doi:10.1038/s41388-018-0368-z)
Supplement: Supplementary file 8 — Supplementary Data Table 2 [file 41388_2018_368_MOESM8_ESM.xlsx]

## Sheet: Supplementary Data 2
Supplementary Data 2. Significant Rb-specific TNBC Cell Line mRNA expression differences determined by Limma analysis.
A. Downregulated								B. Upregulated
Rank by LogFC	ID	logFC	t	P.Value	adj.P.Val	B		Rank by LogFC	ID	logFC	t	P.Value	adj.P.Val	B
1	DEPTOR	-2.7579	-3.74011	0.00054175	0.496001	-0.713735		1	RARRES1	4.34238	2.99347	0.00456783	0.518632	-2.19175
2	C16orf45	-2.7105	-3.63344	0.000744038	0.496001	-0.933714		2	WFDC2	4.16758	3.25385	0.00222677	0.496001	-1.69425
3	ATF7IP2	-2.63023	-3.13658	0.00308882	0.496001	-1.92104		3	CDKN2A	3.87832	3.27869	0.00207617	0.496001	-1.64569
4	LMCD1	-2.55928	-3.32075	0.00184294	0.496001	-1.56303		4	ALDH1A3	3.27718	3.09156	0.0034968	0.500421	-2.00694
5	RB1	-2.47295	-5.55941	1.6151e-06	0.0195217	3.23519		5	RBP1	3.27018	2.61445	0.0122889	0.582498	-2.87239
6	TMEM63C	-2.44077	-2.80485	0.00754107	0.538078	-2.53748		6	CYBA	3.19792	2.60312	0.012644	0.585546	-2.89185
7	KCNMA1	-2.31883	-2.1887	0.034124	0.680621	-3.56269		7	MDK	3.07553	3.02496	0.00419432	0.516537	-2.13278
8	TSPAN1	-2.25755	-2.42861	0.0194335	0.610395	-3.18426		8	COCH	3.06745	4.00735	0.000240881	0.496001	-0.15288
9	EEF1A2	-2.19925	-2.21199	0.0323566	0.680621	-3.52721		9	STRA6	2.9284	2.95323	0.00509063	0.530434	-2.26661
10	GPRC5C	-2.19012	-2.35637	0.023104	0.639034	-3.30118		10	PLIN2	2.8328	2.73986	0.00892736	0.55569	-2.65347
11	CPQ	-2.17442	-2.53487	0.0149879	0.591838	-3.00784		11	ANO1	2.67502	2.61831	0.0121703	0.582498	-2.86576
12	C5orf38	-2.16222	-2.14487	0.0376831	0.69267	-3.62868		12	C15orf48	2.66198	2.06468	0.0450467	0.708256	-3.74677
13	IRX2	-2.15343	-2.08349	0.0432153	0.704816	-3.71939		13	CDKN2B	2.51915	2.27876	0.0277313	0.654664	-3.42397
14	CMBL	-2.14672	-2.01744	0.0499491	0.718713	-3.81471		14	SLC43A3	2.46717	2.2912	0.0269377	0.651191	-3.40449
15	RNU6ATAC	-2.10752	-3.18134	0.002728	0.496001	-1.83498		15	FAM221A	2.40707	2.68162	0.0103662	0.558059	-2.75596
16	TGFB3	-2.04845	-2.38562	0.0215488	0.629132	-3.25414		16	ICAM1	2.40632	2.58127	0.013355	0.587629	-2.9292
17	FAM46B	-2.04662	-3.04428	0.00397954	0.516537	-2.09643		17	GFPT2	2.37485	2.57777	0.0134722	0.587629	-2.93517
18	MSX2	-1.98913	-2.54107	0.0147596	0.591558	-2.99738		18	INHBA	2.34752	2.16313	0.036162	0.687722	-3.6013
19	ZNF597	-1.97223	-3.46093	0.00123269	0.496001	-1.28399		19	PLBD1	2.34732	2.09652	0.0419845	0.702775	-3.7003
20	BEX2	-1.8274	-2.18253	0.0346061	0.682356	-3.57203		20	C1QTNF1	2.31862	2.64244	0.0114513	0.572853	-2.82412
21	HIST1H1C	-1.77892	-2.56862	0.0137831	0.587629	-2.95073		21	KIAA1211	2.29628	3.36941	0.0016042	0.496001	-1.46678
22	RPS4XP22	-1.7587	-2.99032	0.00460694	0.518632	-2.19764		22	SYK	2.17032	2.2739	0.0280472	0.658449	-3.43157
23	CERS4	-1.75857	-2.0627	0.0452434	0.708256	-3.74965		23	LAMA4	2.15613	2.55696	0.0141892	0.589362	-2.97053
24	WWC2	-1.75252	-2.85514	0.00660852	0.532797	-2.44661		24	HCP5	2.11802	2.39043	0.0213022	0.629132	-3.24637
25	MYADM	-1.74987	-2.0514	0.0463803	0.710517	-3.76599		25	MAN1A1	2.10817	2.54078	0.0147702	0.591558	-2.99788
26	FAM212B	-1.74587	-3.03733	0.0040556	0.516537	-2.10952		26	TCF7	2.05482	2.44031	0.0188913	0.605976	-3.16509
27	RNU6-16P	-1.70848	-2.31155	0.0256837	0.642927	-3.37246		27	C1R	2.0391	2.19866	0.0333576	0.680621	-3.54754
28	ACADSB	-1.70272	-3.31702	0.00186254	0.496001	-1.57037		28	LRRC61	1.95885	2.19114	0.0339348	0.680621	-3.55898
29	DNAJC12	-1.70072	-2.42468	0.0196189	0.614335	-3.19068		29	TSPAN2	1.92387	2.7216	0.00935727	0.558059	-2.68575
30	HIST1H2BC	-1.6868	-2.89594	0.00593207	0.532797	-2.37217		30	LIF	1.90268	2.24152	0.0302327	0.668046	-3.48184
31	NUDT7	-1.6603	-2.55356	0.0143096	0.591141	-2.97629		31	PODXL	1.87578	2.78158	0.00801275	0.538078	-2.57921
32	ATAD1	-1.63902	-2.81573	0.00732952	0.538078	-2.51791		32	AP1M2	1.86403	2.03128	0.0484666	0.717701	-3.79493
33	MAP2	-1.61798	-2.19479	0.0336535	0.680621	-3.55343		33	CRISPLD2	1.8483	2.54805	0.0145066	0.591558	-2.98561
34	SELM	-1.49857	-2.29779	0.026526	0.646906	-3.39414		34	ZNF512	1.8389	2.19763	0.0334366	0.680621	-3.54912
35	CPPED1	-1.48615	-2.32657	0.024792	0.642927	-3.34868		35	FAM184A	1.83003	3.29435	0.00198619	0.496001	-1.61496
36	H2BFS	-1.47932	-2.90389	0.00580799	0.532797	-2.35759		36	PM20D2	1.81235	2.71321	0.00956114	0.558059	-2.70054
37	HIST1H4H	-1.45687	-2.22896	0.0311204	0.670625	-3.50119		37	SLC27A2	1.78682	2.83795	0.00691457	0.53408	-2.47779
38	TUBA4A	-1.45385	-2.35995	0.0229083	0.639034	-3.29544		38	PCSK6	1.78493	2.39045	0.0213009	0.629132	-3.24632
39	METRN	-1.43412	-3.30896	0.00190568	0.496001	-1.58625		39	MB21D1	1.78297	2.3137	0.025554	0.642927	-3.36905
40	MAPRE2	-1.38318	-2.32176	0.0250745	0.642927	-3.35631		40	AS3MT	1.77818	2.3144	0.0255125	0.642927	-3.36796
41	PPFIBP2	-1.37855	-2.23609	0.0306137	0.668046	-3.49022		41	MYB	1.76597	2.44147	0.0188384	0.605976	-3.16319
42	HIST2H2BE	-1.3626	-2.18419	0.0344756	0.680894	-3.56952		42	MEX3A	1.73242	3.17603	0.00276858	0.496001	-1.84521
43	SLC7A11	-1.361	-2.37328	0.0221931	0.639034	-3.27404		43	MEGF6	1.72458	3.17941	0.00274271	0.496001	-1.83871
44	ARHGAP5-AS1	-1.35293	-3.16297	0.00287096	0.496001	-1.87037		44	KIAA0754	1.71095	2.71094	0.0096171	0.558059	-2.70454
45	RHOB	-1.35195	-2.46735	0.0176904	0.603085	-3.12054		45	GPC2	1.6868	3.04223	0.00400186	0.516537	-2.10029
46	ADCY9	-1.31383	-3.00825	0.00438881	0.516537	-2.16412		46	B4GALNT3	1.67755	2.13564	0.0384725	0.694638	-3.64244
47	SAMD4A	-1.31298	-2.13148	0.0388336	0.694638	-3.64864		47	ANO9	1.67593	2.15858	0.0365363	0.690022	-3.60815
48	RNASE4	-1.3059	-2.16363	0.0361212	0.687722	-3.60055		48	NMB	1.67373	2.09285	0.0423281	0.702775	-3.70569
49	TENC1	-1.29372	-2.81826	0.00728115	0.538078	-2.51335		49	CSRP2	1.67062	2.34224	0.0238911	0.642927	-3.32376
50	GLUD1	-1.28975	-2.57312	0.0136294	0.587629	-2.94308		50	ENO2	1.6555	2.06586	0.0449298	0.708256	-3.74506
51	KLF9	-1.25035	-2.13692	0.0383623	0.694638	-3.64054		51	KHDC1	1.64938	2.46708	0.017702	0.603085	-3.12099
52	RCBTB2	-1.23348	-2.36438	0.0226683	0.639034	-3.28834		52	CORO1A	1.63723	2.35951	0.0229325	0.639034	-3.29615
53	ASAP3	-1.21188	-2.25996	0.0289702	0.665708	-3.45328		53	SH3BGRL2	1.63718	2.62466	0.0119772	0.581399	-2.85483
54	FAM86HP	-1.20573	-3.21838	0.00245995	0.496001	-1.76329		54	NFE2L3	1.63347	2.41558	0.0200538	0.616655	-3.20553
55	NUTM2A-AS1	-1.20185	-3.13742	0.00308165	0.496001	-1.91943		55	PRKAR2B	1.627	2.33023	0.0245789	0.642927	-3.34287
56	ADAMTSL5	-1.18328	-2.13096	0.0388791	0.694638	-3.64941		56	FAM83B	1.6192	2.13429	0.0385896	0.694638	-3.64446
57	CD55	-1.1627	-2.24139	0.0302416	0.668046	-3.48204		57	C1orf51	1.61917	2.08266	0.0432941	0.704816	-3.72059
58	AHNAK	-1.15347	-2.54796	0.0145099	0.591558	-2.98576		58	STAT5A	1.61857	2.41481	0.0200912	0.616655	-3.20679
59	TMEM65	-1.15325	-3.60507	0.00080903	0.496001	-0.9918		59	DEPDC7	1.61097	2.66835	0.0107226	0.564481	-2.77912
60	CA11	-1.15013	-2.43358	0.0192015	0.605976	-3.17612		60	SLCO3A1	1.57315	2.35181	0.0233551	0.641577	-3.30847
61	FAM69A	-1.13752	-2.50627	0.0160829	0.591838	-3.05582		61	2003-09-01	1.56077	2.03344	0.0482396	0.716921	-3.79185
62	LGALSL	-1.13543	-3.0074	0.00439898	0.516537	-2.16572		62	PPP1R9A	1.5559	2.28277	0.0274734	0.653642	-3.41771
63	RRAS	-1.13403	-2.16037	0.0363884	0.688698	-3.60545		63	RNF144A	1.54928	2.25705	0.029166	0.668046	-3.45779
64	C1orf53	-1.1263	-2.8641	0.00645418	0.532797	-2.43032		64	CDCP1	1.5382	2.23888	0.0304171	0.668046	-3.48591
65	BLVRB	-1.11587	-2.76836	0.00829267	0.550733	-2.60281		65	NFIX	1.49792	2.07325	0.044204	0.705961	-3.73432
66	RHOT1P1	-1.11207	-3.24221	0.00230091	0.496001	-1.71696		66	CENPV	1.49682	2.72473	0.00928223	0.558059	-2.68022
67	RRM2B	-1.10077	-3.65186	0.000704565	0.496001	-0.895909		67	MGAT4A	1.49548	2.0902	0.0425778	0.704019	-3.70957
68	MINPP1	-1.09105	-2.31054	0.0257447	0.642927	-3.37405		68	HYI	1.48308	2.36275	0.0227563	0.639034	-3.29095
69	EIF2D	-1.08898	-2.43478	0.019146	0.605976	-3.17416		69	NMU	1.47607	2.39063	0.0212917	0.629132	-3.24603
70	ZNF771	-1.08887	-3.08924	0.00351914	0.500421	-2.01135		70	CACHD1	1.46665	2.23668	0.0305722	0.668046	-3.48931
71	HIST1H2BN	-1.0851	-2.69799	0.00994144	0.558059	-2.72728		71	LIMD2	1.45283	2.08279	0.0432821	0.704816	-3.72041
72	HIST1H2BK	-1.06463	-2.06801	0.0447174	0.708109	-3.74194		72	AP3B2	1.43707	2.16012	0.0364092	0.688698	-3.60583
73	TACC2	-1.05475	-2.2366	0.0305778	0.668046	-3.48943		73	CTSH	1.43242	2.04525	0.0470104	0.710672	-3.77487
74	FAH	-1.04155	-2.88084	0.00617454	0.532797	-2.39979		74	CLCF1	1.42032	2.40118	0.0207603	0.625771	-3.22895
75	CRTAP	-1.04028	-2.88666	0.00608007	0.532797	-2.38916		75	ATP11A	1.41965	3.14101	0.00305119	0.496001	-1.91255
76	NEK11	-1.03937	-2.9794	0.00474462	0.518632	-2.21799		76	NEURL1B	1.40247	3.32065	0.00184342	0.496001	-1.56321
77	MYO9A	-1.0356	-2.94256	0.00523833	0.532065	-2.28636		77	GATS	1.37787	2.72809	0.00920248	0.558059	-2.6743
78	TLN2	-1.03187	-2.50479	0.0161415	0.591838	-3.0583		78	NPR2	1.37072	2.17813	0.0349537	0.683606	-3.57869
79	PTPN14	-1.01717	-2.69957	0.00990143	0.558059	-2.72452		79	MARCKSL1	1.35872	2.07511	0.0440224	0.705701	-3.7316
80	CCDC113	-1.01058	-2.03403	0.048177	0.716921	-3.79099		80	SH2B2	1.35437	3.06449	0.003766	0.511456	-2.05827
81	RILPL2	-1.00987	-3.0947	0.00346672	0.500421	-2.00096		81	IL27RA	1.33978	2.76618	0.00833979	0.550836	-2.6067
82	LYRM9	-1.00438	-2.41151	0.0202514	0.618129	-3.21216		82	HIP1	1.33132	2.88497	0.00610729	0.532797	-2.39224
83	FLYWCH2	-0.99275	-3.42856	0.00135355	0.496001	-1.34889		83	ENPP4	1.3295	2.38641	0.021508	0.629132	-3.25286
84	FITM2	-0.991383	-3.33106	0.00178967	0.496001	-1.54269		84	FAM111B	1.3205	2.26282	0.0287784	0.665095	-3.44883
85	GLUD2	-0.986817	-2.44784	0.0185495	0.605976	-3.15271		85	ZNF713	1.29042	2.94616	0.00518814	0.531432	-2.27971
86	ZHX3	-0.986433	-3.46538	0.00121691	0.496001	-1.27504		86	C1RL-AS1	1.28888	2.0238	0.0492628	0.718713	-3.80563
87	RBKS	-0.972667	-3.31693	0.00186305	0.496001	-1.57056		87	N4BP2L1	1.28607	2.20584	0.0328148	0.680621	-3.5366
88	PCTP	-0.964083	-2.30005	0.0263858	0.646906	-3.39058		88	ANKRD10-IT1	1.27287	3.09528	0.00346123	0.500421	-1.99987
89	TRIQK	-0.958067	-2.11829	0.0399971	0.696658	-3.6682		89	SPTBN2	1.26297	2.04678	0.0468527	0.710672	-3.77266
90	TCEA2	-0.95195	-2.51449	0.0157611	0.591838	-3.04208		90	PBX4	1.25985	2.85838	0.00655235	0.532797	-2.44072
91	RNF139	-0.951217	-3.2874	0.00202566	0.496001	-1.6286		91	CLSPN	1.2423	2.46412	0.0178301	0.603677	-3.12588
92	NUDT16L1	-0.948033	-2.41595	0.0200362	0.616655	-3.20493		92	RNFT2	1.23688	2.20418	0.0329402	0.680621	-3.53914
93	GLYR1	-0.946083	-2.1122	0.0405443	0.696967	-3.6772		93	CCDC71L	1.23682	2.69709	0.0099644	0.558059	-2.72887
94	RPS2P35	-0.941983	-3.16691	0.00283971	0.496001	-1.86279		94	PARP12	1.22025	3.16464	0.00285765	0.496001	-1.86715
95	BBS5	-0.941	-2.4986	0.016389	0.591838	-3.06864		95	KIF3C	1.21755	2.06945	0.0445761	0.708004	-3.73985
96	ZBED5-AS1	-0.936667	-2.96245	0.0049661	0.526538	-2.2495		96	DBNDD2	1.20598	2.07727	0.0438138	0.704816	-3.72847
97	ITM2B	-0.9276	-2.71283	0.00957048	0.558059	-2.70121		97	IFNLR1	1.1903	2.02101	0.0495627	0.718713	-3.80962
98	RHOC	-0.9251	-3.02917	0.00414667	0.516537	-2.12488		98	CCNE2	1.18847	2.43981	0.0189144	0.605976	-3.16591
99	PRDM11	-0.9134	-2.25004	0.0296431	0.668046	-3.46866		99	GPR19	1.1839	2.18897	0.0341032	0.680621	-3.56228
100	LINC00938	-0.909767	-3.55355	0.000941261	0.496001	-1.09682		100	ABRACL	1.17783	3.00096	0.00447635	0.516537	-2.17777
101	OBFC1	-0.89315	-2.75062	0.00868271	0.55569	-2.63439		101	TEX30	1.17342	3.75478	0.000518474	0.496001	-0.683302
102	SLC35D1	-0.892767	-2.79555	0.00772637	0.538078	-2.55418		102	CCDC136	1.16878	2.10338	0.0413491	0.699982	-3.69021
103	ABCA11P	-0.888833	-2.66352	0.0108552	0.567957	-2.78753		103	TDRKH	1.16108	2.09603	0.0420305	0.702775	-3.70102
104	FAM63A	-0.8868	-2.24754	0.0298149	0.668046	-3.47253		104	VOPP1	1.15918	3.03308	0.00410276	0.516537	-2.11752
105	PPP2R5E	-0.88595	-2.12609	0.0393052	0.695582	-3.65664		105	RBM38	1.1568	3.21194	0.00250471	0.496001	-1.77579
106	TARSL2	-0.885883	-2.82058	0.007237	0.538078	-2.50916		106	TNFRSF25	1.14727	2.61619	0.0122355	0.582498	-2.86941
107	LINC00152	-0.878817	-2.20754	0.0326875	0.680621	-3.53401		107	CDCA2	1.14658	2.16863	0.0357146	0.68526	-3.59302
108	C21orf119	-0.875617	-2.53665	0.014922	0.591838	-3.00484		108	SLC43A2	1.13513	2.61709	0.0122078	0.582498	-2.86786
109	CSRNP1	-0.871883	-2.71383	0.00954604	0.558059	-2.69945		109	MAST1	1.13288	2.18097	0.0347291	0.683606	-3.5744
110	TANGO6	-0.868183	-3.3602	0.00164698	0.496001	-1.48504		110	CHRNA5	1.12307	2.68279	0.0103351	0.558059	-2.7539
111	ADAM9	-0.86135	-2.62481	0.0119725	0.581399	-2.85456		111	TMTC4	1.12053	3.57849	0.000874857	0.496001	-1.04607
112	DGCR6	-0.858517	-2.56793	0.0138071	0.587629	-2.95192		112	GSDMB	1.11513	2.47944	0.0171763	0.601403	-3.10052
113	MIR4435-1HG	-0.856833	-2.03207	0.0483841	0.717568	-3.79381		113	STRIP2	1.10692	2.08709	0.0428716	0.704816	-3.71412
114	NDUFB9	-0.854683	-2.31307	0.0255919	0.642927	-3.37005		114	ANKRD10	1.10108	4.43929	6.24242e-05	0.251507	0.77605
115	EVI5	-0.84975	-2.67787	0.0104656	0.558059	-2.7625		115	MAP3K8	1.09172	2.50461	0.016149	0.591838	-3.05861
116	TMTC3	-0.848267	-2.61782	0.0121854	0.582498	-2.86661		116	ZBTB18	1.08143	2.10876	0.0408569	0.696967	-3.68229
117	C6orf120	-0.847483	-3.96189	0.000276901	0.496001	-0.249174		117	SOD2	1.06958	2.0409	0.0474593	0.71232	-3.78113
118	ALG14	-0.84675	-2.88528	0.00610238	0.532797	-2.39169		118	ARGLU1	1.06667	3.7963	0.000457688	0.496001	-0.596909
119	ANKS3	-0.8461	-2.73861	0.00895616	0.55569	-2.65568		119	GPRIN1	1.06662	2.89338	0.00597251	0.532797	-2.37686
120	SENP8	-0.844667	-2.80427	0.00755261	0.538078	-2.53854		120	TMEM132A	1.05788	2.87876	0.00620875	0.532797	-2.4036
121	NACA3P	-0.838983	-2.07628	0.0439089	0.704816	-3.7299		121	KLHL23	1.05462	3.10496	0.00337032	0.500421	-1.98144
122	C5orf55	-0.83325	-2.56486	0.0139131	0.588127	-2.95713		122	KIAA1009	1.05248	3.36168	0.00164003	0.496001	-1.4821
123	SPRYD7	-0.82915	-3.13555	0.00309763	0.496001	-1.92301		123	CCNE1	1.04198	2.27197	0.0281732	0.658449	-3.43458
124	ZNF75A	-0.82545	-2.45276	0.0183296	0.605976	-3.14462		124	MICAL1	1.04028	2.6328	0.0117335	0.579045	-2.84078
125	AGAP1	-0.824733	-2.04262	0.0472816	0.710811	-3.77866		125	GPR180	1.0351	4.99847	1.02775e-05	0.0621118	2.00155
126	RPS2P7	-0.822467	-3.47317	0.00118973	0.496001	-1.25937		126	OAF	1.0325	2.19688	0.0334939	0.680621	-3.55026
127	TMEM150A	-0.821983	-2.39666	0.0209865	0.629132	-3.23627		127	SOX4	1.02822	2.09948	0.0417095	0.701172	-3.69595
128	NME2	-0.821783	-2.76169	0.00843737	0.551257	-2.6147		128	TCIRG1	1.02777	2.51903	0.0155857	0.591838	-3.03446
129	RPS3AP49	-0.819383	-2.31921	0.0252254	0.642927	-3.36035		129	FN3K	1.02443	2.3446	0.0237579	0.642927	-3.31999
130	FAM86EP	-0.815867	-2.18601	0.0343335	0.680881	-3.56677		130	TNFAIP8	1.00405	2.72444	0.00928925	0.558059	-2.68074
131	CAMK2D	-0.811983	-2.14149	0.0379706	0.694638	-3.63373		131	SAMHD1	0.976633	2.05982	0.0455306	0.708256	-3.75382
132	MAP2K4	-0.802117	-2.096	0.0420331	0.702775	-3.70106		132	TTK	0.971383	2.14396	0.0377597	0.69267	-3.63003
133	CTNNA1	-0.79815	-2.87995	0.00618918	0.532797	-2.40143		133	SLC25A37	0.967467	2.68056	0.0103941	0.558059	-2.75781
134	RPL9P32	-0.79815	-2.7522	0.00864735	0.55569	-2.63158		134	MKI67	0.963717	2.12753	0.039179	0.694638	-3.65451
135	ZHX1	-0.7959	-2.92433	0.00550011	0.532797	-2.32001		135	BCORL1	0.958117	2.57215	0.0136625	0.587629	-2.94473
136	EEF1B2P1	-0.793567	-2.61392	0.0123054	0.582498	-2.87331		136	PHTF1	0.954067	2.15406	0.0369104	0.69267	-3.61492
137	CHPT1	-0.791583	-2.20808	0.032647	0.680621	-3.53318		137	LPAR2	0.952783	2.56921	0.0137631	0.587629	-2.94974
138	RPL7P47	-0.7861	-2.43404	0.01918	0.605976	-3.17536		138	DNMT3A	0.948417	2.61045	0.0124133	0.582498	-2.87928
139	METTL21B	-0.782967	-2.67834	0.0104532	0.558059	-2.76168		139	SEC61G	0.933233	2.64812	0.0112875	0.572853	-2.81427
140	ZNF500	-0.78265	-2.55849	0.0141352	0.589288	-2.96793		140	EZH2	0.929767	2.948	0.00516251	0.531432	-2.27629
141	SPATA20	-0.77975	-2.86097	0.00650765	0.532797	-2.43601		141	HMHA1	0.927067	2.04381	0.0471585	0.710811	-3.77694
142	RAPGEF2	-0.776117	-2.84123	0.00685517	0.53408	-2.47185		142	UHRF2	0.926067	3.25398	0.002226	0.496001	-1.69401
143	RPS2P4	-0.773233	-2.80917	0.00745639	0.538078	-2.52972		143	TMEM56	0.923617	2.63781	0.0115861	0.576303	-2.83213
144	TRAM2-AS1	-0.772717	-2.49556	0.0165116	0.591838	-3.07371		144	PSIP1	0.914217	2.42062	0.0198119	0.616655	-3.19731
145	MBLAC2	-0.770517	-2.20941	0.0325484	0.680621	-3.53116		145	HMGN3	0.9131	3.07722	0.00363701	0.507626	-2.03415
146	TSHZ1	-0.76885	-2.16569	0.0359538	0.687722	-3.59746		146	CASP2	0.909117	3.25007	0.00225057	0.496001	-1.70162
147	C5orf28	-0.765283	-2.97136	0.00484854	0.523253	-2.23296		147	DNMT1	0.906317	3.15393	0.00294386	0.496001	-1.88775
148	REEP5	-0.7648	-3.00006	0.00448717	0.516537	-2.17944		148	RALGPS1	0.900083	2.17607	0.0351173	0.683606	-3.5818
149	ZNF652	-0.763017	-2.66015	0.0109485	0.567957	-2.79339		149	MACF1	0.899	2.0625	0.0452639	0.708256	-3.74994
150	HCFC2	-0.759183	-3.13309	0.00311873	0.496001	-1.92772		150	PASK	0.89465	2.52463	0.015372	0.591838	-3.02507
151	UBALD1	-0.758467	-2.28019	0.0276388	0.653757	-3.42173		151	TFDP1	0.887783	4.23594	0.000118538	0.358191	0.33593
152	TATDN1P1	-0.75765	-2.0676	0.0447585	0.708109	-3.74254		152	LRFN4	0.887683	2.05067	0.0464552	0.710672	-3.76705
153	DTWD2	-0.753417	-2.54412	0.0146484	0.591558	-2.99224		153	RFX3	0.8831	2.1794	0.034853	0.683606	-3.57677
154	RBMS2P1	-0.752217	-2.10646	0.0410669	0.697157	-3.68568		154	USP49	0.8724	2.73754	0.0089811	0.55569	-2.65759
155	IL17RC	-0.7507	-2.3596	0.0229274	0.639034	-3.296		155	PLEKHG5	0.8702	2.0485	0.0466768	0.710672	-3.77019
156	PIGN	-0.750533	-2.22888	0.0311261	0.670625	-3.50131		156	ING1	0.866117	3.73143	0.000556	0.496001	-0.731728
157	NQO2	-0.746483	-2.32533	0.0248642	0.642927	-3.35064		157	SH3D21	0.865333	2.17014	0.0355933	0.68526	-3.59076
158	CPNE3	-0.7458	-3.20771	0.00253447	0.496001	-1.78398		158	FANCL	0.859867	3.15535	0.00293231	0.496001	-1.88502
159	NEK1	-0.742183	-3.15845	0.00290721	0.496001	-1.87907		159	RABGAP1L	0.859783	2.8119	0.0074035	0.538078	-2.52482
160	C10orf32	-0.7314	-3.38336	0.00154137	0.496001	-1.43906		160	FEN1	0.85365	2.38742	0.0214559	0.629132	-3.25122
161	FYCO1	-0.729117	-2.67885	0.0104397	0.558059	-2.7608		161	STMN1	0.846217	2.11761	0.0400577	0.696658	-3.66921
162	GTPBP6	-0.7272	-2.10979	0.0407627	0.696967	-3.68076		162	IL11RA	0.842283	2.10721	0.040998	0.696967	-3.68457
163	TATDN1	-0.726633	-2.02421	0.0492196	0.718713	-3.80506		163	E2F3	0.835083	2.96256	0.00496467	0.526538	-2.2493
164	RBM3	-0.725833	-2.13797	0.0382718	0.694638	-3.63897		164	FOCAD	0.83195	2.21406	0.0322036	0.680621	-3.52405
165	RPL36AP21	-0.72475	-2.71446	0.00953061	0.558059	-2.69834		165	C15orf38	0.82405	2.07822	0.0437212	0.704816	-3.72707
166	ALG12	-0.72305	-2.56467	0.0139196	0.588127	-2.95745		166	NCAPG2	0.8124	2.48258	0.0170449	0.598899	-3.09531
167	XRRA1	-0.72205	-2.50212	0.0162478	0.591838	-3.06276		167	CASP8AP2	0.795167	3.87262	0.000363426	0.496001	-0.437242
168	SLC25A38	-0.720467	-3.50663	0.0010795	0.496001	-1.1919		168	DONSON	0.794383	2.6945	0.0100306	0.558059	-2.73341
169	NIPAL3	-0.719517	-2.26936	0.0283448	0.658854	-3.43865		169	BTN3A1	0.794283	2.01728	0.0499667	0.718713	-3.81495
170	NUDT18	-0.717383	-2.05997	0.0455158	0.708256	-3.7536		170	BPGM	0.791533	2.31069	0.0257355	0.642927	-3.37381
171	PER2	-0.717283	-2.04343	0.0471974	0.710811	-3.77749		171	CDH24	0.787667	2.25426	0.0293553	0.668046	-3.46212
172	SLC38A6	-0.714217	-2.705	0.00976458	0.558059	-2.71498		172	C1orf112	0.768233	2.43528	0.0191228	0.605976	-3.17334
173	TCTN1	-0.71295	-2.30722	0.0259459	0.646615	-3.37929		173	IKBKE	0.7681	2.046	0.0469325	0.710672	-3.77378
174	ARL2BP	-0.712817	-3.41925	0.00139035	0.496001	-1.36751		174	CDKAL1	0.766617	3.15052	0.00297186	0.496001	-1.8943
175	DIS3L	-0.71	-2.71064	0.00962433	0.558059	-2.70506		175	RANBP6	0.7645	2.0568	0.0458347	0.709961	-3.7582
176	NACAP1	-0.70795	-3.05335	0.00388231	0.515664	-2.07931		176	PRPS2	0.7636	2.58287	0.0133019	0.587629	-2.92648
177	PMM2	-0.706167	-3.72658	0.00056412	0.496001	-0.741778		177	FDPS	0.75475	2.92237	0.00552891	0.532797	-2.32362
178	COMT	-0.70455	-2.39	0.021324	0.629132	-3.24706		178	TRIM56	0.753617	2.67747	0.0104764	0.558059	-2.76321
179	ZNF512B	-0.701967	-2.33036	0.0245712	0.642927	-3.34266		179	CKS2	0.74685	2.31204	0.0256543	0.642927	-3.37169
180	PRKACB	-0.7015	-2.44598	0.0186336	0.605976	-3.15578		180	DEK	0.745967	2.44817	0.0185349	0.605976	-3.15217
181	ZNF18	-0.699717	-2.12142	0.0397181	0.696658	-3.66357		181	DTX2	0.74555	2.25552	0.0292694	0.668046	-3.46016
182	ZNF598	-0.699583	-2.45679	0.0181509	0.605976	-3.13798		182	ERCC5	0.745317	3.24299	0.00229584	0.496001	-1.71543
183	CGRRF1	-0.6985	-2.64509	0.0113745	0.572853	-2.81952		183	DCUN1D2	0.743017	3.5996	0.000822178	0.496001	-1.00298
184	TNFRSF12A	-0.6976	-2.11894	0.0399387	0.696658	-3.66724		184	AGO4	0.7394	3.09012	0.00351067	0.500421	-2.00968
185	TANC1	-0.695917	-2.44046	0.0188845	0.605976	-3.16484		185	TPP2	0.73535	3.28128	0.00206103	0.496001	-1.64061
186	FAM86A	-0.693967	-2.62946	0.0118329	0.579045	-2.84654		186	SMCHD1	0.724467	2.44458	0.0186967	0.605976	-3.15807
187	RPS2P55	-0.692967	-3.07299	0.00367937	0.507626	-2.04217		187	PARP2	0.718617	2.88093	0.00617316	0.532797	-2.39964
188	NKIRAS1	-0.691933	-2.87849	0.00621304	0.532797	-2.40408		188	ZSCAN16	0.715967	2.2087	0.0326007	0.680621	-3.53223
189	RNF185	-0.690517	-2.76352	0.00839743	0.551257	-2.61144		189	HAUS6	0.714767	2.43885	0.018958	0.605976	-3.16747
190	DLEU1	-0.690267	-2.56835	0.0137925	0.587629	-2.95119		190	MFSD9	0.714333	2.85556	0.00660134	0.532797	-2.44586
191	EFCAB11	-0.687917	-2.30396	0.026145	0.646906	-3.38442		191	MLLT6	0.7138	2.78924	0.00785451	0.538078	-2.56549
192	G6PC3	-0.686167	-2.49444	0.016557	0.591838	-3.07558		192	ATAT1	0.712333	2.4966	0.0164696	0.591838	-3.07198
193	CCDC174	-0.684617	-2.25643	0.0292079	0.668046	-3.45875		193	CCT6P1	0.711917	2.86675	0.00640917	0.532797	-2.4255
194	TP53RK	-0.683067	-2.8921	0.00599284	0.532797	-2.3792		194	ZNF519	0.707883	2.11767	0.0400523	0.696658	-3.66912
195	FAM172A	-0.68045	-2.36151	0.0228234	0.639034	-3.29294		195	TMEM44	0.707867	2.44499	0.0186782	0.605976	-3.1574
196	PGBD3	-0.67975	-2.20182	0.0331178	0.680621	-3.54273		196	TTC13	0.706317	2.55839	0.0141386	0.589288	-2.96809
197	LANCL1	-0.676467	-2.4523	0.01835	0.605976	-3.14538		197	METTL4	0.700517	2.6016	0.0126924	0.585546	-2.89446
198	ETFDH	-0.675467	-2.6787	0.0104436	0.558059	-2.76106		198	PNP	0.699883	2.16561	0.03596	0.687722	-3.59758
199	CCPG1	-0.674317	-2.43661	0.0190613	0.605976	-3.17115		199	IPO5	0.699783	3.15295	0.00295192	0.496001	-1.88964
200	GNPNAT1	-0.67405	-2.33434	0.0243416	0.642927	-3.33634		200	RAP2A	0.699567	2.58563	0.0132103	0.587629	-2.92177
201	RRS1	-0.673467	-2.58127	0.013355	0.587629	-2.9292		201	HECA	0.6986	2.83429	0.00698143	0.53408	-2.48441
202	FAHD1	-0.67315	-3.56574	0.000908214	0.496001	-1.07203		202	DENND4C	0.694583	2.57887	0.0134354	0.587629	-2.9333
203	C16orf72	-0.665717	-3.33328	0.00177839	0.496001	-1.5383		203	PCNA	0.68925	2.14123	0.0379929	0.694638	-3.63412
204	STEAP1B	-0.66435	-2.03709	0.0478565	0.714125	-3.78661		204	TP53BP2	0.68905	2.28466	0.0273524	0.653642	-3.41474
205	IMPDH2	-0.664167	-2.65295	0.0111502	0.572725	-2.80589		205	KNTC1	0.68755	2.17124	0.0355043	0.68526	-3.58909
206	RPL31P49	-0.663767	-2.05678	0.0458357	0.709961	-3.75822		206	TDRD7	0.684617	2.51618	0.0156957	0.591838	-3.03925
207	DHRS4	-0.6637	-2.78157	0.00801308	0.538078	-2.57924		207	RNF168	0.68255	2.65795	0.0110096	0.56869	-2.7972
208	RNF141	-0.659833	-2.30162	0.0262888	0.646906	-3.38811		208	RP9P	0.682367	2.15287	0.0370094	0.69267	-3.6167
209	RPS26P11	-0.656	-2.29416	0.0267522	0.650612	-3.39985		209	CBL	0.67915	3.00337	0.00444723	0.516537	-2.17326
210	C12orf66	-0.65595	-2.33744	0.0241639	0.642927	-3.33141		210	RFC2	0.678967	2.45355	0.0182944	0.605976	-3.14332
211	GEMIN8P4	-0.655767	-2.09551	0.0420785	0.702775	-3.70178		211	RTN3	0.674983	3.25596	0.00221358	0.496001	-1.69013
212	MGAT2	-0.65135	-2.68159	0.0103669	0.558059	-2.75601		212	MMS22L	0.668733	2.83516	0.00696553	0.53408	-2.48284
213	MDP1	-0.64885	-2.29967	0.0264094	0.646906	-3.39119		213	ZNF362	0.66535	2.53934	0.014823	0.591558	-3.00031
214	FAM122A	-0.648667	-2.50412	0.0161681	0.591838	-3.05942		214	MCM6	0.664917	2.28502	0.0273297	0.653642	-3.41419
215	ERCC4	-0.6479	-2.85494	0.00661203	0.532797	-2.44697		215	C11orf84	0.664717	3.07137	0.00369579	0.507626	-2.04525
216	TRMT10A	-0.646733	-2.46683	0.0177129	0.603085	-3.1214		216	KDM1A	0.662117	2.84932	0.00671077	0.533638	-2.45718
217	CYB5R1	-0.642317	-2.32937	0.0246284	0.642927	-3.34423		217	SMYD4	0.657767	3.12511	0.00318826	0.500421	-1.94299
218	NAT6	-0.64205	-2.15128	0.0371424	0.69267	-3.61908		218	CEP192	0.656917	2.46845	0.017643	0.603085	-3.11872
219	EBAG9	-0.64065	-2.31564	0.0254382	0.642927	-3.366		219	HNRNPA1P16	0.655867	2.7501	0.00869427	0.55569	-2.6353
220	METTL1	-0.639717	-2.59174	0.0130099	0.587629	-2.91133		220	EBP	0.655433	2.12752	0.0391798	0.694638	-3.65452
221	RPL37A	-0.639483	-2.69637	0.00998294	0.558059	-2.73014		221	ZDHHC13	0.65355	2.1686	0.0357172	0.68526	-3.59307
222	ZNF747	-0.6388	-2.02076	0.0495903	0.718713	-3.80998		222	STK24	0.652483	2.85173	0.00666833	0.533638	-2.45281
223	EXOSC6	-0.63835	-2.7555	0.00857373	0.55569	-2.62571		223	PSMC3IP	0.651867	2.03994	0.0475587	0.71232	-3.7825
224	ZNF174	-0.637133	-3.1766	0.00276419	0.496001	-1.84411		224	SPIN1	0.651167	3.3429	0.00173035	0.496001	-1.5193
225	ZNF268	-0.635633	-3.09973	0.00341916	0.500421	-1.9914		225	TYK2	0.64905	2.78298	0.00798363	0.538078	-2.57671
226	RPSAP14	-0.6353	-2.50404	0.0161714	0.591838	-3.05956		226	UPF3A	0.649	2.95573	0.00505668	0.530434	-2.26199
227	CTDSP1	-0.634933	-3.49738	0.00110895	0.496001	-1.21058		227	FAM122B	0.643433	2.39454	0.0210932	0.629132	-3.2397
228	AKT1S1	-0.634817	-2.49161	0.0166721	0.591838	-3.08028		228	MCM7	0.6434	2.46187	0.0179278	0.605288	-3.12959
229	ISCU	-0.6339	-3.48506	0.00114939	0.496001	-1.23543		229	IL18BP	0.64295	2.08095	0.0434588	0.704816	-3.7231
230	EEF1B2P3	-0.632967	-2.49175	0.0166666	0.591838	-3.08006		230	ANKRD26	0.64265	2.89191	0.00599589	0.532797	-2.37955
231	FLYWCH1	-0.63125	-2.38775	0.0214392	0.629132	-3.2507		231	MSH2	0.6411	2.17027	0.0355826	0.68526	-3.59056
232	RPSAP4	-0.63	-2.3389	0.0240805	0.642927	-3.32908		232	POLA2	0.64105	2.18492	0.0344186	0.680881	-3.56842
233	SNX17	-0.627067	-3.64224	0.000724935	0.496001	-0.915676		233	ZNF286A	0.63955	2.69646	0.0099804	0.558059	-2.72997
234	FECH	-0.623267	-2.27297	0.0281073	0.658449	-3.43301		234	NCAPD3	0.637817	2.26601	0.0285663	0.662727	-3.44387
235	RPS26P31	-0.621617	-2.21523	0.0321169	0.680621	-3.52225		235	LINC01001	0.636767	2.44094	0.0188626	0.605976	-3.16406
236	DCXR	-0.620317	-2.24951	0.0296798	0.668046	-3.46948		236	ANKRD13D	0.635233	3.01121	0.00435376	0.516537	-2.15857
237	VPS36	-0.62005	-2.21617	0.032048	0.680621	-3.52082		237	CNTRL	0.6296	2.33171	0.0244927	0.642927	-3.34051
238	METAP1D	-0.619217	-2.31907	0.0252334	0.642927	-3.36056		238	CHEK1	0.6292	2.30052	0.0263567	0.646906	-3.38984
239	C15orf61	-0.618867	-2.33015	0.0245834	0.642927	-3.343		239	STIL	0.62875	2.01871	0.0498119	0.718713	-3.81291
240	PPM1F	-0.617483	-2.26452	0.0286653	0.66375	-3.44619		240	ZNF232	0.62865	2.01785	0.0499042	0.718713	-3.81412
241	ZNF580	-0.6148	-2.06071	0.0454423	0.708256	-3.75254		241	STAG3L1	0.626883	2.31227	0.0256403	0.642927	-3.37132
242	RFX2	-0.614417	-2.23678	0.030565	0.668046	-3.48915		242	SP4	0.6266	2.11353	0.0404245	0.696967	-3.67524
243	IPO4	-0.61255	-2.2126	0.0323115	0.680621	-3.52628		243	PTPN12	0.624633	2.49691	0.0164571	0.591838	-3.07146
244	DUSP14	-0.609683	-2.50105	0.0162905	0.591838	-3.06454		244	TUBGCP3	0.62445	2.8453	0.00678213	0.53408	-2.46447
245	ITFG1	-0.609467	-2.50226	0.0162421	0.591838	-3.06252		245	KIAA1841	0.6193	2.66766	0.0107413	0.564481	-2.78031
246	LAMB2	-0.607783	-2.09304	0.0423096	0.702775	-3.7054		246	MAP4K2	0.6182	2.52861	0.0152215	0.591838	-3.01837
247	ZNF688	-0.606267	-2.17649	0.0350842	0.683606	-3.58117		247	NASP	0.616583	2.35416	0.0232256	0.640932	-3.30472
248	RPS2P5	-0.6058	-2.79191	0.00780021	0.538078	-2.56072		248	GTF2I	0.613967	2.80062	0.00762497	0.538078	-2.5451
249	RPS26P3	-0.603867	-2.28819	0.0271277	0.653172	-3.40921		249	MBNL2	0.6137	2.14017	0.0380831	0.694638	-3.63569
250	CREB3L2	-0.603667	-2.39972	0.0208333	0.626398	-3.23132		250	H3F3AP4	0.61095	2.41472	0.0200952	0.616655	-3.20692
251	RILPL1	-0.603267	-2.26099	0.0289007	0.665708	-3.45167		251	GMIP	0.608967	2.40117	0.0207607	0.625771	-3.22896
252	IPMK	-0.599017	-2.12735	0.0391944	0.694638	-3.65477		252	IVNS1ABP	0.6089	2.17492	0.035209	0.684197	-3.58353
253	TBC1D12	-0.597783	-2.19588	0.0335698	0.680621	-3.55177		253	H3F3A	0.608267	2.39287	0.0211777	0.629132	-3.24241
254	TCEB2	-0.597683	-2.72227	0.00934126	0.558059	-2.68457		254	THYN1	0.603483	2.20871	0.0326003	0.680621	-3.53222
255	NRBP1	-0.59555	-3.16907	0.00282271	0.496001	-1.85863		255	FAM76B	0.5999	2.58367	0.0132754	0.587629	-2.92512
256	CNIH1	-0.594967	-2.13433	0.0385857	0.694638	-3.64439		256	RNF219	0.592717	2.7871	0.00789857	0.538078	-2.56934
257	SLC25A1	-0.5944	-2.28135	0.0275645	0.653642	-3.41993		257	STAG3L2	0.592017	2.17602	0.035122	0.683606	-3.58189
258	MRPL3P1	-0.59315	-2.529	0.0152071	0.591838	-3.01773		258	ZSCAN9	0.59155	2.74471	0.00881642	0.55569	-2.64488
259	LONP2	-0.593033	-2.1854	0.0343809	0.680881	-3.56769		259	STAG3L3	0.591117	2.10779	0.0409449	0.696967	-3.68371
260	SPRYD4	-0.592333	-2.66098	0.0109253	0.567957	-2.79194		260	MCM4	0.586817	2.07113	0.0444112	0.707391	-3.7374
261	PREPL	-0.5899	-2.42037	0.0198237	0.616655	-3.19772		261	ACAD8	0.586583	2.13286	0.0387131	0.694638	-3.64658
262	PES1	-0.5897	-2.82341	0.00718353	0.538078	-2.50406		262	UBAC2	0.5865	2.64181	0.0114694	0.572853	-2.8252
263	DTD2	-0.589417	-2.69966	0.00989902	0.558059	-2.72435		263	VSIG10	0.586117	2.50175	0.0162627	0.591838	-3.06338
264	MPV17	-0.58885	-2.59175	0.0130095	0.587629	-2.91131		264	CCDC77	0.58355	2.04562	0.046972	0.710672	-3.77434
265	CHCHD6	-0.5882	-2.08762	0.0428218	0.704816	-3.71335		265	C11orf54	0.581133	2.16283	0.0361869	0.687722	-3.60176
266	RSL1D1	-0.586017	-3.03276	0.0041063	0.516537	-2.11811		266	PATL1	0.579967	2.79011	0.00783675	0.538078	-2.56394
267	SNX29	-0.5843	-2.51831	0.0156133	0.591838	-3.03567		267	HDAC2	0.5768	2.24569	0.0299429	0.668046	-3.47539
268	COPZ1	-0.584017	-2.86488	0.00644078	0.532797	-2.42889		268	KMT2E	0.5754	2.46942	0.0176011	0.603085	-3.11711
269	SLC2A4RG	-0.583717	-2.15774	0.0366051	0.690243	-3.6094		269	CEP78	0.56635	2.235	0.0306902	0.668046	-3.49188
270	PCNXL4	-0.5824	-2.07044	0.044479	0.707391	-3.73841		270	DOCK9	0.56325	2.02069	0.0495972	0.718713	-3.81007
271	FEM1B	-0.581233	-2.29215	0.0268781	0.651053	-3.403		271	RTN3P1	0.562483	2.47584	0.0173278	0.603085	-3.10648
272	RNH1	-0.58065	-2.42842	0.0194425	0.610395	-3.18457		272	CCT6A	0.560867	2.44628	0.01862	0.605976	-3.15528
273	STK17B	-0.578783	-2.05184	0.0463354	0.710517	-3.76536		273	EIF2AK2	0.557417	2.02212	0.049444	0.718713	-3.80804
274	BCAS3	-0.5749	-2.09376	0.0422421	0.702775	-3.70434		274	NDUFS5	0.557217	2.67731	0.0104806	0.558059	-2.76348
275	PHKB	-0.574533	-2.0303	0.0485711	0.717701	-3.79635		275	KLHL7	0.556567	2.53917	0.0148293	0.591558	-3.0006
276	APPL2	-0.573433	-2.6098	0.0124336	0.582498	-2.88039		276	LAMP1	0.556567	2.44198	0.0188152	0.605976	-3.16235
277	COMMD1	-0.5721	-3.54248	0.000972263	0.496001	-1.11931		277	PNISR	0.555183	2.03066	0.0485324	0.717701	-3.79582
278	TMEM131	-0.57195	-3.1025	0.00339316	0.500421	-1.98611		278	H3F3BP1	0.552583	2.37798	0.0219456	0.636106	-3.26647
279	RPS15AP12	-0.569417	-2.21985	0.0317782	0.679829	-3.51517		279	THOC1	0.551433	2.38411	0.0216266	0.629882	-3.25658
280	ANXA4	-0.566917	-2.53587	0.014951	0.591838	-3.00616		280	H3F3AP6	0.54935	2.27128	0.0282184	0.658449	-3.43566
281	NGLY1	-0.566283	-2.73982	0.00892822	0.55569	-2.65353		281	RAD9A	0.549333	2.61097	0.0123972	0.582498	-2.87839
282	SETD7	-0.563817	-2.18994	0.0340278	0.680621	-3.5608		282	ZC3HAV1	0.5467	2.32586	0.024833	0.642927	-3.3498
283	RPLP0P6	-0.563033	-3.0187	0.00426625	0.516537	-2.14454		283	TPR	0.5453	3.22564	0.00241042	0.496001	-1.7492
284	SMARCAL1	-0.56245	-3.32121	0.00184052	0.496001	-1.56212		284	NUPL2	0.544917	2.55054	0.0144173	0.591558	-2.9814
285	IRF2BPL	-0.56165	-2.34645	0.0236538	0.642927	-3.31703		285	GORAB	0.542483	2.85901	0.00654138	0.532797	-2.43957
286	SLC35E3	-0.56085	-2.32409	0.0249368	0.642927	-3.35261		286	GTF2IP1	0.5424	2.31851	0.0252669	0.642927	-3.36145
287	LZIC	-0.560483	-2.50346	0.0161943	0.591838	-3.06052		287	C17orf49	0.542017	2.3659	0.0225865	0.639034	-3.2859
288	TTC8	-0.55655	-2.32175	0.0250749	0.642927	-3.35632		288	SRP9P1	0.538617	2.67474	0.0105495	0.55926	-2.76797
289	GHITM	-0.555267	-3.0602	0.00381042	0.51174	-2.06638		289	IFNGR2	0.53855	2.18963	0.0340515	0.680621	-3.56127
290	CCDC94	-0.549667	-2.29226	0.0268714	0.651053	-3.40283		290	RPAIN	0.538467	2.32594	0.0248288	0.642927	-3.34968
291	BRE	-0.5494	-3.35144	0.0016887	0.496001	-1.50239		291	GBAS	0.537183	2.19807	0.0334024	0.680621	-3.54844
292	CLCN3	-0.54895	-2.484	0.0169858	0.598564	-3.09295		292	PNPLA8	0.536933	2.54326	0.0146799	0.591558	-2.9937
293	DDX54	-0.548333	-2.51915	0.015581	0.591838	-3.03426		293	UPF3AP2	0.53685	2.07853	0.0436919	0.704816	-3.72663
294	C16orf91	-0.548017	-2.59123	0.0130265	0.587629	-2.9122		294	CCT6P3	0.536717	2.23444	0.03073	0.668046	-3.49275
295	POLR2M	-0.547833	-2.72047	0.00938465	0.558059	-2.68776		295	MYO19	0.535433	2.57381	0.0136062	0.587629	-2.94192
296	OXNAD1	-0.54655	-2.34914	0.0235036	0.642734	-3.31274		296	FANCC	0.530983	2.13029	0.0389368	0.694638	-3.6504
297	HMG20B	-0.545533	-2.04722	0.0468075	0.710672	-3.77203		297	KIAA0753	0.530883	2.41873	0.0199025	0.616655	-3.2004
298	EEA1	-0.545517	-2.08855	0.0427334	0.704816	-3.71198		298	RCE1	0.529167	2.38905	0.0213726	0.629132	-3.2486
299	IFT43	-0.543783	-2.60438	0.0126039	0.585546	-2.88968		299	IFRD1	0.524017	2.1084	0.0408894	0.696967	-3.68281
300	ATIC	-0.541033	-2.98669	0.00465229	0.518632	-2.20441		300	PTS	0.523417	2.25304	0.029438	0.668046	-3.46401
301	RMDN1	-0.540233	-2.73625	0.00901093	0.55569	-2.65987		301	DNAJC9	0.522083	2.37037	0.0223472	0.639034	-3.27871
302	TCTN3	-0.537983	-2.86869	0.00637626	0.532797	-2.42195		302	BAZ1B	0.5183	2.65159	0.0111889	0.572725	-2.80826
303	DPH5	-0.537483	-2.33373	0.0243766	0.642927	-3.33731		303	CYB5R4	0.518267	2.47448	0.0173854	0.603085	-3.10874
304	SCRN3	-0.536917	-2.56135	0.014035	0.589031	-2.96308		304	PCID2	0.516817	2.4785	0.0172157	0.601403	-3.10208
305	ARFIP1	-0.5367	-2.59978	0.0127503	0.585979	-2.89757		305	RPA1	0.51505	2.81941	0.00725934	0.538078	-2.51128
306	PHLPP2	-0.5367	-2.19494	0.033642	0.680621	-3.55321		306	QSER1	0.513083	2.28377	0.0274094	0.653642	-3.41614
307	TTC27	-0.536433	-2.78412	0.00796011	0.538078	-2.57468		307	ZNF587	0.511117	2.06324	0.0451898	0.708256	-3.74886
308	SYS1	-0.5355	-2.34649	0.0236515	0.642927	-3.31697		308	HIATL2	0.50975	2.79211	0.00779617	0.538078	-2.56037
309	NME2P1	-0.5354	-2.52253	0.0154519	0.591838	-3.0286		309	RBBP4	0.508367	2.36658	0.0225502	0.639034	-3.28481
310	FNTB	-0.5348	-2.80898	0.00746028	0.538078	-2.53007		310	PRRC2C	0.505067	2.38198	0.021737	0.631575	-3.26002
311	GMFB	-0.534617	-2.29947	0.0264218	0.646906	-3.3915		311	POLD3	0.503917	2.1548	0.0368494	0.69267	-3.61382
312	UBR3	-0.533933	-2.63262	0.0117389	0.579045	-2.84109		312	EFTUD1	0.502517	2.36846	0.0224494	0.639034	-3.28179
313	INTS6	-0.533567	-2.19275	0.0338108	0.680621	-3.55654		313	HAUS2	0.5019	2.35293	0.0232934	0.641338	-3.30668
314	CALM2P3	-0.530967	-2.2058	0.0328182	0.680621	-3.53667		314	UPF3AP1	0.50135	2.0536	0.0461571	0.710517	-3.76282
315	OSCP1	-0.53095	-2.07979	0.0435699	0.704816	-3.72478		315	TM9SF2	0.500117	2.41409	0.0201261	0.616655	-3.20796
316	NOP14	-0.530167	-2.1153	0.0402653	0.696967	-3.67263		316	LINC00998	0.4992	2.23484	0.0307015	0.668046	-3.49213
317	HACL1	-0.528467	-2.29776	0.0265275	0.646906	-3.39418		317	SLC37A3	0.499167	2.35863	0.0229803	0.639034	-3.29756
318	ATP5G2	-0.52765	-2.69873	0.00992282	0.558059	-2.726		318	NAA40	0.498867	2.58149	0.0133477	0.587629	-2.92883
319	RPSAP47	-0.527367	-2.10909	0.0408265	0.696967	-3.6818		319	ILF3	0.496783	2.48981	0.016746	0.591838	-3.08329
320	EEFSEC	-0.5265	-2.16973	0.035626	0.68526	-3.59137		320	TTF1	0.495833	2.32457	0.0249092	0.642927	-3.35186
321	CNNM2	-0.526267	-2.05314	0.0462042	0.710517	-3.76349		321	SLC25A40	0.49495	2.09286	0.0423265	0.702775	-3.70566
322	RABEPK	-0.524417	-2.1299	0.0389716	0.694638	-3.65099		322	FBXO46	0.49125	2.01856	0.0498274	0.718713	-3.81311
323	ARF6	-0.52425	-3.21506	0.00248291	0.496001	-1.76974		323	UGGT2	0.487217	2.12792	0.0391448	0.694638	-3.65393
324	SH3GL1	-0.5237	-2.09416	0.0422053	0.702775	-3.70377		324	KBTBD2	0.48635	2.53082	0.0151387	0.591838	-3.01465
325	YWHAZP2	-0.52355	-2.03321	0.048263	0.716921	-3.79217		325	CUL4A	0.486017	2.54019	0.0147918	0.591558	-2.99887
326	C22orf39	-0.520833	-2.13013	0.0389514	0.694638	-3.65065		326	MZT1	0.4838	2.15108	0.0371596	0.69267	-3.61939
327	RPSAP9	-0.519983	-2.23734	0.0305254	0.668046	-3.48828		327	KDM2A	0.4833	2.28633	0.0272463	0.653642	-3.41214
328	CINP	-0.516117	-2.97798	0.00476281	0.518632	-2.22063		328	CNOT6	0.482667	2.13795	0.0382738	0.694638	-3.639
329	FAM114A2	-0.51595	-2.44252	0.0187904	0.605976	-3.16146		329	FMR1	0.4783	2.08515	0.0430568	0.704816	-3.71696
330	MRPL40	-0.5151	-2.63024	0.0118096	0.579045	-2.8452		330	CDC16	0.473033	2.50156	0.0162703	0.591838	-3.0637
331	C15orf40	-0.513817	-2.41355	0.0201521	0.616655	-3.20884		331	POT1	0.471067	2.50762	0.0160299	0.591838	-3.05358
332	EMC2	-0.51335	-2.20156	0.0331373	0.680621	-3.54312		332	TECR	0.46695	2.04499	0.0470371	0.710672	-3.77525
333	UTP14C	-0.512033	-2.20125	0.0331609	0.680621	-3.5436		333	NUP205	0.4631	2.07721	0.0438192	0.704816	-3.72855
334	MAPKAPK5-AS1	-0.510667	-2.86718	0.00640186	0.532797	-2.42471		334	RBMX2	0.461183	2.2696	0.0283287	0.658854	-3.43827
335	TTC28-AS1	-0.509767	-2.02441	0.0491978	0.718713	-3.80477		335	PDIA6	0.459883	2.65014	0.0112299	0.572725	-2.81076
336	GCOM2	-0.509417	-2.2069	0.0327354	0.680621	-3.53498		336	CEP152	0.4572	2.1011	0.0415596	0.701069	-3.69357
337	DNAJB2	-0.5094	-2.10991	0.0407518	0.696967	-3.68058		337	UBE2J1	0.456783	2.16297	0.036175	0.687722	-3.60154
338	USP30	-0.509183	-2.28169	0.0275423	0.653642	-3.41939		338	ZNF184	0.4566	2.07393	0.0441373	0.705961	-3.73332
339	STK16	-0.508517	-2.98104	0.00472376	0.518632	-2.21494		339	LIG4	0.454133	2.23865	0.0304333	0.668046	-3.48626
340	MCFD2	-0.50845	-2.5791	0.0134278	0.587629	-2.93291		340	UBL5	0.453883	2.34026	0.024003	0.642927	-3.32691
341	ST13P3	-0.508067	-2.2366	0.0305776	0.668046	-3.48943		341	DNM2	0.4516	2.37291	0.0222126	0.639034	-3.27463
342	PRKAG1	-0.507267	-2.76874	0.00828467	0.550733	-2.60215		342	RNGTT	0.4475	2.49182	0.0166637	0.591838	-3.07994
343	CEP63	-0.502467	-2.34538	0.0237143	0.642927	-3.31875		343	HNRNPH1	0.444483	2.12223	0.0396463	0.696658	-3.66237
344	STUB1	-0.502133	-2.5849	0.0132345	0.587629	-2.92302		344	MRPL49	0.441467	2.35733	0.0230516	0.639034	-3.29965
345	NDUFB10	-0.501967	-2.59123	0.0130264	0.587629	-2.9122		345	NARF	0.434217	2.21469	0.0321568	0.680621	-3.52308
346	NDUFV3	-0.498317	-2.6052	0.0125781	0.585546	-2.88828		346	ATP6V0B	0.434117	2.1439	0.0377653	0.69267	-3.63013
347	RPL19P12	-0.498167	-2.052	0.0463201	0.710517	-3.76514		347	PANK2	0.43345	2.11454	0.0403331	0.696967	-3.67374
348	KHNYN	-0.497017	-2.09061	0.0425386	0.704019	-3.70896		348	NAA38	0.43035	2.36945	0.0223963	0.639034	-3.28019
349	AMFR	-0.496267	-2.09135	0.0424687	0.704019	-3.70788		349	SAMD4B	0.42975	2.14718	0.0374875	0.69267	-3.62523
350	TRAF3IP1	-0.495867	-2.06427	0.0450875	0.708256	-3.74737		350	SRP9	0.429417	2.29746	0.0265463	0.646906	-3.39466
351	RPSAP54	-0.494383	-2.16934	0.0356571	0.68526	-3.59195		351	TAF6	0.423833	2.14687	0.0375135	0.69267	-3.62569
352	RIOK2	-0.493733	-2.2534	0.0294135	0.668046	-3.46345		352	COX7A2	0.41955	2.44927	0.0184853	0.605976	-3.15036
353	CALCOCO2	-0.493433	-2.31915	0.025229	0.642927	-3.36044		353	ARID4B	0.418567	2.04312	0.0472301	0.710811	-3.77794
354	AP3S1	-0.4929	-2.1995	0.0332942	0.680621	-3.54628		354	TNPO3	0.416633	2.74629	0.00878046	0.55569	-2.64208
355	TIGD6	-0.4893	-2.13236	0.0387569	0.694638	-3.64733		355	FAM20B	0.414883	2.28111	0.0275798	0.653642	-3.4203
356	RPAP2	-0.488917	-2.64437	0.0113953	0.572853	-2.82077		356	MSL1	0.4142	2.37199	0.0222613	0.639034	-3.27611
357	LLPH	-0.488417	-2.10928	0.0408091	0.696967	-3.68151		357	SMPD4	0.413417	2.56337	0.0139648	0.588127	-2.95966
358	VPS4A	-0.4869	-2.86177	0.0064939	0.532797	-2.43455		358	SPIDR	0.412633	2.05466	0.0460503	0.709961	-3.76129
359	ST13P18	-0.483933	-2.11762	0.0400565	0.696658	-3.66919		359	MGAT4B	0.410933	2.2486	0.0297421	0.668046	-3.47089
360	NPRL3	-0.4826	-2.07743	0.0437981	0.704816	-3.72823		360	CBLL1	0.410217	2.49016	0.0167317	0.591838	-3.08271
361	GFER	-0.48175	-2.52454	0.0153754	0.591838	-3.02522		361	NDUFA9	0.407767	2.40982	0.0203337	0.619078	-3.21491
362	SUCLA2	-0.480667	-2.15553	0.0367885	0.69262	-3.61272		362	HINFP	0.402867	2.19025	0.0340035	0.680621	-3.56033
363	CAPNS1	-0.479117	-2.05482	0.0460344	0.709961	-3.76106		363	ARHGEF7	0.4022	2.10229	0.0414498	0.700704	-3.69182
364	CNST	-0.4772	-2.46996	0.017578	0.603085	-3.11622		364	DYRK1A	0.40175	2.05484	0.0460317	0.709961	-3.76103
365	ADSL	-0.477067	-2.20206	0.0330998	0.680621	-3.54237		365	SYNCRIP	0.400983	2.22609	0.0313261	0.673586	-3.5056
366	FBXO8	-0.475333	-2.34124	0.0239474	0.642927	-3.32535		366	HBS1L	0.39855	2.13032	0.0389343	0.694638	-3.65035
367	CDC42P6	-0.473317	-2.83778	0.00691767	0.53408	-2.47809		367	TGDS	0.398117	2.06204	0.0453091	0.708256	-3.7506
368	DNAJB14	-0.4726	-2.23667	0.0305722	0.668046	-3.48931		368	ZFYVE27	0.397983	2.04831	0.0466959	0.710672	-3.77046
369	RPS2	-0.470083	-2.35716	0.0230609	0.639034	-3.29992		369	NLK	0.396283	2.07315	0.0442138	0.705961	-3.73447
370	INO80B	-0.469383	-2.15147	0.0371269	0.69267	-3.6188		370	PPP1CA	0.395183	2.01804	0.0498839	0.718713	-3.81386
371	TMEM167B	-0.469083	-2.11411	0.0403722	0.696967	-3.67439		371	HNRNPH3	0.394833	2.27581	0.0279224	0.657891	-3.42858
372	ZNF778	-0.468717	-2.12158	0.0397044	0.696658	-3.66334		372	RBMX	0.394283	2.08274	0.0432863	0.704816	-3.72047
373	TMBIM6	-0.46445	-2.08613	0.0429628	0.704816	-3.71552		373	CBFA2T2	0.388617	2.07098	0.0444263	0.707391	-3.73763
374	ARFGEF1	-0.4643	-2.02305	0.0493439	0.718713	-3.80671		374	CBX3	0.384833	2.02738	0.0488803	0.718713	-3.80052
375	MRPL3	-0.46325	-2.91226	0.00567998	0.532797	-2.34222		375	ARPC5	0.384317	2.40263	0.0206879	0.625771	-3.22659
376	MLST8	-0.461867	-2.27256	0.0281344	0.658449	-3.43366		376	DLD	0.381067	2.11882	0.0399494	0.696658	-3.66741
377	ATRAID	-0.461767	-2.46783	0.0176695	0.603085	-3.11974		377	UQCRH	0.380133	2.13802	0.0382677	0.694638	-3.6389
378	TCF25	-0.46085	-2.35038	0.0234348	0.642306	-3.31076		378	NIPA2	0.36925	2.17684	0.035056	0.683606	-3.58064
379	DNAJA3	-0.460317	-2.36684	0.0225359	0.639034	-3.28439		379	SMG5	0.368667	2.14938	0.0373024	0.69267	-3.62194
380	DEXI	-0.459283	-2.49615	0.0164878	0.591838	-3.07273		380	PPWD1	0.361967	2.23254	0.030865	0.668577	-3.49568
381	SYAP1	-0.4563	-2.05006	0.0465175	0.710672	-3.76794		381	ERCC3	0.356767	2.19433	0.0336888	0.680621	-3.55413
382	CASC4	-0.4563	-2.32203	0.0250587	0.642927	-3.35589		382	RINT1	0.3549	2.04036	0.0475159	0.71232	-3.78191
383	R3HDM4	-0.45605	-2.18572	0.034356	0.680881	-3.5672		383	MAP3K7	0.353517	2.1712	0.0355076	0.68526	-3.58915
384	C12orf10	-0.454	-2.52418	0.0153892	0.591838	-3.02583		384	TMEM258	0.349283	2.14891	0.0373418	0.69267	-3.62264
385	DCTN2	-0.453333	-2.20667	0.0327531	0.680621	-3.53534		385	NDUFA5	0.349233	2.08399	0.0431672	0.704816	-3.71865
386	ATG9A	-0.4516	-2.26068	0.0289213	0.665708	-3.45215		386	ZNF384	0.341483	2.24523	0.0299747	0.668046	-3.4761
387	USP15	-0.450067	-2.82854	0.00708768	0.538078	-2.49481		387	RBM12B	0.32105	2.02035	0.049634	0.718713	-3.81056
388	RPL15P2	-0.4496	-2.07787	0.0437553	0.704816	-3.72759
389	PSKH1	-0.448883	-2.32215	0.0250512	0.642927	-3.35569
390	RAB7A	-0.445617	-2.9115	0.00569151	0.532797	-2.34362
391	NAA30	-0.445583	-2.10961	0.0407789	0.696967	-3.68102
392	SRFBP1	-0.445567	-2.23906	0.0304048	0.668046	-3.48564
393	UBXN6	-0.444133	-2.17647	0.0350856	0.683606	-3.5812
394	ST13P15	-0.443833	-2.10067	0.041599	0.701069	-3.6942
395	EEF1B2	-0.44175	-2.24516	0.0299792	0.668046	-3.4762
396	AAMP	-0.441333	-2.90842	0.00573837	0.532797	-2.34927
397	RPLP0	-0.441167	-2.40275	0.0206823	0.625771	-3.2264
398	RTCB	-0.4403	-2.31248	0.0256278	0.642927	-3.37099
399	ERLEC1	-0.439	-2.10379	0.0413116	0.699982	-3.68961
400	GIGYF2	-0.438167	-2.90251	0.00582932	0.532797	-2.36012
401	ZNF263	-0.432317	-2.2024	0.0330739	0.680621	-3.54185
402	CCDC47	-0.427733	-2.24528	0.0299714	0.668046	-3.47603
403	TMEM186	-0.42555	-2.33538	0.0242815	0.642927	-3.33468
404	TRIAP1	-0.4253	-2.29974	0.0264048	0.646906	-3.39107
405	C2orf76	-0.424633	-2.22194	0.0316266	0.677784	-3.51197
406	TWF1P1	-0.423183	-2.0471	0.0468194	0.710672	-3.7722
407	ZSCAN32	-0.420833	-2.44271	0.0187816	0.605976	-3.16114
408	C14orf2	-0.4188	-2.22943	0.0310865	0.670625	-3.50046
409	MFSD5	-0.4185	-2.13594	0.0384471	0.694638	-3.642
410	FEM1A	-0.4181	-2.06816	0.0447032	0.708109	-3.74173
411	TERF2IP	-0.413733	-2.10017	0.0416453	0.701069	-3.69493
412	RPL41	-0.410917	-2.21897	0.0318427	0.680006	-3.51652
413	PYURF	-0.409883	-2.55299	0.0143298	0.591141	-2.97725
414	MAP2K2	-0.406067	-2.01885	0.0497968	0.718713	-3.81271
415	EIF2B4	-0.405883	-2.49825	0.0164029	0.591838	-3.06922
416	ZC3H7A	-0.398417	-2.19838	0.0333788	0.680621	-3.54797
417	FAM120B	-0.391217	-2.05925	0.0455881	0.708256	-3.75465
418	IDE	-0.388933	-2.12346	0.039537	0.696658	-3.66054
419	SEC23IP	-0.388867	-2.14856	0.0373709	0.69267	-3.62316
420	NUDT9	-0.385667	-2.03735	0.0478288	0.714125	-3.78623
421	TM9SF3	-0.3856	-2.03304	0.0482811	0.716921	-3.79241
422	TMEM184C	-0.384083	-2.1096	0.0407803	0.696967	-3.68105
423	DCAF5	-0.384	-2.33097	0.0245356	0.642927	-3.34169
424	TWF1	-0.382483	-2.19056	0.0339797	0.680621	-3.55986
425	RAB22A	-0.381717	-2.05944	0.0455686	0.708256	-3.75436
426	ACTR10	-0.381433	-2.02404	0.0492371	0.718713	-3.80529
427	PIAS1	-0.37965	-2.03848	0.0477108	0.713713	-3.7846
428	RAB21	-0.379317	-2.08428	0.043139	0.704816	-3.71822
429	UBE3B	-0.377217	-2.29876	0.0264655	0.646906	-3.39261
430	BFAR	-0.377017	-2.24623	0.0299056	0.668046	-3.47456
431	NHP2L1	-0.376	-2.18601	0.0343331	0.680881	-3.56676
432	RPRD1B	-0.3748	-2.16201	0.0362536	0.687908	-3.60298
433	EAPP	-0.373533	-2.28844	0.0271125	0.653172	-3.40883
434	TSC2	-0.370683	-2.46434	0.0178203	0.603677	-3.12551
435	DCTN1	-0.36795	-2.14407	0.0377507	0.69267	-3.62987
436	VTI1B	-0.3679	-2.22541	0.0313749	0.673586	-3.50664
437	ATG16L1	-0.36785	-2.14472	0.0376954	0.69267	-3.6289
438	PPP1R10	-0.36705	-2.07682	0.0438572	0.704816	-3.72912
439	CDC42	-0.363433	-2.37415	0.0221472	0.639034	-3.27264
440	DPP8	-0.354983	-2.1445	0.0377142	0.69267	-3.62923
441	RNF7	-0.352267	-2.05966	0.0455469	0.708256	-3.75405
442	ATF7	-0.350733	-2.07685	0.0438539	0.704816	-3.72907
443	HADHA	-0.350133	-2.1191	0.0399243	0.696658	-3.667
444	RAB10	-0.347717	-2.18974	0.0340434	0.680621	-3.56111
445	NDFIP1	-0.333517	-2.02587	0.0490421	0.718713	-3.80269
446	PIK3R4	-0.329783	-2.23292	0.0308378	0.668577	-3.49509
447	SNX6	-0.32615	-2.11236	0.0405301	0.696967	-3.67697
448	CNBP	-0.320783	-2.1231	0.039569	0.696658	-3.66108
449	WAPAL	-0.310783	-2.01733	0.0499613	0.718713	-3.81488
450	ISY1	-0.30745	-2.05618	0.0458968	0.709961	-3.75909
451	ZC3H14	-0.304483	-2.06616	0.0449	0.708256	-3.74462
452	C10orf76	-0.293633	-2.02368	0.0492758	0.718713	-3.80581
