# Supplementary material for: Identification of highly penetrant Rb-related synthetic lethal interactions in triple negative breast cancer
Source: Oncogene. 2018 Jun 18;37(43):5701–18. doi: 10.1038/s41388-018-0368-z (PMC6202330; doi:10.1038/s41388-018-0368-z)
Supplement: Supplementary file 9 — Supplementary Data Table 3 [file 41388_2018_368_MOESM9_ESM.xlsx]

## Sheet: Supplementary Data 3
Supplementary Data 3. Significant Rb-specific TNBC TCGA mRNA expression (Reference 10) differences determined by Wilcox Rank Sum Test
Altered gene	logFC	AveExpr	t	P.Value	adj.P.Val	B
CDC45	0.654392	8.40611	3.76366	0.00024428	0.00539079	0.311468
SKP2	0.578987	8.27384	3.09557	0.00236685	0.0232994	-1.72534
POLE2	0.561377	6.82076	3.38479	0.000921122	0.0127826	-0.884644
SNRPF	0.521371	9.91548	4.32838	2.82e-05	0.00142513	2.28134
TIMELESS	0.495737	9.98742	4.15378	5.62e-05	0.00212219	1.64942
GINS4	0.477194	8.61779	2.49582	0.0137103	0.0733971	-3.2569
TFDP1	0.471164	11.4759	2.94126	0.00381792	0.0315193	-2.14722
SSRP1	0.384806	12.3601	3.66809	0.00034469	0.00670284	-0.00011722
CHTF18	0.37636	8.47401	2.06406	0.0408317	0.150616	-4.173
RPL38	0.343496	12.7078	2.31344	0.0221339	0.101492	-3.66347
POLR2F	0.339861	9.71804	2.5711	0.0111658	0.0641291	-3.08089
TCOF1	0.338073	10.6857	3.10915	0.00226735	0.0226875	-1.68729
ACTL6B	0.336814	0.165707	2.1213	0.0356326	0.138471	-4.06083
SMN2	0.318015	9.82242	3.24604	0.00145966	0.0170443	-1.29595
CKAP5	0.310215	11.9372	2.54632	0.0119523	0.0671997	-3.13936
LSM2	0.302705	10.0796	2.83258	0.00528913	0.0391738	-2.43293
CKS1B	0.29931	10.5715	2.10618	0.0369478	0.141489	-4.09075
WDR5	0.290873	10.2801	3.21584	0.00161054	0.0181099	-1.38355
HSPD1	0.289818	13.3108	2.74551	0.00682311	0.0462212	-2.65494
CCT4	0.275913	12.408	3.0712	0.00255546	0.0245713	-1.79319
EIF2S3	0.273084	12.6067	2.80837	0.00568057	0.0411942	-2.49528
NUP88	0.269863	9.78166	2.91299	0.00415925	0.0334149	-2.22244
INTS4	0.258385	9.23377	2.42726	0.0164655	0.0830837	-3.41306
ABCB7	0.253187	8.72999	2.77035	0.0063485	0.0442552	-2.59221
COPS3	0.253042	10.2376	2.77808	0.0062074	0.0435526	-2.57262
SART3	0.216761	10.2529	2.85803	0.00490416	0.0373414	-2.36685
GPS1	0.208133	11.0223	2.01918	0.0453492	0.160982	-4.25891
FIP1L1	0.204113	9.77577	2.30711	0.022494	0.102611	-3.67706
LUC7L2	0.192596	11.0676	2.63618	0.00931638	0.0571926	-2.92487
GPN3	0.183629	8.63775	2.20659	0.0289475	0.121136	-3.88838
SMNDC1	0.177114	9.64446	2.27341	0.0245005	0.108273	-3.74888
DDX23	0.165225	11.218	2.13391	0.034567	0.135721	-4.03573
ISCU	-0.180346	9.97794	-2.08208	0.0391282	0.146746	-4.13798
RHOQ	-0.224558	10.7693	-2.31354	0.0221279	0.101489	-3.66324
ATP6V0C	-0.262935	11.3173	-2.09706	0.0377603	0.143414	-4.10868
CEBPE	-0.401424	1.13096	-3.04274	0.0027934	0.0260102	-1.87189
GLYCTK	-0.446937	5.68165	-2.89982	0.00432744	0.0344389	-2.25723
GPR25	-0.500022	1.06402	-2.60374	0.0102008	0.0603759	-3.00309
RASL10A	-0.609888	3.26813	-2.73076	0.00711989	0.0474555	-2.69194
ZNF671	-0.825638	5.75984	-4.44652	1.75e-05	0.0010851	2.72008
PTGFR	-0.923392	5.98488	-2.62769	0.00954126	0.0580417	-2.94545
PIK3CG	-0.987334	6.23644	-3.736	0.000270056	0.00570698	0.220611
CADM3	-1.26038	4.95506	-2.8361	0.00523435	0.0388569	-2.42383
KIF1A	2.14564	7.58217	3.42281	0.000809954	0.0117516	-0.769369
GFRA3	1.93821	4.88835	3.99025	0.000105323	0.00309743	1.07587
DPYSL5	1.93564	3.52578	3.49059	0.000642368	0.0100473	-0.561226
TMSB15A	1.80567	6.34841	4.82116	3.63e-06	0.000473714	4.16837
MSI1	1.78292	6.38386	5.00693	1.61e-06	0.000287847	4.91723
NMU	1.74074	4.67274	4.09332	7.1e-05	0.00244383	1.43528
COCH	1.73388	6.37967	3.93787	0.00012833	0.00348358	0.895987
GNG4	1.72814	6.72385	3.85217	0.000176591	0.0042809	0.605796
PLP1	1.69976	4.19182	3.16905	0.00187315	0.020087	-1.51786
CNIH2	1.66503	6.59821	5.96542	1.85e-08	3.21e-05	9.07054
NKX2.5	1.66405	3.4355	3.16521	0.00189636	0.0202689	-1.52879
OXGR1	1.56666	4.50425	3.92841	0.000132966	0.00356569	0.863695
TLX1	1.5488	4.721	2.6245	0.00962667	0.058415	-2.95314
UGT8	1.5478	7.16792	3.71005	0.000296563	0.00606923	0.135868
SOX11	1.51414	8.49539	3.61477	0.000416535	0.00759687	-0.17108
BMP5	1.49787	2.58125	3.28906	0.00126739	0.0156249	-1.16998
LONRF2	1.47432	5.86758	3.80097	0.000213197	0.00488795	0.434839
KRT79	1.47089	2.61575	2.81747	0.00553041	0.0404736	-2.47189
TMSB15B	1.43849	6.9116	5.05071	1.33e-06	0.000255945	5.09654
OGDHL	1.43764	3.35961	3.07437	0.00253015	0.0243762	-1.78439
TMEM108	1.42724	6.13197	4.21393	4.44e-05	0.00182475	1.86484
SLC1A6	1.41435	2.69747	2.85652	0.00492651	0.0374145	-2.37081
NCAN	1.41072	3.10399	2.30451	0.0226434	0.102903	-3.68263
MYB	1.38989	8.1169	4.40227	2.09e-05	0.00122485	2.55468
MLC1	1.3823	3.79327	2.65032	0.0089535	0.0558645	-2.89053
PAPL	1.36397	2.89264	3.39803	0.000880885	0.0124056	-0.844629
FAM5B	1.32336	3.18113	3.02789	0.00292551	0.0266157	-1.91269
CAMKV	1.32144	2.73949	3.43986	0.000764311	0.0112916	-0.717335
DCX	1.32052	4.07169	2.32565	0.0214529	0.0994011	-3.63713
OBP2B	1.31771	4.84117	2.37233	0.0190167	0.091692	-3.53529
CLEC2L	1.31048	2.51706	3.39817	0.000880467	0.0124056	-0.844203
SYCP2	1.31035	8.09201	4.27567	3.48e-05	0.00159909	2.08845
C4orf40	1.30217	1.71149	2.46772	0.0147853	0.077356	-3.32138
C3orf15	1.297	4.29646	3.81607	0.00020171	0.00469659	0.485078
ADD2	1.29531	6.24417	3.53528	0.00055033	0.0091527	-0.422122
KCNH2	1.29431	5.63372	3.09567	0.00236607	0.0232994	-1.72504
CCKBR	1.27823	3.66168	2.44162	0.0158508	0.0812257	-3.38069
EPHA7	1.27759	4.47035	2.62517	0.00960886	0.0583434	-2.95154
KLHDC9	1.2753	5.24218	3.60841	0.000425995	0.00772593	-0.191343
COL9A1	1.27133	3.27136	2.13353	0.0345991	0.135759	-4.03649
CAMK2B	1.26358	4.31089	3.75009	0.000256619	0.00553478	0.266827
ATRNL1	1.25092	3.73327	3.04563	0.00276837	0.0258762	-1.86393
OR7E91P	1.24756	3.44733	3.97108	0.000113245	0.00323779	1.00982
TLX1NB	1.22404	2.2415	3.33018	0.00110594	0.0144113	-1.04827
REEP2	1.21489	5.66649	4.15244	5.65e-05	0.00212219	1.64463
NOL4	1.20798	3.32222	2.66182	0.0086676	0.0546321	-2.86247
LRTM2	1.20587	1.96468	3.29059	0.00126101	0.0155858	-1.16548
POU4F1	1.20423	3.61229	2.77237	0.00631152	0.0440289	-2.58711
ELAVL3	1.20222	1.23381	3.94359	0.000125599	0.00342483	0.915557
PPM1E	1.19629	4.8464	3.22552	0.00156068	0.0178276	-1.35555
GPC2	1.18983	5.89527	4.0922	7.13e-05	0.00245014	1.43131
SH3GL2	1.1881	2.86218	3.1681	0.00187886	0.0201248	-1.52056
DYDC2	1.18738	3.36728	3.32693	0.00111797	0.0144807	-1.05793
DMRT1	1.18695	2.44834	3.41048	0.000844544	0.0120895	-0.806867
IRS4	1.17584	1.28935	3.30481	0.00120314	0.0151794	-1.12353
SH3GL3	1.16188	2.87209	3.0282	0.00292265	0.0266021	-1.91183
RND2	1.15985	5.58426	3.1515	0.00198152	0.0208467	-1.5678
TFF2	1.15794	1.60914	2.89255	0.00442339	0.0349449	-2.27645
RLBP1	1.14162	2.36914	2.5448	0.0120021	0.067394	-3.14293
FBN3	1.1347	5.79142	1.99838	0.0475837	0.166233	-4.29813
FAM75A2	1.13075	1.05767	4.29712	3.19e-05	0.0015326	2.16672
H2BFXP	1.12789	3.4329	4.71967	5.6e-06	0.00056729	3.76768
ELF5	1.12663	9.82143	2.1676	0.031855	0.128651	-3.968
B4GALNT3	1.12143	7.71566	3.4542	0.000727802	0.0109013	-0.673401
SYT13	1.11762	6.11939	2.0083	0.0465074	0.163537	-4.27948
EPHX4	1.10548	5.38285	3.45174	0.000733944	0.010968	-0.680945
TDRD5	1.10265	7.02085	3.22226	0.00157729	0.0178912	-1.36497
SUSD4	1.10157	8.38551	3.9989	0.000101926	0.00303469	1.10574
DUSP9	1.10097	5.44803	3.14628	0.00201482	0.021117	-1.58259
KIAA2022	1.09323	5.39403	3.07753	0.00250523	0.0242172	-1.77563
ANTXRL	1.0932	1.59434	3.29735	0.00123318	0.0153492	-1.14555
MEX3A	1.08932	10.6804	4.09376	7.09e-05	0.00244383	1.4368
SFRS13B	1.08866	5.90585	3.81891	0.000199619	0.00465905	0.494535
FOXD3	1.07466	3.29327	2.86505	0.00480291	0.0368194	-2.34857
GLDC	1.07316	5.77676	2.26912	0.0247677	0.109095	-3.75797
IRX1	1.07087	6.83594	2.04757	0.0424442	0.154157	-4.20476
C6orf147	1.06926	3.21365	3.94528	0.000124804	0.00341273	0.921335
ADAM11	1.06249	3.60749	4.0706	7.75e-05	0.00254989	1.35543
NRG3	1.05331	2.70382	2.88004	0.00459252	0.0357884	-2.30934
LOC647946	1.05029	4.52511	3.90525	0.000144994	0.00373296	0.784933
ANKRD45	1.04713	4.12183	3.62672	0.000399303	0.00742894	-0.132951
ZNF488	1.04527	4.70336	3.33155	0.0011009	0.0143635	-1.04418
EMID1	1.04282	6.91177	3.02935	0.00291225	0.0265639	-1.90868
APLP1	1.04266	7.23387	3.30085	0.00121898	0.0152758	-1.13522
AS3MT	1.04131	7.37529	4.08746	7.26e-05	0.0024696	1.41463
CCDC67	1.0412	3.65073	3.2461	0.00145939	0.0170443	-1.29578
RASL10B	1.03789	6.1928	3.76298	0.00024489	0.00539813	0.309207
TCAM1P	1.03717	4.65407	2.28393	0.0238581	0.106461	-3.72656
LOC645323	1.03658	3.41525	2.77323	0.00629571	0.0439344	-2.58493
LGALS7B	1.03146	3.11105	2.00069	0.0473314	0.165656	-4.2938
RAB9B	1.03082	3.23247	4.69529	6.21e-06	0.000591585	3.67234
SCRT2	1.03023	0.621918	3.95007	0.000122577	0.00338152	0.937725
BRSK1	1.0239	6.37526	4.34069	2.68e-05	0.00137929	2.32662
RNFT2	1.02239	6.85128	4.03859	8.76e-05	0.00274786	1.24352
FAM184A	1.02192	6.27977	4.21056	4.5e-05	0.00183343	1.85272
SLC16A10	1.0212	5.38916	4.56658	1.07e-05	0.000817177	3.17492
LRRC10B	1.02094	4.84041	3.22728	0.00155176	0.017758	-1.35045
TAGLN3	1.01982	1.93657	2.78784	0.00603297	0.0427921	-2.54778
MCOLN3	1.01734	5.9539	3.35348	0.00102319	0.0136247	-0.978716
ZBTB8B	1.0149	2.55072	2.69291	0.00793547	0.0514615	-2.78605
FSD1	1.01411	3.6579	2.43424	0.0161638	0.0821373	-3.39733
DSCR6	1.01363	4.79989	3.08847	0.00242044	0.0236592	-1.74516
NEUROG2	1.0104	1.62568	2.7592	0.00655784	0.0451159	-2.62044
RNF165	1.00842	5.51641	3.43125	0.000787059	0.0115574	-0.74365
ATP2B3	1.00664	1.60935	3.33168	0.00110044	0.0143635	-1.04381
ETV4	1.00242	7.99704	2.9911	0.00327798	0.02863	-2.01302
AADAT	1.00063	7.0094	3.46809	0.000694006	0.0105495	-0.630702
PRSS50	1.00062	2.7819	3.33485	0.00108889	0.0142527	-1.03438
ELOVL2	1.00031	5.47419	2.58836	0.0106457	0.0620798	-3.03986
TMEM35	0.990021	3.14777	2.46569	0.0148659	0.0776319	-3.32602
VANGL2	0.989296	10.2537	3.66798	0.00034482	0.00670284	-0.000458433
CCNE1	0.988315	8.41269	3.98419	0.000107767	0.00312286	1.05498
E2F7	0.987629	7.05215	4.24618	3.91e-05	0.00173331	1.98136
SCML2	0.977831	6.80411	3.69236	0.000316021	0.00633193	0.078384
ITGA2B	0.977644	3.26313	3.61903	0.000410306	0.00752319	-0.157484
ELOVL4	0.973717	6.10759	3.14573	0.0020184	0.0211432	-1.58416
SMTNL2	0.973637	3.14798	2.61655	0.00984322	0.0592299	-2.97233
MPZ	0.971773	5.16021	2.35732	0.0197716	0.0944252	-3.56823
ACBD7	0.971381	6.82513	3.45806	0.000718252	0.0107915	-0.661541
C2orf48	0.960156	3.382	3.9099	0.0001425	0.00370742	0.80071
GPR19	0.954972	5.66126	4.2044	4.61e-05	0.00185122	1.83055
CRHR1	0.953812	4.84826	1.98749	0.048791	0.168639	-4.31852
XK	0.953241	5.93924	3.32759	0.00111553	0.0144684	-1.05598
CLGN	0.949721	5.02776	2.15381	0.0329422	0.131539	-3.99585
KCNJ11	0.948903	5.64266	3.38222	0.000929115	0.0128556	-0.892382
DLL3	0.9485	3.53369	2.39757	0.0178038	0.087742	-3.47944
RIBC2	0.947901	5.45328	4.71634	5.68e-06	0.00056729	3.75464
XKRX	0.94605	3.74006	4.1906	4.87e-05	0.00191858	1.781
SULT4A1	0.945552	4.55217	2.30463	0.0226368	0.102903	-3.68238
MAST1	0.942578	5.1136	2.68595	0.00809418	0.0522593	-2.80321
FAM171A2	0.940997	6.19594	3.78942	0.000222395	0.00502767	0.396539
UMODL1	0.940831	4.42684	2.45659	0.0152314	0.0790311	-3.34673
SBK1	0.939978	9.44875	4.20759	4.55e-05	0.00183958	1.84201
CACNA1B	0.939171	3.32831	2.07474	0.0398151	0.14811	-4.15229
ARSE	0.938577	5.39672	3.01262	0.0030673	0.0273804	-1.95445
DPF1	0.935665	2.65973	3.11011	0.00226045	0.0226418	-1.68459
ZDHHC8P1	0.932711	5.13919	3.78444	0.000226471	0.00509023	0.380071
FAM92A1	0.930887	7.03396	4.49266	1.45e-05	0.000976205	2.8938
NRTN	0.930081	5.25456	2.68455	0.00812669	0.0523505	-2.80669
TAF7L	0.929085	2.68562	3.98836	0.00010608	0.00310188	1.06935
BEND7	0.927126	7.84446	3.09835	0.00234611	0.0232061	-1.71754
GNAZ	0.925452	7.58745	4.3594	2.49e-05	0.00132473	2.39566
LRAT	0.923206	5.36368	2.871	0.00471831	0.036431	-2.33301
DRD2	0.919461	3.46595	2.4501	0.0154973	0.0799624	-3.36148
C19orf45	0.917091	2.48817	3.67071	0.000341479	0.00667573	0.00834177
ZNF711	0.911887	7.62507	2.77562	0.00625205	0.0437711	-2.57886
FOXI3	0.910555	2.07165	2.6303	0.00947181	0.0578182	-2.93914
OTX1	0.910494	5.98944	3.05143	0.00271864	0.0255768	-1.84792
RFX4	0.907815	1.26755	3.1746	0.00184005	0.0198967	-1.50202
DDN	0.90749	4.25673	2.86961	0.00473791	0.0364954	-2.33664
HPDL	0.905758	6.46881	2.80609	0.00571876	0.0413477	-2.50113
PNCK	0.904422	3.75791	2.62155	0.00970651	0.0586615	-2.96026
ALX3	0.904306	4.92489	3.77117	0.000237696	0.00527545	0.336224
FAM178B	0.896904	4.23372	2.53217	0.0124233	0.0690884	-3.17251
RNF183	0.893982	2.99159	2.20842	0.0288181	0.120822	-3.88464
C14orf115	0.889222	1.73404	2.19887	0.0295047	0.122649	-3.90426
CRIP3	0.886744	2.13394	3.56074	0.000503612	0.00863424	-0.342236
CBX2	0.883311	9.74003	4.04935	8.41e-05	0.00267148	1.28107
LDHB	0.883175	12.8409	3.94123	0.000126719	0.00345053	0.907477
GPR143	0.880412	5.67015	2.40343	0.0175325	0.0868006	-3.46641
FAM57B	0.879958	2.30582	3.42964	0.000791386	0.0115772	-0.748568
C6orf168	0.877746	7.76219	4.0089	9.81e-05	0.00295585	1.14038
IGSF9	0.873124	9.84022	5.05422	1.31e-06	0.000254503	5.11099
CHRNB2	0.873104	3.92742	2.8163	0.00554958	0.0405467	-2.47492
NGB	0.865972	1.36769	2.87989	0.00459458	0.0357884	-2.30973
RDM1	0.865683	3.7113	3.50528	0.000610638	0.00976138	-0.515682
TMPRSS5	0.864683	3.6784	2.16396	0.0321391	0.12931	-3.97538
ACTN2	0.857774	3.67204	1.98122	0.0494968	0.170201	-4.33019
CEL	0.856245	4.94891	2.44482	0.0157163	0.0807068	-3.37343
PALM3	0.856245	4.277	2.56589	0.0113272	0.0647496	-3.09323
ZDHHC15	0.856047	5.32599	2.76576	0.00643403	0.0446345	-2.60385
NUP62CL	0.856027	4.14604	2.96683	0.00353144	0.0300474	-2.07861
STXBP5L	0.852864	2.08742	2.39775	0.0177955	0.087742	-3.47904
CCDC108	0.851671	1.8434	3.08751	0.00242777	0.0236853	-1.74783
LOC286467	0.851505	4.52177	2.49029	0.0139162	0.0741868	-3.26965
KHDC1	0.850596	5.04432	3.43474	0.000777766	0.0114556	-0.732994
PLEKHG4	0.844683	8.46776	3.31766	0.00115295	0.0147569	-1.08547
TIGD3	0.844224	3.7278	4.139	5.95e-05	0.00220038	1.59685
ANKRD13B	0.841559	7.80774	4.1062	6.76e-05	0.00237523	1.48066
STMN1	0.838687	12.8796	5.33577	3.67e-07	0.000150823	6.28965
ZMYND10	0.837053	4.30523	2.87449	0.00466933	0.0362277	-2.32387
TMEM179	0.835528	0.796206	3.38343	0.000925353	0.012823	-0.888748
KCNT1	0.835328	1.50381	3.02355	0.00296516	0.0268134	-1.92457
C1orf114	0.834888	2.22585	2.9409	0.00382207	0.0315402	-2.14818
CDC7	0.832856	8.68833	5.21566	6.35e-07	0.000189888	5.78162
MTMR7	0.832077	5.30134	3.84326	0.0001825	0.00439736	0.575912
TMEM98	0.832065	9.21306	3.5618	0.000501743	0.00863264	-0.338886
RASAL1	0.831644	7.14474	2.97617	0.0034318	0.0294704	-2.05342
MNS1	0.829023	5.91693	3.52648	0.00056741	0.00933355	-0.449631
CDKN2A	0.828052	8.89607	2.04779	0.0424231	0.154154	-4.20435
NKAIN1	0.826691	5.61632	2.05377	0.0418316	0.152702	-4.19284
CCDC34	0.82555	8.47085	4.69548	6.2e-06	0.000591585	3.67308
C1orf194	0.823911	1.13038	4.13192	6.12e-05	0.00222245	1.57169
PHGDH	0.823909	11.7802	3.9067	0.000144212	0.00372636	0.789851
ARNT2	0.820943	8.8487	2.74475	0.00683815	0.0462439	-2.65685
STX19	0.820588	4.26302	2.29002	0.023493	0.105388	-3.7136
CENPV	0.820517	7.1985	2.64304	0.00913881	0.0565309	-2.90823
FAM111B	0.818502	9.29415	4.316	2.96e-05	0.00147215	2.23585
SLCO4C1	0.817712	4.15886	2.41178	0.0171517	0.0854595	-3.44776
KIAA1549	0.815208	8.85234	4.47616	1.55e-05	0.00101851	2.83153
GPR156	0.813933	4.15387	2.72148	0.00731247	0.0484062	-2.71512
RPS6KA6	0.812678	4.36751	2.23731	0.026823	0.115272	-3.82473
CDT1	0.811124	9.07052	4.76878	4.54e-06	0.000522486	3.96082
CCDC74A	0.811084	6.57977	3.17809	0.0018195	0.0197403	-1.49203
PNPLA5	0.810357	0.761162	3.31117	0.00117804	0.0149793	-1.1047
DIRAS1	0.81008	8.41958	2.86077	0.00486458	0.0370891	-2.35974
LDHC	0.808861	3.30265	2.34242	0.0205474	0.0967035	-3.60075
C2orf70	0.80572	3.40518	2.55324	0.0117278	0.0664081	-3.12308
PRIMA1	0.804411	5.89219	2.26618	0.0249512	0.109603	-3.76416
FADS6	0.803388	1.94546	2.1475	0.0334504	0.132913	-4.00854
LOC100127888	0.803302	3.45564	2.40362	0.0175237	0.0868006	-3.46598
CDC25C	0.799851	7.02006	4.21423	4.43e-05	0.00182475	1.86592
NETO2	0.799706	8.86474	3.72689	0.000279089	0.00584074	0.190824
CSRP2	0.798616	8.99907	3.73662	0.00026945	0.00570037	0.222645
USH1C	0.798489	2.42164	2.06147	0.0410811	0.150983	-4.178
ENTPD2	0.797765	7.79631	2.88191	0.00456682	0.0356449	-2.30442
LASS1	0.797495	4.24927	2.18335	0.0306521	0.125699	-3.93601
NCRNA00086	0.796144	5.1069	3.10596	0.00229039	0.022871	-1.69625
E2F1	0.795558	9.2378	4.84202	3.32e-06	0.000450748	4.25146
FAM161A	0.795131	6.58672	5.20462	6.67e-07	0.000192545	5.73538
MYT1	0.795091	2.13451	2.69627	0.00785968	0.051146	-2.77774
IFT81	0.793709	8.12277	6.4863	1.36e-09	5.49e-06	11.5053
RGS7BP	0.793074	2.35321	2.42689	0.0164817	0.0831223	-3.4139
ARSH	0.791979	2.28787	3.11092	0.00225471	0.0226192	-1.68234
C1orf51	0.791779	7.54343	3.22517	0.00156244	0.0178276	-1.35656
HMGCLL1	0.790875	3.45543	2.37476	0.0188968	0.09131	-3.52994
ONECUT2	0.788502	5.46505	1.9934	0.0481322	0.167105	-4.30746
FOXM1	0.786962	10.9543	3.83698	0.000186779	0.00445565	0.554873
PLEKHB1	0.785691	9.32437	2.27463	0.0244256	0.108219	-3.7463
KCNC1	0.785352	1.90208	2.76087	0.00652612	0.0449455	-2.61622
TROAP	0.783953	8.60842	4.70358	5.99e-06	0.000584658	3.7047
UHRF1	0.781873	9.04976	4.56472	1.07e-05	0.000817328	3.16778
MORC4	0.781596	9.48198	4.98752	1.76e-06	0.000304864	4.83806
CDCA7	0.780069	8.92203	3.63794	0.000383727	0.0072236	-0.0970299
C21orf58	0.77571	7.25146	4.37577	2.33e-05	0.00128601	2.45625
PNMA3	0.770725	5.10828	2.19659	0.0296714	0.123237	-3.90895
FGD1	0.770321	9.27069	4.21584	4.41e-05	0.00182475	1.87174
TMEFF1	0.770182	6.91134	3.80111	0.000213081	0.00488795	0.435335
MLLT11	0.76708	8.20679	2.93638	0.00387491	0.0318411	-2.16024
HRK	0.765577	2.18133	2.74568	0.00681969	0.0462193	-2.6545
C11orf90	0.764734	2.22413	2.80751	0.00569496	0.0412678	-2.49749
MDK	0.764605	11.7197	3.28614	0.00127966	0.0157137	-1.17859
CECR2	0.763501	3.72286	1.99591	0.0478557	0.166649	-4.30277
CHST10	0.763365	8.02443	4.44118	1.79e-05	0.00110279	2.70005
RGN	0.763044	4.82324	2.18878	0.0302465	0.12465	-3.92493
FAM64A	0.759966	8.00783	3.81667	0.000201269	0.00469192	0.487067
LHX2	0.759541	3.47418	2.0713	0.0401396	0.148788	-4.15896
PRSS1	0.758783	1.51535	2.34716	0.0202981	0.0959146	-3.59044
XKR9	0.758065	4.70337	2.21821	0.0281279	0.119013	-3.86441
MURC	0.758052	4.02311	3.95018	0.000122523	0.00338152	0.938125
DLX2	0.753757	2.36969	2.28291	0.02392	0.106592	-3.72874
FAM27C	0.750814	3.71542	3.08658	0.00243485	0.0237285	-1.75041
ADAM32	0.750649	4.52476	2.31216	0.022206	0.101684	-3.66621
PHACTR3	0.750643	2.32029	3.30616	0.00119777	0.0151215	-1.11954
LRRIQ1	0.748872	3.11365	2.46316	0.0149669	0.0780754	-3.33179
CDC25A	0.74848	8.24667	4.26612	3.61e-05	0.00164446	2.0537
IL22RA1	0.748187	4.30308	2.37365	0.0189515	0.0914934	-3.53239
2003-09-01	0.747513	9.18828	2.3597	0.0196503	0.094006	-3.56302
CTXN1	0.746098	8.43995	3.13878	0.00206366	0.0213901	-1.60384
FAM181B	0.745727	3.36578	2.07198	0.0400753	0.148663	-4.15764
NME5	0.745687	3.71586	2.13346	0.0346052	0.135759	-4.03664
LOC144486	0.745645	3.75931	4.96801	1.91e-06	0.000312811	4.75902
FAM69B	0.745396	7.34129	3.97509	0.000111544	0.00320804	1.0236
CCDC74B	0.74411	4.68115	2.61517	0.00988105	0.059329	-2.97564
NUP210	0.742823	11.2527	3.55695	0.000510314	0.00869546	-0.354145
TSNAXIP1	0.742269	3.59809	3.68681	0.000322356	0.00641479	0.0604332
AGBL4	0.738955	2.22616	2.75017	0.00673167	0.0458315	-2.6432
GABRQ	0.738679	2.15691	1.99533	0.0479198	0.166814	-4.30386
CCNE2	0.738616	8.31126	3.33758	0.001079	0.0141839	-1.02622
MANEAL	0.738591	8.62628	2.91109	0.00418319	0.033538	-2.22747
KATNAL2	0.736488	6.19265	3.5163	0.000587797	0.00953123	-0.481392
THEG	0.734867	1.81035	2.22524	0.0276414	0.117517	-3.84985
C16orf93	0.73335	5.28122	4.21481	4.42e-05	0.00182475	1.86807
MPP2	0.732849	5.8449	2.952	0.0036951	0.030793	-2.11847
CELF3	0.732754	0.622536	3.21825	0.00159797	0.0180245	-1.37657
C19orf48	0.730033	10.3533	5.17701	7.56e-07	0.000198595	5.61981
RCOR2	0.729694	7.52931	2.42992	0.0163498	0.0826611	-3.40706
APBA2	0.727394	7.77232	2.74367	0.00685942	0.0462898	-2.65955
NFASC	0.725542	8.20755	2.00409	0.0469613	0.164805	-4.2874
PRTFDC1	0.723151	7.70396	2.47499	0.0145001	0.0763573	-3.30476
FZD3	0.723034	7.16217	3.73718	0.000268908	0.0056951	0.224468
FETUB	0.722624	1.35758	3.3087	0.00118771	0.015063	-1.11201
SMO	0.722492	9.61557	3.40094	0.000872266	0.0123428	-0.835818
ESPL1	0.722114	8.78266	4.29364	3.24e-05	0.00154636	2.15401
CELF4	0.721362	4.90346	1.99645	0.0477961	0.166563	-4.30175
GPR3	0.720346	4.78676	3.36518	0.000983865	0.0132928	-0.943645
KIF18B	0.718255	8.56499	3.79543	0.000217556	0.00496876	0.416484
BEX2	0.717636	7.66068	2.79047	0.00598677	0.0425546	-2.54108
UBE2T	0.716149	9.28725	4.04579	8.52e-05	0.00269057	1.26864
HFM1	0.715982	1.72949	2.67737	0.00829419	0.0531004	-2.82436
H2AFY2	0.715557	9.57334	3.271	0.00134507	0.0161725	-1.22306
KIRREL3	0.714989	3.31008	2.21799	0.0281433	0.119052	-3.86487
BDH1	0.713718	8.92017	3.67057	0.00034165	0.00667573	0.00789017
DCDC1	0.712545	1.11255	4.38779	2.22e-05	0.00124986	2.50086
C7orf61	0.709298	3.38447	2.67033	0.0084613	0.0537948	-2.84163
C12orf56	0.708215	1.36362	2.2306	0.0272752	0.116546	-3.83871
PLEKHG6	0.707304	8.40641	2.71632	0.0074216	0.0489619	-2.72799
PLCXD1	0.705918	8.60987	5.08471	1.14e-06	0.00022911	5.23655
HAUS1	0.704424	8.7942	5.44846	2.18e-07	0.000111634	6.77309
NPM2	0.703279	4.46185	2.32267	0.021617	0.0999372	-3.64356
NUF2	0.700923	9.04279	3.51742	0.000585509	0.00951795	-0.477884
GLS2	0.699258	4.26725	2.89119	0.00444144	0.0350022	-2.28002
SEMA4G	0.698517	6.63695	2.92814	0.00397302	0.032428	-2.18221
METTL7B	0.697919	4.62964	2.21205	0.0285604	0.120113	-3.87715
USH1G	0.695972	2.53138	2.18178	0.0307701	0.125997	-3.93921
FAM71E1	0.695167	6.00859	2.45219	0.0154112	0.0796872	-3.35673
ZP4	0.690078	1.06949	2.10166	0.0373483	0.14235	-4.09964
DDX12	0.689947	6.89866	4.00458	9.98e-05	0.00298364	1.12539
RIBC1	0.68958	4.524	3.51101	0.000598641	0.00961089	-0.497839
LOC642846	0.689448	7.50627	4.18559	4.96e-05	0.00194869	1.76305
BRIP1	0.688082	7.26989	3.03999	0.00281741	0.0261411	-1.87945
ZNF286B	0.686488	5.85543	3.11338	0.00223717	0.0225554	-1.67542
ENHO	0.685623	6.1668	2.17489	0.0312929	0.127253	-3.95322
LOC728819	0.684955	3.98897	2.38759	0.0182751	0.0892275	-3.5016
PPP2R3B	0.683425	7.64062	4.23659	4.06e-05	0.00177363	1.94664
ESX1	0.682878	0.875817	2.47634	0.014448	0.0762067	-3.30168
DONSON	0.682338	8.97067	4.82144	3.62e-06	0.000473714	4.16946
LOC149134	0.681883	2.79488	2.69838	0.00781253	0.0509749	-2.77252
DDX11	0.681623	9.30201	4.08114	7.44e-05	0.00249812	1.39243
FANCL	0.681236	8.89788	5.1212	9.71e-07	0.000213491	5.3875
KHK	0.680297	7.3098	4.22448	4.26e-05	0.00180103	1.9029
MSH6	0.6802	11.3222	5.80114	4.11e-08	4.2e-05	8.32682
HES6	0.678688	7.09321	2.85459	0.00495488	0.0375317	-2.37584
X100133144_at	0.677294	3.09254	2.89589	0.00437914	0.0346658	-2.26764
CHAF1B	0.676863	9.15214	4.74118	5.11e-06	0.000551833	3.85209
UBE2S	0.67607	9.35155	4.22689	4.22e-05	0.00179636	1.91158
KLHL23	0.675606	6.97329	2.80687	0.00570562	0.0413241	-2.49912
TTLL2	0.675346	2.0475	2.48321	0.0141837	0.0751185	-3.28592
GKAP1	0.67489	6.3944	4.3961	2.14e-05	0.00123345	2.5318
NGEF	0.674849	6.87562	2.3094	0.0223628	0.102219	-3.67213
KIF4A	0.674843	9.71165	3.93651	0.000128985	0.00349266	0.891352
SKA1	0.674831	8.14874	3.65721	0.000358317	0.00689742	-0.0351495
SGEF	0.673969	8.20612	3.14357	0.00203233	0.0211977	-1.59027
RAB36	0.67338	7.45392	2.6815	0.0081974	0.052616	-2.81419
CENPW	0.673241	8.71987	3.46982	0.000689901	0.01052	-0.625373
AHI1	0.671559	8.46149	4.68415	6.51e-06	0.000611315	3.62887
TMEM145	0.670657	2.56109	2.10909	0.0366916	0.140841	-4.08501
TUBB4	0.670148	6.61255	2.65107	0.00893472	0.0558011	-2.88872
ZCCHC18	0.669856	4.25023	2.78868	0.00601819	0.042734	-2.54564
RAB38	0.66925	6.55019	2.55352	0.0117186	0.0663852	-3.12241
NKX2.3	0.668806	1.26278	2.34889	0.0202077	0.0957771	-3.58667
IQCG	0.667446	9.11737	3.40111	0.000871761	0.0123428	-0.835298
ATP10B	0.667057	3.81144	2.02356	0.0448912	0.160025	-4.25062
B4GALNT4	0.666629	8.65436	3.02054	0.00299298	0.0269521	-1.93281
UBE2CBP	0.666296	6.01191	4.6391	7.87e-06	0.000699548	3.45418
ZNF232	0.666272	7.92456	4.60749	8.98e-06	0.000749574	3.33194
NKPD1	0.666214	4.12081	2.92704	0.00398627	0.0324924	-2.18514
NPM3	0.666161	8.99765	3.19025	0.00174959	0.0191961	-1.45721
POLR2J2	0.665869	7.7254	2.54944	0.0118506	0.0668484	-3.13203
AIM1L	0.664985	4.87207	2.36059	0.019605	0.0938818	-3.56107
RAD54L	0.664732	8.36326	3.78821	0.000223381	0.00503304	0.392528
C6orf134	0.664259	8.28779	5.19202	7.06e-07	0.000192545	5.68253
MDH1B	0.663285	4.05173	2.73145	0.00710565	0.0474313	-2.6902
LOC148709	0.66183	3.59065	2.76571	0.00643507	0.0446345	-2.60399
MAMSTR	0.661282	4.99044	3.03834	0.00283195	0.0261861	-1.88399
DUSP15	0.660217	3.83373	2.02104	0.0451543	0.160563	-4.25539
ZNF695	0.659942	6.97597	2.78429	0.00609588	0.043072	-2.55682
PLCH1	0.658384	8.60872	2.52396	0.0127042	0.07003	-3.19168
NCRNA00105	0.658349	4.89606	2.88285	0.0045539	0.0355713	-2.30194
KIAA1529	0.658282	6.08106	3.25502	0.00141742	0.0167319	-1.26977
PARD6A	0.657227	6.04983	3.49611	0.000630264	0.0099341	-0.544127
PROKR1	0.656535	0.621583	3.02245	0.0029753	0.0268569	-1.92759
CYP2C8	0.655263	2.04693	2.47337	0.0145634	0.0766075	-3.30847
LINGO1	0.655037	7.62711	2.32293	0.0216028	0.0999053	-3.64301
EZH2	0.65502	9.5852	4.15414	5.61e-05	0.00212219	1.65069
MCART6	0.655005	4.7229	2.79653	0.0058814	0.0421848	-2.52559
MTTP	0.65382	2.38278	2.87447	0.00466962	0.0362277	-2.32393
NINL	0.652775	8.31508	3.46348	0.000705047	0.0106508	-0.644879
CDCA3	0.651828	8.83125	3.59746	0.000442753	0.00797038	-0.226147
HELLS	0.65116	7.80152	4.19875	4.71e-05	0.00187341	1.81025
TRPV3	0.650947	3.40539	2.02101	0.0451578	0.160563	-4.25545
PIF1	0.649874	6.32331	2.90541	0.00425543	0.033991	-2.2425
SGPP2	0.649605	5.5763	2.08634	0.038735	0.14589	-4.12967
CCDC150	0.64937	5.55934	3.11064	0.00225665	0.022627	-1.6831
TMTC4	0.649143	9.04644	3.92635	0.000133992	0.00358332	0.856703
RFC4	0.649106	9.45153	4.62278	8.43e-06	0.000716156	3.39086
RAD51AP1	0.648234	8.66043	3.69888	0.000308712	0.00623259	0.0995475
CTXN2	0.64785	1.45437	3.333	0.00109561	0.0143151	-1.03988
CASC1	0.647824	3.01816	2.54939	0.011852	0.0668484	-3.13212
NCRNA00087	0.647232	5.26695	2.98638	0.00332585	0.0289097	-2.0258
PSIP1	0.646539	10.6717	4.1351	6.04e-05	0.00221201	1.583
FAM181A	0.64648	0.626284	3.58015	0.000470519	0.00827109	-0.280986
ALKBH2	0.646311	8.44031	4.48882	1.47e-05	0.000984886	2.8793
ZNF750	0.644934	7.59381	2.2853	0.0237756	0.106215	-3.72365
DGCR10	0.644167	1.4299	3.4016	0.000870298	0.0123416	-0.833793
ATP6V0E2	0.643693	9.99153	3.13096	0.00211571	0.0216656	-1.62593
ACTR3B	0.643595	8.59596	3.0937	0.00238085	0.023378	-1.73056
PSAT1	0.64289	9.66439	2.30047	0.0228779	0.103592	-3.6913
EPHB3	0.642418	11.2741	2.64481	0.00909363	0.056395	-2.90395
PRB3	0.641724	1.03138	2.63469	0.00935583	0.0573081	-2.9285
AURKB	0.641467	8.83413	3.4387	0.000767356	0.011328	-0.720903
MCM2	0.641117	10.922	4.10284	6.85e-05	0.00239386	1.4688
NASP	0.640789	11.6261	5.70384	6.55e-08	5.79e-05	7.89221
PBK	0.640371	8.5288	3.40093	0.000872288	0.0123428	-0.83584
DNA2	0.638486	7.82424	3.51238	0.000595825	0.00959737	-0.493595
STOX1	0.637842	6.40386	2.56734	0.0112821	0.0645729	-3.0898
CDKN2BAS	0.637048	3.90981	2.26662	0.0249238	0.109532	-3.76324
POU6F2	0.636079	0.693248	2.4107	0.0172003	0.0856141	-3.45017
ARHGEF33	0.63563	3.71853	2.56146	0.0114659	0.0653727	-3.10369
RAGE	0.635229	7.11715	3.26817	0.00135761	0.0162729	-1.23134
GOLT1A	0.634684	6.4384	2.4145	0.0170294	0.0850247	-3.44169
FBXO16	0.63419	5.07582	2.64085	0.00919537	0.0567505	-2.91356
TRIM45	0.633648	7.54935	4.31349	2.99e-05	0.00147566	2.22666
EFCAB4A	0.63338	9.0219	2.29506	0.0231947	0.104605	-3.70286
CACNA1D	0.633256	5.92159	2.05412	0.0417971	0.152605	-4.19217
WNK2	0.633205	8.79374	2.12647	0.0351927	0.137448	-4.05056
GINS2	0.632607	8.68624	4.19961	4.7e-05	0.00187092	1.81334
EXO1	0.632499	8.81557	3.24407	0.0014691	0.0171236	-1.30169
MAP6D1	0.632083	6.26474	3.35428	0.00102045	0.0136247	-0.97632
KIF11	0.631884	10.0953	4.35837	2.5e-05	0.00132473	2.39186
KIF24	0.631504	7.62165	4.83799	3.37e-06	0.000454041	4.23542
ARHGEF19	0.629589	9.44671	3.77513	0.000234297	0.00522385	0.349278
C8orf22	0.629044	0.573767	2.81115	0.00563429	0.0409962	-2.48814
CALCA	0.628113	0.948811	2.15484	0.0328601	0.131346	-3.99378
ITGA7	0.627519	7.19765	2.36304	0.0194808	0.0934715	-3.5557
MYEF2	0.627495	8.31011	3.22463	0.00156522	0.0178376	-1.35814
GPR137C	0.625999	5.76822	3.10201	0.00231918	0.0230166	-1.70732
BCL11A	0.625227	8.58557	2.26132	0.0252586	0.110404	-3.77442
C19orf57	0.625181	6.69285	2.68881	0.00802864	0.0519444	-2.79617
MCM7	0.623462	11.9547	5.22286	6.14e-07	0.000186665	5.81188
ARHGAP33	0.623292	7.73551	3.48111	0.00066368	0.0102651	-0.590561
ZNF541	0.623242	3.89491	2.26256	0.0251796	0.110203	-3.7718
TMEM106C	0.622961	10.6472	4.75672	4.78e-06	0.000535278	3.91325
CCDC138	0.622231	6.55372	3.99576	0.000103142	0.00305685	1.09493
KISS1	0.621237	1.83628	2.78166	0.00614287	0.0432479	-2.56352
C2orf77	0.62078	5.68709	3.02933	0.00291238	0.0265639	-1.90872
SLMO1	0.620773	6.41261	3.19163	0.00174182	0.0191764	-1.45325
KIF20A	0.620236	9.83025	3.48394	0.00065725	0.01019	-0.581813
ACRV1	0.620077	1.87553	3.12331	0.0021678	0.0219856	-1.6475
ORC1L	0.619627	7.907	3.42162	0.000813243	0.0117817	-0.773004
TUB	0.619517	7.90163	2.40664	0.0173848	0.0863337	-3.45923
ATOH7	0.619331	2.02076	2.73658	0.00700129	0.0469741	-2.67735
KIF18A	0.618956	8.00136	3.64039	0.00038041	0.0071875	-0.0891911
C6orf154	0.618604	3.98279	2.68473	0.0081225	0.0523426	-2.80624
RLN2	0.618419	3.24262	2.25842	0.0254433	0.111087	-3.78053
ZWINT	0.617471	9.88188	4.01554	9.57e-05	0.00292928	1.16338
BSN	0.617212	4.54671	2.76247	0.00649581	0.0448319	-2.61217
EVPLL	0.615807	2.10044	1.99448	0.0480133	0.16702	-4.30544
MND1	0.615667	6.80041	3.29435	0.00124545	0.0154624	-1.1544
SALL2	0.615572	7.28985	2.44977	0.0155107	0.0800104	-3.36222
HOXC13	0.614587	7.16654	2.26146	0.0252495	0.110389	-3.77412
DEPDC1B	0.614312	7.55753	3.42799	0.000795837	0.0116074	-0.753599
KREMEN2	0.612498	5.31812	2.03566	0.0436432	0.156812	-4.22757
GDAP1L1	0.612098	1.05799	2.80596	0.00572098	0.0413484	-2.50147
DPY19L2P2	0.61123	3.71154	2.27654	0.024308	0.107881	-3.74224
SUV420H2	0.611212	7.47499	4.71282	5.76e-06	0.000568863	3.7409
ABCG5	0.609644	1.36123	3.55567	0.000512601	0.00871154	-0.358174
ICA1L	0.609041	5.74489	2.9263	0.00399515	0.0325131	-2.18709
CAMK2N2	0.608776	4.53777	2.6099	0.0100273	0.0598557	-2.9883
GJC1	0.606065	8.1266	2.65714	0.00878306	0.0551907	-2.87391
SLC24A5	0.605918	3.28249	2.20518	0.0290493	0.121366	-3.8913
FAM75A3	0.605096	0.415141	3.6157	0.000415172	0.00757912	-0.168123
TOP2A	0.605039	11.7488	3.40878	0.000849411	0.0121192	-0.812019
ODC1	0.604009	10.9356	3.9859	0.000107071	0.00311629	1.06087
FAM27A	0.60356	3.32051	2.52116	0.0128013	0.070425	-3.19819
CDCA7L	0.603192	9.55514	3.28117	0.00130082	0.0158462	-1.19322
C13orf27	0.601906	8.11016	4.08097	7.45e-05	0.00249812	1.39181
CCDC77	0.601533	8.28335	4.0489	8.42e-05	0.00267172	1.2795
ARL9	0.601379	5.05134	2.01079	0.0462394	0.162989	-4.27477
TCTEX1D2	0.601123	7.35721	3.97049	0.000113498	0.00324026	1.00779
SPATA17	0.60016	4.70922	2.74263	0.00688011	0.0463972	-2.66217
TSPYL5	0.59983	10.4844	2.17499	0.0312855	0.127249	-3.95302
C7orf13	0.599669	8.04758	2.38325	0.0184833	0.0899805	-3.5112
MAMLD1	0.599458	7.68284	2.28007	0.0240926	0.107163	-3.73478
RRM1	0.599223	11.0258	4.56607	1.07e-05	0.000817177	3.17297
ATP2A1	0.598748	3.4123	2.72975	0.00714058	0.0475598	-2.69447
CASC2	0.598445	4.9393	3.91071	0.000142047	0.00370742	0.803587
KCNG3	0.598308	3.00536	2.06286	0.0409469	0.150786	-4.17531
CCDC135	0.596871	1.21138	2.98057	0.00338578	0.0292264	-2.04153
PANK1	0.595839	7.30609	3.39631	0.000886011	0.0124412	-0.849827
ELOVL6	0.595221	8.19145	2.8128	0.00560699	0.0408894	-2.4839
PAIP2B	0.594573	7.36481	2.92915	0.00396089	0.0323425	-2.17953
LOC388152	0.594352	8.53219	3.39026	0.00090427	0.0125937	-0.868104
PRRT3	0.59421	6.45111	3.27412	0.00133134	0.016087	-1.21391
PABPC1L	0.593701	7.4987	2.84037	0.00516854	0.0385449	-2.41276
GMNN	0.593302	8.88238	4.22091	4.32e-05	0.00181739	1.89001
ANP32E	0.593237	11.4803	2.89939	0.0043333	0.0344432	-2.25841
C11orf70	0.593192	3.95782	2.24278	0.0264592	0.114194	-3.81331
ZNF648	0.593153	2.58523	2.02105	0.0451532	0.160563	-4.25537
ANKS1B	0.592656	5.24287	2.31066	0.0222915	0.102022	-3.66944
PCDP1	0.590936	1.72671	2.30143	0.0228217	0.103475	-3.68923
WDR34	0.5907	10.7434	4.32806	2.82e-05	0.00142513	2.28016
TMEM79	0.590564	9.30397	3.09107	0.00240066	0.0235013	-1.73789
GPR161	0.590211	7.79386	2.63298	0.00940078	0.0575291	-2.93264
FEN1	0.589561	10.2555	4.79529	4.05e-06	0.000498177	4.06566
CCDC11	0.589484	3.97737	2.95135	0.00370232	0.0308278	-2.12019
NDST3	0.589023	2.38945	2.03372	0.0438412	0.157378	-4.23127
LOC100128191	0.588136	6.47828	3.82547	0.000194856	0.0045888	0.516443
POLE	0.5876	10.1337	5.23298	5.87e-07	0.000186642	5.85441
RAVER2	0.587468	9.05505	3.36954	0.000969595	0.0132101	-0.930567
MCM10	0.586329	8.92164	2.73548	0.00702359	0.0470871	-2.68011
C2CD4D	0.586121	5.14712	2.33614	0.0208823	0.0975249	-3.61439
SHROOM2	0.585104	7.90073	2.5384	0.0122137	0.0682352	-3.15792
CENPK	0.584679	6.62316	3.75529	0.000251817	0.00546588	0.283933
KNTC1	0.583947	9.33176	4.34834	2.6e-05	0.00135907	2.35484
C7orf46	0.583926	6.04622	3.10579	0.00229157	0.022871	-1.69671
FTMT	0.583011	1.15209	2.08702	0.0386727	0.145769	-4.12834
MLF1IP	0.582833	9.33996	3.56117	0.000502849	0.00863424	-0.340871
FAM81A	0.581497	5.614	2.13205	0.034723	0.136078	-4.03945
GJC3	0.580937	3.72061	2.10944	0.0366604	0.140797	-4.08431
LOC401588	0.580638	6.124	4.72457	5.48e-06	0.000563935	3.78714
ATAD5	0.58054	7.29159	3.52841	0.000563627	0.00930995	-0.443612
HDAC2	0.580367	11.8566	4.9922	1.72e-06	0.000304365	4.85714
GOLGA2B	0.580362	6.8262	3.11208	0.0022464	0.0225825	-1.67907
RFC2	0.579627	10.0354	5.52852	1.5e-07	9.12e-05	7.12048
NEIL3	0.579622	6.51452	2.96745	0.00352468	0.0300089	-2.07693
PODXL2	0.578541	9.87983	2.68888	0.00802714	0.0519444	-2.79601
PAFAH1B3	0.578181	9.88128	4.05333	8.28e-05	0.00263973	1.29497
LOC349196	0.577387	1.87929	2.95715	0.00363746	0.0305484	-2.10464
CENPH	0.576768	7.85888	4.76337	4.65e-06	0.000528429	3.93952
AZI1	0.574869	8.66995	3.59373	0.000448603	0.00801976	-0.237983
C12orf73	0.573647	7.13226	4.77908	4.34e-06	0.000509924	4.00176
CHEK1	0.572987	8.68379	3.79297	0.000219527	0.00499186	0.408307
IQCD	0.57283	4.53467	3.51258	0.000595337	0.00959737	-0.492878
DGCR9	0.572736	3.94567	2.18866	0.0302554	0.12465	-3.92518
KIAA0114	0.57244	9.82088	3.13718	0.00207419	0.0214388	-1.60835
PSMC3IP	0.572378	6.98329	3.83502	0.000188129	0.00447141	0.548329
CADM4	0.571618	9.47629	2.93036	0.0039464	0.0322513	-2.17631
MCF2L2	0.571353	3.76199	2.66107	0.0086859	0.0547217	-2.86429
ZC4H2	0.571179	7.5464	2.4311	0.016299	0.0825221	-3.40442
TPX2	0.570921	11.3866	3.27967	0.00130726	0.0159047	-1.19763
PRIM1	0.570168	7.58061	4.21274	4.46e-05	0.00182535	1.86061
BIRC5	0.570058	9.56615	2.8605	0.00486851	0.0371045	-2.36045
TTK	0.569524	9.18464	3.04685	0.00275781	0.0258148	-1.86056
EFNA5	0.568918	9.3749	2.17519	0.0312702	0.127214	-3.95261
CASKIN1	0.568648	3.8979	2.03578	0.0436315	0.156799	-4.22735
LOC100132215	0.56798	4.27956	2.42963	0.0163623	0.0826651	-3.40772
NGFRAP1	0.567908	10.4543	3.22021	0.00158783	0.0179689	-1.37091
DKFZP434L187	0.56784	0.97597	2.54238	0.0120817	0.0676824	-3.1486
C18orf56	0.567483	4.81594	2.39491	0.0179284	0.0881546	-3.48535
LOC80154	0.567312	9.00494	3.31417	0.00116638	0.0148798	-1.09582
SYN1	0.566471	4.62749	2.5157	0.0129923	0.0709737	-3.21088
FADS2	0.566442	11.5752	1.98762	0.0487764	0.168618	-4.31827
TYMS	0.566137	10.1403	2.91485	0.00413605	0.0332974	-2.21753
MST4	0.565805	9.46698	3.20753	0.00165454	0.0184978	-1.40753
FBXO41	0.564859	8.3483	3.09177	0.00239535	0.023473	-1.73593
EPR1	0.564619	9.15761	2.19171	0.0300295	0.124062	-3.91894
2005-09-01	0.564474	9.23386	3.03835	0.00283183	0.0261861	-1.88395
BCL7A	0.563897	9.0482	4.32048	2.91e-05	0.00145712	2.25233
RAD51AP2	0.563059	2.1554	2.42553	0.0165408	0.0833126	-3.41694
MSTO2P	0.562609	6.89402	3.49089	0.000641702	0.0100451	-0.560295
ZNF519	0.562603	5.95251	3.19442	0.00172616	0.0190899	-1.44523
EPCAM	0.561632	12.6222	2.43051	0.0163243	0.082607	-3.40574
NOS1AP	0.56073	5.3306	2.01381	0.0459173	0.162461	-4.26907
ASPM	0.560634	9.96288	2.7525	0.00668652	0.0456944	-2.63735
HAUS5	0.560564	8.86248	4.29175	3.26e-05	0.0015497	2.14712
C1orf226	0.560247	8.26738	2.28986	0.0235025	0.105406	-3.71394
C6orf167	0.559021	8.71896	3.55921	0.000506309	0.00866171	-0.347047
H2AFB1	0.558756	1.6374	2.5723	0.0111288	0.0639945	-3.07803
SFXN5	0.558715	8.05258	3.50007	0.000621706	0.00985925	-0.531835
HIP1R	0.558703	9.8125	3.56089	0.000503338	0.00863424	-0.341747
PAQR6	0.557838	6.3207	2.01032	0.0462899	0.163025	-4.27566
FOXE3	0.557248	1.27489	2.20458	0.0290925	0.121455	-3.89254
RAB3A	0.557066	6.10522	3.26452	0.00137398	0.0163582	-1.24203
SGOL1	0.554733	7.16806	3.01349	0.00305903	0.0273316	-1.95207
LYSMD1	0.553527	8.26421	3.87442	0.000162625	0.00403286	0.680632
WASF1	0.553421	8.0978	2.79308	0.00594116	0.0424609	-2.53441
RBM46	0.553281	0.959796	2.28106	0.0240323	0.107017	-3.73267
C17orf69	0.552996	5.58079	3.71174	0.00029472	0.00603788	0.141486
RFC5	0.552229	8.76673	4.95898	1.99e-06	0.000322858	4.72206
CENPE	0.552055	9.11376	3.23451	0.00151564	0.0174982	-1.32947
CDCA2	0.551168	8.59288	2.64077	0.00919745	0.0567505	-2.91376
FANCG	0.551129	8.95329	4.8102	3.8e-06	0.000486385	4.12481
GSG2	0.551114	6.66215	3.51911	0.000582095	0.00947614	-0.472625
IL17RB	0.551068	7.92288	2.4339	0.0161784	0.0821844	-3.3981
C20orf151	0.550965	7.10639	2.627	0.00955977	0.0580997	-2.94712
FAM83D	0.550964	9.31473	2.87083	0.00472071	0.0364351	-2.33346
UNG	0.550495	10.3896	5.02133	1.51e-06	0.000276266	4.9761
KIFC1	0.549936	10.1648	3.32777	0.00111486	0.0144684	-1.05545
ZNF679	0.54907	0.289844	2.91935	0.00408019	0.032998	-2.20559
NCAPD2	0.54876	11.5939	3.53861	0.000543991	0.00908615	-0.411693
LOC678655	0.548738	8.29808	3.66359	0.000350269	0.00676931	-0.0146246
MORN4	0.548613	6.79634	3.24769	0.00145182	0.0170038	-1.29115
NSUN7	0.548427	6.74704	2.66405	0.00861323	0.0544496	-2.85702
DNMT1	0.548274	11.3609	4.46164	1.64e-05	0.00105872	2.77686
C9orf140	0.548215	9.27225	3.68826	0.000320696	0.00639485	0.0651044
IMMP1L	0.547879	6.47136	4.35828	2.5e-05	0.00132473	2.39171
PTTG1	0.547361	9.42202	3.00403	0.00314984	0.0278614	-1.97787
DPCD	0.547214	8.02843	3.61251	0.000419879	0.00764352	-0.178295
KIF14	0.546477	8.52243	2.67324	0.00839189	0.0534935	-2.8345
PDZD7	0.545301	3.47949	2.21114	0.0286248	0.12022	-3.87902
CDK1	0.544804	10.3431	3.31922	0.001147	0.0147194	-1.08085
MELK	0.543382	9.49402	2.80377	0.00575782	0.0415375	-2.50707
B3GAT2	0.542605	3.24699	2.77656	0.0062349	0.0436825	-2.57647
RSPH1	0.54254	4.65486	2.02456	0.0447868	0.159711	-4.24871
SPC24	0.542377	5.11881	2.66871	0.00850017	0.0539714	-2.84559
IQCC	0.542225	6.62965	4.35801	2.5e-05	0.00132473	2.39071
LMNB1	0.542161	10.6879	3.92698	0.000133677	0.00357981	0.858847
C1orf112	0.540552	8.67831	3.69362	0.000314593	0.00631851	0.0824812
MYL6B	0.539936	9.09196	3.8946	0.000150869	0.0038443	0.748824
SHANK2	0.539347	9.34099	2.50584	0.0133443	0.0721411	-3.23376
LRP6	0.53917	10.3673	2.68434	0.00813148	0.0523505	-2.8072
CENPI	0.538515	6.69541	2.48607	0.0140753	0.0747887	-3.27936
ALDOB	0.537585	1.56465	2.50726	0.013293	0.0720094	-3.23047
TCF19	0.53693	9.94493	3.27726	0.00131767	0.0159606	-1.2047
RNASEH2A	0.536525	9.66676	4.12897	6.19e-05	0.00223376	1.56122
WDR76	0.536201	8.14264	3.52596	0.000568442	0.00934206	-0.451266
EFNA3	0.5346	8.87908	2.25183	0.0258669	0.112481	-3.79436
KIF2C	0.534325	10.0109	3.06885	0.00257442	0.0246559	-1.79973
CDCA5	0.534105	9.84867	3.29025	0.00126242	0.0155934	-1.16648
UPF3B	0.533212	8.79714	4.18339	5e-05	0.00195989	1.75516
MYBL2	0.532929	10.8893	2.59659	0.0104056	0.0611562	-3.02021
TET1	0.532623	6.82441	2.32416	0.021535	0.0996391	-3.64036
PASK	0.532236	8.13958	3.89303	0.000151753	0.00385672	0.743513
TMEM97	0.531939	9.47078	3.76857	0.000239962	0.0053136	0.327627
SHISA7	0.531704	1.1869	2.67635	0.00831804	0.0531621	-2.82684
GMPS	0.531448	11.2526	4.81771	3.68e-06	0.000477206	4.15463
GINS1	0.529985	8.99	3.50013	0.000621579	0.00985925	-0.531651
NAT14	0.529493	8.09615	2.95385	0.00367425	0.0306982	-2.11349
TMEM56	0.5292	7.87863	2.07732	0.0395723	0.147699	-4.14726
RNF144A	0.528738	9.49722	3.41455	0.000832982	0.0119962	-0.79451
LIG1	0.528254	9.74754	5.10753	1.03e-06	0.000218183	5.33084
ANKRD23	0.527372	5.25293	3.43044	0.000789143	0.0115702	-0.746041
ABI2	0.527279	10.2629	4.13515	6.04e-05	0.00221201	1.58317
PABPC4L	0.527129	6.01565	2.46328	0.014962	0.0780706	-3.33151
RPL36A	0.52644	6.71064	2.62257	0.00967885	0.0585672	-2.9578
DTL	0.525566	9.3643	3.19337	0.00173207	0.0191335	-1.44826
LOC441177	0.525105	1.1417	2.30813	0.0224355	0.102464	-3.67486
KIAA1543	0.524957	9.22002	2.97202	0.00347575	0.0297516	-2.06462
RPRD1A	0.524502	10.3703	4.38407	2.25e-05	0.00126148	2.48706
ASTN2	0.524374	6.36893	2.10032	0.0374677	0.142721	-4.10227
NCAPG	0.524039	9.54071	3.29472	0.00124396	0.0154538	-1.15333
IRAK1BP1	0.523894	5.5249	3.69197	0.000316421	0.00633193	0.0772198
SPIRE2	0.523797	7.26906	2.44072	0.0158886	0.0813556	-3.38272
CDK4	0.523184	11.5615	5.39569	2.79e-07	0.00012898	6.54593
ATXN7L2	0.522924	6.90757	3.39892	0.000878223	0.0123997	-0.84192
MGST1	0.522589	11.646	2.03919	0.0432852	0.156045	-4.22083
FBL	0.522453	11.8506	3.38268	0.000927674	0.012846	-0.890992
RAB3IP	0.522365	8.89906	3.00859	0.0031058	0.0275847	-1.96546
GRHL1	0.522342	10.1606	2.53622	0.0122869	0.0685652	-3.16304
HADH	0.522285	10.4386	4.6235	8.4e-06	0.000716156	3.39364
MTL5	0.522208	7.989	2.40796	0.0173249	0.0860798	-3.4563
COQ3	0.522092	7.65675	3.95096	0.000122165	0.00338152	0.940789
ZNF239	0.521527	7.73985	3.26064	0.00139159	0.0165257	-1.25338
MCM3	0.521175	11.9382	4.2304	4.16e-05	0.00178934	1.92427
KIF7	0.520116	7.00528	2.37223	0.0190214	0.091692	-3.5355
CCDC151	0.519762	2.82032	2.01043	0.046279	0.163025	-4.27547
FANCE	0.519722	7.90884	3.35397	0.00102154	0.0136247	-0.97727
SOAT2	0.519646	1.45352	2.20502	0.029061	0.121366	-3.89164
MAGOHB	0.519504	8.82402	3.77375	0.000235474	0.00524409	0.344735
ZNF418	0.519264	6.4092	2.45069	0.0154732	0.079862	-3.36015
FAM66A	0.519097	1.09506	3.12541	0.00215338	0.0218959	-1.64158
SPC25	0.518856	7.54238	3.1928	0.00173525	0.0191469	-1.44989
CCHCR1	0.518827	9.34162	3.57299	0.000482475	0.00841281	-0.303603
C11orf84	0.518613	9.20759	4.34183	2.67e-05	0.00137929	2.33084
OC90	0.518354	0.539727	2.08124	0.0392066	0.146837	-4.13963
C1orf230	0.518119	0.77909	2.26648	0.0249326	0.109546	-3.76353
H2AFZ	0.517414	12.3232	4.61196	8.82e-06	0.000738891	3.34912
MSH2	0.517163	10.5675	4.16601	5.36e-05	0.00204993	1.69303
CDH24	0.516988	7.45423	3.06907	0.0025726	0.0246559	-1.7991
ZNF667	0.516933	6.8284	2.17588	0.0312177	0.127107	-3.95122
LOC80054	0.516802	5.35547	2.09044	0.0383596	0.144938	-4.12165
KIAA0895L	0.516529	7.83089	4.23317	4.11e-05	0.00178254	1.93428
TRIM46	0.516282	6.4698	2.38802	0.0182544	0.0891489	-3.50064
NEK2	0.515602	9.29659	2.79861	0.00584567	0.0419843	-2.52028
CEP55	0.515322	9.57019	3.0098	0.00309415	0.0275568	-1.96214
DYDC1	0.513294	0.66353	3.20985	0.00164214	0.0183802	-1.40084
PHB2	0.512047	11.8809	3.85907	0.000172143	0.00421416	0.628966
SLC26A8	0.511453	2.1417	2.49975	0.0135657	0.0728978	-3.24784
TBC1D7	0.511027	8.99831	4.02332	9.29e-05	0.00287017	1.19039
MORN5	0.510893	0.750708	3.30348	0.00120844	0.0152265	-1.12746
SEMA6A	0.510403	7.9782	2.04089	0.043113	0.155655	-4.21756
FN3K	0.510121	8.3095	3.03824	0.00283283	0.0261861	-1.88427
WDR35	0.509694	8.79663	3.35193	0.00102852	0.0136495	-0.983368
APOA1BP	0.508749	11.2265	4.38806	2.22e-05	0.00124986	2.50187
CABLES2	0.507428	8.97794	3.71994	0.000286183	0.00593806	0.168107
MCM6	0.507308	11.0034	3.91839	0.000138048	0.00364169	0.829579
UQCRHL	0.507115	9.47311	4.29418	3.23e-05	0.00154636	2.15599
FAM72A	0.506861	5.87302	2.48082	0.0142754	0.075501	-3.29142
HSF2	0.506673	8.70797	4.78737	4.19e-06	0.000500257	4.03432
DAND5	0.505025	2.51762	2.25456	0.0256905	0.11191	-3.78863
CDK2	0.5049	9.89954	4.76579	4.6e-06	0.000526114	3.94899
IQGAP3	0.504763	10.083	2.44138	0.0158607	0.0812382	-3.38122
UQCRH	0.504705	11.3722	4.27753	3.45e-05	0.00159399	2.09522
CCNB2	0.504683	9.68006	3.05864	0.00265808	0.0251477	-1.82801
PGBD1	0.504096	6.84733	2.58009	0.0108922	0.0630446	-3.05956
C3orf21	0.503913	8.73422	3.767	0.00024133	0.00533175	0.322475
ARMCX2	0.503363	9.34268	2.30788	0.0224501	0.102483	-3.67541
DHTKD1	0.503222	11.032	3.16795	0.00187977	0.0201248	-1.52099
HMGB3	0.502902	10.9986	3.65145	0.000365745	0.00698508	-0.0536848
MGC2889	0.502893	3.12048	2.105	0.0370516	0.141706	-4.09306
C9orf93	0.502334	5.9557	3.13564	0.00208435	0.0214867	-1.61269
SLC30A10	0.502107	1.09003	2.22653	0.0275529	0.117252	-3.84717
PHKA1	0.501699	8.86231	3.46513	0.000701074	0.0106109	-0.639803
CDC6	0.501322	9.16683	3.34443	0.00105461	0.0139009	-1.00577
WDR93	0.500929	2.70533	2.50437	0.0133972	0.0723118	-3.23715
MYLK2	0.50051	2.86577	2.76192	0.00650615	0.0448873	-2.61356
ALS2CR4	0.500449	9.48547	4.09824	6.97e-05	0.0024236	1.45261
ING4	0.500243	9.47855	3.64749	0.000370934	0.00705645	-0.0664093
KIAA1841	0.500089	8.48065	3.88497	0.000156371	0.00394004	0.716268
FAM123A	0.498867	0.778764	2.11802	0.0359143	0.139121	-4.06733
ANO7	0.498742	4.70944	3.00454	0.00314467	0.0278283	-1.97644
SNHG10	0.498571	6.41203	3.31893	0.00114807	0.0147222	-1.08169
C10orf35	0.498497	7.98493	3.36424	0.000986986	0.0133257	-0.94648
FANCA	0.498059	8.95945	2.80236	0.00578169	0.0416479	-2.51068
TULP3	0.497852	9.71965	4.24592	3.91e-05	0.00173331	1.9804
CCNA2	0.497362	9.68745	3.15771	0.00194252	0.0205473	-1.55015
C10orf93	0.497348	1.08909	2.17057	0.0316251	0.128042	-3.96199
FBXO5	0.497132	8.33035	3.30122	0.00121749	0.0152758	-1.13412
TSPYL3	0.496965	4.18555	2.09887	0.0375976	0.14302	-4.10512
RRM2	0.496949	10.5765	2.75364	0.00666442	0.0456392	-2.63447
RHBG	0.496726	2.17035	2.00931	0.046399	0.163304	-4.27758
LOC728643	0.496151	6.32638	3.2793	0.00130877	0.0159061	-1.19866
RAB41	0.495622	1.35378	4.04153	8.66e-05	0.0027257	1.25384
MAD2L1	0.494635	9.24548	3.14533	0.00202094	0.0211441	-1.58528
FAM104B	0.493326	7.88824	4.26177	3.67e-05	0.00166127	2.03796
PTPN20A	0.493272	0.290312	2.99963	0.00319294	0.0281019	-1.98986
DEPDC4	0.492542	3.03232	3.17324	0.00184796	0.0199489	-1.50584
FGFBP3	0.49169	5.19236	2.5864	0.0107036	0.0622867	-3.04453
CCNJ	0.491564	8.27548	3.58096	0.00046918	0.00826112	-0.278418
PPP1R9A	0.490143	8.61364	1.98529	0.049038	0.16927	-4.32262
LOH12CR2	0.489903	4.87932	2.63424	0.00936751	0.0573435	-2.92958
TMEM151B	0.489667	3.84153	2.3257	0.0214502	0.0994011	-3.63703
DCLRE1A	0.489449	8.62068	4.35789	2.5e-05	0.00132473	2.39013
SFXN2	0.489369	7.95102	2.94324	0.00379492	0.0313828	-2.14191
GRK1	0.488999	0.550996	3.02007	0.00299736	0.026979	-1.93411
RPS7	0.488937	12.957	3.53586	0.000549233	0.00914228	-0.420326
C14orf174	0.487345	3.86855	2.3362	0.0208793	0.0975249	-3.61427
C15orf42	0.486983	8.33831	2.73274	0.00707927	0.0473324	-2.68697
C2orf15	0.486879	6.06241	2.93247	0.0039211	0.0321011	-2.17066
SLC25A6	0.486864	12.9351	3.02287	0.00297141	0.0268498	-1.92643
KCNS3	0.486624	8.56556	2.22283	0.0278071	0.118024	-3.85484
RANBP17	0.4863	6.82936	2.61612	0.00985479	0.0592628	-2.97334
PDCL2	0.486226	0.434589	2.61272	0.00994871	0.0595686	-2.98152
UBE2C	0.485776	10.2363	2.46838	0.0147593	0.0772408	-3.31988
TUBG1	0.484908	10.0966	4.3683	2.4e-05	0.00131063	2.42859
CCNB1	0.484807	10.3964	3.67588	0.000335226	0.00658329	0.0250468
CEP72	0.483975	6.61449	2.90578	0.00425077	0.0339677	-2.24154
C18orf10	0.48276	10.7217	3.83133	0.000190708	0.00451063	0.535978
C1orf135	0.482555	7.21379	2.79922	0.00583521	0.0419402	-2.51872
CIT	0.482304	9.12357	3.2827	0.00129426	0.015806	-1.18871
MAGEE1	0.48176	6.93238	3.3475	0.00104384	0.0138057	-0.996594
MCCC1	0.481654	9.9443	3.55907	0.000506551	0.00866171	-0.347479
TGIF2	0.481548	9.99271	3.35208	0.00102802	0.0136495	-0.982928
ZNF48	0.480898	7.96275	4.07997	7.48e-05	0.00249812	1.38832
TRPV1	0.480855	7.11708	3.42939	0.00079205	0.0115782	-0.749322
CTCFL	0.480821	4.02726	2.75272	0.00668188	0.0456944	-2.63676
NONO	0.479938	13.138	6.20767	5.57e-09	1.35e-05	10.1896
FANCI	0.479459	10.2715	3.39424	0.000892212	0.0124884	-0.856076
CABYR	0.479319	7.34292	2.18236	0.030726	0.125922	-3.93802
MSH5	0.479205	7.55108	3.10228	0.00231717	0.0230084	-1.70655
PSIMCT.1	0.477998	4.53247	2.14905	0.0333246	0.132576	-4.00542
NT5C3L	0.47713	9.30696	3.05839	0.00266016	0.0251551	-1.8287
NDC80	0.476971	9.12459	2.44949	0.0155224	0.080028	-3.36285
KIF4B	0.476951	3.52697	3.14486	0.00202385	0.0211441	-1.58657
YPEL1	0.476943	7.98921	3.00813	0.00311015	0.0275984	-1.96669
FSD1L	0.476617	5.92727	2.64368	0.00912238	0.0564837	-2.90668
FBXO43	0.476593	4.53138	2.23767	0.026799	0.11522	-3.82398
ABCG8	0.476534	0.725281	2.7701	0.00635343	0.0442673	-2.59287
MORN2	0.476491	8.04107	4.0666	7.87e-05	0.00255772	1.34143
CEP250	0.474756	9.95119	4.34842	2.6e-05	0.00135907	2.35513
ACYP1	0.474724	6.55795	3.13361	0.00209786	0.0215688	-1.61843
TTC25	0.474336	3.62333	2.34688	0.0203123	0.0959454	-3.59103
BLM	0.473873	8.26171	2.9038	0.00427618	0.0341007	-2.24677
RAD54B	0.473865	7.94317	3.35589	0.00101498	0.0136091	-0.971505
ZDHHC13	0.473661	9.1868	3.43504	0.000776978	0.0114526	-0.732083
POLA1	0.473379	9.18086	4.31105	3.02e-05	0.00148041	2.21774
CPA2	0.473366	1.35744	2.11925	0.035809	0.138934	-4.06491
CDCA8	0.472527	9.82608	2.77437	0.00627483	0.0438516	-2.58203
FOXN4	0.472158	1.0738	2.06755	0.0404972	0.149771	-4.16624
BHLHB9	0.472013	7.04285	2.85442	0.00495738	0.0375317	-2.37628
ANKRD36B	0.471968	4.89081	2.12262	0.0355201	0.138255	-4.05822
C21orf71	0.471173	1.05431	3.40495	0.000860519	0.0122297	-0.823666
C12orf32	0.471106	9.79303	3.95756	0.00011917	0.00334331	0.963381
ASB12	0.470577	1.92497	2.17736	0.0311052	0.12689	-3.94822
CDH7	0.470402	0.971312	2.09673	0.03779	0.143471	-4.10933
C1orf59	0.470307	9.086	3.64417	0.000375336	0.00712626	-0.0770656
RHOXF1	0.470135	0.812746	2.80617	0.00571733	0.0413477	-2.50091
ERCC6L	0.469792	7.68397	2.8332	0.00527946	0.0391263	-2.43133
GATS	0.468974	7.00452	2.84437	0.00510767	0.0382525	-2.40241
C9orf100	0.468518	7.7167	3.12091	0.00218437	0.0221306	-1.65425
VPS72	0.468301	10.6177	3.80063	0.000213463	0.00488827	0.43371
AGBL5	0.467817	9.84339	4.05072	8.37e-05	0.00266187	1.28585
C5	0.465784	6.42444	2.38	0.0186405	0.090543	-3.51837
CDK2AP1	0.465196	12.3976	3.35311	0.00102449	0.0136247	-0.979849
LOC646851	0.465156	6.1784	2.90324	0.00428333	0.0341437	-2.24823
CLCN2	0.464961	7.37911	2.65451	0.00884842	0.0554206	-2.88032
AMOT	0.464817	9.6146	2.11082	0.0365399	0.140581	-4.08159
C3orf67	0.464675	5.6571	2.21889	0.0280806	0.118864	-3.86301
NSUN5P2	0.464365	8.15706	2.61677	0.00983713	0.0592299	-2.97179
ZSCAN16	0.463778	7.20716	2.78366	0.0061071	0.0430925	-2.55843
TTC23L	0.463683	2.46069	2.52816	0.0125596	0.0696076	-3.18186
LOC143666	0.463471	4.4565	2.43856	0.0159796	0.081602	-3.38758
DHFR	0.46314	8.49409	3.75191	0.000254937	0.00551727	0.272784
MCM9	0.463079	6.34074	3.28955	0.00126527	0.0156087	-1.1685
TMEM18	0.462796	9.15788	3.79862	0.000215036	0.0049185	0.42705
TTC32	0.46265	5.96567	3.03053	0.00290147	0.0265586	-1.90542
FAM66C	0.462568	4.17926	1.98727	0.0488157	0.168682	-4.31893
KDM1A	0.462354	11.3784	4.65127	7.48e-06	0.000681739	3.50109
NECAB3	0.462332	8.41375	2.96853	0.00351311	0.029956	-2.07403
CACNB3	0.462265	9.34137	3.04595	0.00276556	0.0258625	-1.86304
MCM4	0.461989	11.6252	2.78715	0.00604518	0.0428361	-2.54954
LOC339674	0.461972	3.10005	2.29886	0.0229717	0.10384	-3.69474
RIMKLB	0.461904	8.70719	2.92039	0.00406729	0.0329485	-2.20281
RBMX2	0.461039	9.039	4.97392	1.87e-06	0.000310052	4.78291
E2F8	0.46076	7.41095	2.25551	0.0256296	0.111725	-3.78664
PIAS2	0.460687	8.16648	4.08928	7.21e-05	0.00246037	1.42107
PPAN	0.460628	9.08677	2.82162	0.00546316	0.0400357	-2.46121
TMEM164	0.460308	9.60088	3.70584	0.000301087	0.00614242	0.122172
SKA3	0.460193	8.40071	2.62144	0.00970957	0.0586618	-2.96054
ACCN2	0.460106	6.64435	2.03971	0.0432328	0.15598	-4.21984
C9orf53	0.459317	1.52173	2.3245	0.0215158	0.0995977	-3.6396
ACBD6	0.459207	9.1675	4.45592	1.68e-05	0.00106809	2.75538
C6orf165	0.458847	3.98506	2.19417	0.0298479	0.123758	-3.91389
RBBP7	0.458595	11.7481	5.29492	4.43e-07	0.000159546	6.11608
KCNA2	0.458439	1.62701	2.03835	0.0433696	0.156205	-4.22242
C8orf42	0.458401	7.6209	2.14482	0.0336681	0.133505	-4.01391
RP1L1	0.45824	2.80078	2.04461	0.0427403	0.154943	-4.21046
PRKX	0.457985	10.4856	2.9783	0.00340951	0.0293568	-2.04768
GPX7	0.457468	8.59564	2.2408	0.0265906	0.114502	-3.81745
CDKAL1	0.457283	8.88441	2.79037	0.00598855	0.0425546	-2.54134
NCAPH	0.457123	8.99857	2.91727	0.00410592	0.0331371	-2.21111
AKR1B1	0.456948	9.89224	2.76953	0.00636389	0.044283	-2.59431
GNB1L	0.456452	6.81934	2.50308	0.0134443	0.0724656	-3.24015
FAM171A1	0.456363	10.1845	2.10007	0.0374903	0.142779	-4.10277
CDC20	0.45635	10.6226	2.48813	0.0139973	0.074476	-3.27461
CENPA	0.455174	8.23012	2.30647	0.022531	0.102639	-3.67844
MGC16025	0.455066	1.08989	2.32121	0.0216984	0.100228	-3.64673
MRPL51	0.455018	11.0678	3.74855	0.000258056	0.00553478	0.26177
MAP1LC3A	0.454658	8.05693	2.35713	0.0197816	0.0944252	-3.56866
ZNF664	0.453973	11.8419	3.5296	0.00056131	0.00928192	-0.439904
SLC25A29	0.453516	9.23505	2.67354	0.00838482	0.0534659	-2.83377
HMGB2	0.453276	11.7062	3.16329	0.00190805	0.0203045	-1.53425
CYP2A13	0.453033	0.508806	2.43365	0.0161891	0.0822014	-3.39866
SLC25A5	0.452923	12.7029	4.20913	4.52e-05	0.00183616	1.84756
CHAC2	0.452698	6.33762	3.0031	0.00315882	0.0279281	-1.98039
TULP1	0.451407	1.89278	2.59854	0.0103494	0.0609487	-3.01555
RPL35A	0.451383	13.5069	3.41488	0.000832044	0.0119962	-0.793498
HDGFRP3	0.451263	9.2072	2.41676	0.0169283	0.0846504	-3.43663
CHAF1A	0.451239	9.37443	3.389	0.000908121	0.0126383	-0.87191
CHPT1	0.451105	10.1857	2.42228	0.0166833	0.0838133	-3.42424
ARL3	0.450945	8.96156	4.26831	3.58e-05	0.0016378	2.06172
PHC1	0.450609	8.89385	3.4186	0.000821623	0.011879	-0.782197
GOLGA6L9	0.450514	6.94513	2.43313	0.0162116	0.0822296	-3.39984
DLG3	0.450348	10.3936	3.95962	0.000118246	0.0033318	0.970469
NOP2	0.449366	10.4555	3.16414	0.00190288	0.0202906	-1.53184
C8orf51	0.449168	6.64599	2.52346	0.0127214	0.0701048	-3.19283
MANSC1	0.4489	9.7967	2.19527	0.0297679	0.123479	-3.91166
LAGE3	0.448277	9.32108	3.21423	0.00161899	0.018163	-1.3882
TCHP	0.447791	8.56059	5.14906	8.57e-07	0.000210864	5.5036
CTU1	0.44767	5.91871	2.85303	0.00497782	0.0376424	-2.37989
TMEM20	0.447564	6.36884	2.88842	0.00447845	0.0351656	-2.2873
PPIL6	0.447515	5.76018	2.57482	0.0110517	0.063702	-3.07206
CELSR2	0.447357	10.3576	2.27339	0.0245021	0.108273	-3.74892
PDRG1	0.447135	9.14294	3.72825	0.000277723	0.00581943	0.195266
CPSF3	0.446967	10.2838	4.12336	6.32e-05	0.00226346	1.54137
TRAM1L1	0.446946	6.1167	2.2338	0.0270587	0.115952	-3.83204
TSEN34	0.446878	10.4044	4.58694	9.79e-06	0.000786354	3.25293
FAM189B	0.446834	10.2545	2.91189	0.00417319	0.0334993	-2.22537
B3GNT5	0.446577	9.4941	2.2076	0.028876	0.120915	-3.88631
FIGNL1	0.446187	8.82395	3.57425	0.000480359	0.00838344	-0.299642
DSN1	0.446108	9.3767	4.39075	2.19e-05	0.00124438	2.51188
FKBP4	0.446013	12.473	3.85969	0.000171751	0.00421416	0.631037
PIGX	0.445043	9.42849	3.8194	0.000199259	0.00465625	0.496171
HRNBP3	0.445022	1.16301	2.02655	0.0445799	0.159148	-4.24493
FAM54A	0.44494	7.07931	2.52681	0.0126061	0.0697597	-3.18503
GLMN	0.444414	7.55444	4.06705	7.86e-05	0.00255772	1.34313
CTPS2	0.444333	9.61856	3.6114	0.000421524	0.00765913	-0.181823
SLC36A4	0.443294	7.8562	2.89133	0.00443962	0.0350021	-2.27966
MKI67	0.443026	11.6646	2.35019	0.0201395	0.0955706	-3.58381
EFNA4	0.442965	9.35051	3.26978	0.00135046	0.0162173	-1.22663
SLC6A8	0.442662	10.4907	2.83011	0.00532792	0.0393711	-2.43931
GAPDH	0.442626	16.2309	2.87554	0.00465467	0.0361984	-2.32112
ZNF286A	0.442408	8.95429	2.78848	0.00602172	0.0427388	-2.54615
ZNF833	0.442373	4.56295	2.64167	0.00917382	0.0566754	-2.91155
FBXO45	0.442032	9.80519	3.64355	0.000376161	0.00713495	-0.079048
MMACHC	0.44152	7.87787	4.21385	4.44e-05	0.00182475	1.86475
MYO10	0.44104	11.3104	2.4846	0.0141309	0.0749409	-3.28273
DYM	0.441007	9.61272	4.07893	7.51e-05	0.00250343	1.38465
TBX22	0.439904	0.589391	2.55469	0.0116813	0.0662315	-3.11967
C5orf34	0.439791	6.71477	2.91636	0.00411716	0.0332003	-2.21351
DNMT3A	0.439739	9.84574	3.70262	0.000304585	0.00618782	0.11172
TTLL4	0.439162	10.3663	2.61228	0.00996098	0.0596064	-2.98258
FGF17	0.43906	1.27919	2.24891	0.0260571	0.113075	-3.80049
KALRN	0.438722	8.32006	2.07975	0.0393458	0.147147	-4.14254
SEPHS1	0.438373	11.0119	3.7001	0.000307365	0.00621423	0.103504
NDUFA9	0.438333	10.8396	3.71196	0.000294531	0.00603788	0.142089
GPR125	0.438327	9.95094	2.72031	0.00733712	0.0485529	-2.71805
ACP1	0.438193	10.9632	3.78081	0.000229491	0.0051462	0.368065
HMMR	0.438087	8.63561	2.33635	0.0208712	0.0975249	-3.61395
LRDD	0.437751	7.7657	2.551	0.0118001	0.0666259	-3.12836
TMPO	0.437643	11.0567	3.45256	0.000731888	0.0109457	-0.678427
STRAP	0.437477	11.527	3.56303	0.000499594	0.00861092	-0.335021
WDHD1	0.436936	8.51592	2.95546	0.0036563	0.0306009	-2.10919
RIC8B	0.436797	8.35094	4.02563	9.21e-05	0.00285025	1.19846
C1orf192	0.436512	4.09221	2.19607	0.0297086	0.123302	-3.91
HIRIP3	0.436426	8.59157	3.18262	0.00179315	0.0195527	-1.47907
NAP1L1	0.436111	12.879	4.28122	3.4e-05	0.00158581	2.10868
MRPL9	0.43571	10.7733	4.02298	9.3e-05	0.00287017	1.18922
ZBTB12	0.43551	7.34139	2.69698	0.0078438	0.0511056	-2.77598
CASP8AP2	0.435296	9.28825	2.66008	0.0087104	0.0548228	-2.86673
KIF15	0.435182	8.46262	2.38975	0.0181719	0.0888353	-3.4968
AP3M2	0.434987	9.15807	3.36777	0.000975354	0.013236	-0.935868
PELP1	0.434825	10.7091	4.31453	2.98e-05	0.00147566	2.23047
TNNI1	0.434064	4.82444	2.09366	0.038067	0.144114	-4.11535
GGT7	0.43345	7.978	2.06977	0.0402851	0.149161	-4.16193
C16orf75	0.433324	8.56675	2.73445	0.00704447	0.0471783	-2.68269
VSX1	0.433211	1.02219	2.25758	0.025497	0.111276	-3.78229
KIAA0895	0.433008	7.89523	2.77335	0.0062936	0.0439344	-2.58463
GAS5	0.432819	10.8012	2.14141	0.033947	0.134266	-4.02075
CBX5	0.432527	11.6539	3.2211	0.00158326	0.017938	-1.36834
LOC81691	0.432224	7.14816	2.60886	0.0100564	0.0599043	-2.9908
ZNF620	0.432126	5.10069	2.55614	0.0116344	0.0660815	-3.11623
SAAL1	0.431673	8.1142	3.29475	0.00124383	0.0154538	-1.15323
TSTD1	0.431466	9.60541	2.29931	0.0229455	0.103806	-3.69378
CCDC59	0.431245	9.03818	4.61939	8.55e-06	0.000722193	3.37789
TEAD4	0.431103	8.90174	2.69184	0.00795969	0.0515841	-2.7887
GCAT	0.431069	8.18848	2.60243	0.0102382	0.06052	-3.00624
SNRPD1	0.430828	10.3206	4.07438	7.64e-05	0.00253895	1.36867
ZNF71	0.430733	7.91633	4.09031	7.18e-05	0.00245457	1.42481
DHRS11	0.430633	7.8606	2.43918	0.0159536	0.0815603	-3.38619
EXOSC2	0.430084	8.99144	4.51719	1.31e-05	0.00091734	2.9868
FLAD1	0.430079	10.6397	3.29987	0.00122297	0.0153005	-1.13813
RRP1	0.429554	9.89205	2.85591	0.0049354	0.0374339	-2.37239
KRT33A	0.428418	0.569922	2.81797	0.00552229	0.0404386	-2.47061
ECE2	0.42822	8.75223	2.65038	0.00895205	0.0558645	-2.89039
LRRC43	0.428161	2.92605	2.00739	0.0466047	0.163738	-4.28119
PRR19	0.427749	6.18007	2.84362	0.00511884	0.0382681	-2.40432
CCDC148	0.426975	3.10929	2.16484	0.0320701	0.129117	-3.97359
BEND3	0.42697	8.23096	3.10875	0.00227021	0.0226928	-1.68841
NAB2	0.426124	9.28155	3.28807	0.00127155	0.0156613	-1.17291
ZNF709	0.426102	6.35769	3.21818	0.00159821	0.0180245	-1.37673
FOXP4	0.42594	11.5935	2.5114	0.0131448	0.0715055	-3.22087
FAM75A5	0.425717	0.216629	4.28453	3.36e-05	0.00157633	2.12079
DNAJB13	0.425561	1.12879	2.15425	0.0329075	0.131475	-3.99498
PRR3	0.425517	8.24241	3.74903	0.000257603	0.00553478	0.263356
FAM72B	0.425153	7.97775	2.2724	0.0245636	0.108488	-3.75102
FAM163A	0.425142	1.83048	2.01163	0.0461506	0.162842	-4.2732
POLD1	0.425092	9.42021	3.2832	0.00129213	0.0157957	-1.18724
IQCB1	0.425023	9.22958	3.70491	0.000302092	0.00615647	0.119155
ZNF606	0.424988	8.11264	3.06327	0.00261984	0.024907	-1.81519
PLK1	0.424519	10.0254	2.50813	0.0132617	0.0718801	-3.22845
ELP2P	0.423981	3.46865	2.55236	0.0117556	0.0664734	-3.12512
TSSC1	0.423975	8.99381	3.74913	0.000257519	0.00553478	0.263657
TDRKH	0.423653	9.16925	2.74506	0.006832	0.0462439	-2.65607
ALDH5A1	0.422485	8.69697	2.45067	0.0154737	0.079862	-3.36018
LRRCC1	0.421546	9.53736	2.52729	0.0125894	0.0697331	-3.1839
GEMIN8P4	0.421189	5.34588	2.80976	0.00565711	0.0411469	-2.49168
ATXN7L3B	0.420972	11.4775	4.10579	6.77e-05	0.00237523	1.47923
NKRF	0.420804	8.8907	4.67841	6.67e-06	0.000620151	3.60675
SLC25A14	0.420732	7.23124	4.22657	4.22e-05	0.00179636	1.91059
RPL13AP3	0.420596	3.60862	2.17429	0.0313391	0.127388	-3.95444
LOC286367	0.420591	5.11057	2.51484	0.0130224	0.0710943	-3.21287
RANBP1	0.420465	10.5458	3.75685	0.000250404	0.0054578	0.289034
CCNF	0.419941	9.43072	2.91835	0.00409246	0.0330697	-2.20822
MLF1	0.419672	9.26239	2.47157	0.014634	0.0768172	-3.3126
SNHG7	0.419668	8.88203	2.19292	0.0299402	0.123877	-3.91646
CNTLN	0.419282	7.69613	2.08098	0.0392311	0.146837	-4.14014
RPAIN	0.419097	8.97357	3.4166	0.000827202	0.0119395	-0.788266
PFN4	0.418976	2.7578	2.1925	0.0299711	0.123899	-3.91732
SHMT2	0.418453	11.2288	3.73833	0.000267785	0.0056837	0.228256
LOC643677	0.417726	2.49153	2.02754	0.0444776	0.1589	-4.24305
MLF2	0.417722	12.2534	3.25085	0.0014369	0.0169304	-1.28194
GTF3C5	0.417316	10.4834	3.23068	0.00153467	0.0176342	-1.34059
MUTYH	0.41703	7.87662	3.32827	0.00111297	0.0144545	-1.05394
TUBA1A	0.416867	12.6022	2.63967	0.00922601	0.0568713	-2.91644
APOA1	0.416712	1.40584	2.32078	0.0217221	0.10029	-3.64765
SNHG1	0.416641	9.93514	2.56614	0.0113193	0.0647261	-3.09262
DEPDC1	0.416299	8.95823	1.99026	0.0484817	0.167994	-4.31334
UBXN11	0.416257	8.12869	2.89618	0.00437531	0.0346496	-2.26687
SERF1A	0.416107	8.65707	3.55381	0.000515943	0.00873777	-0.364026
LRP3	0.415649	9.89118	2.50148	0.0135025	0.0726385	-3.24385
TRIM28	0.415415	12.533	4.08102	7.45e-05	0.00249812	1.39201
DDAH1	0.415332	10.0576	2.13594	0.034399	0.1353	-4.0317
CD3EAP	0.415293	9.22256	4.06672	7.87e-05	0.00255772	1.34186
ASPRV1	0.415066	5.47024	2.11835	0.0358865	0.139068	-4.06669
C10orf2	0.415034	8.8061	3.2397	0.00149021	0.0173074	-1.3144
GPT2	0.41462	10.5913	2.28434	0.0238333	0.106374	-3.72569
AHCY	0.414451	12.2304	3.51452	0.000591426	0.00956614	-0.486929
ARMCX1	0.414014	8.75819	2.16417	0.0321231	0.129277	-3.97496
SUV39H1	0.413304	8.60206	3.92502	0.000134658	0.00359125	0.852191
SUV39H2	0.413171	8.79043	2.89216	0.00442854	0.0349468	-2.27747
LOC100128640	0.413059	5.13006	2.26204	0.0252125	0.110277	-3.77289
GLOD5	0.412944	1.99794	2.01035	0.0462874	0.163025	-4.27562
GTSE1	0.412938	8.68162	2.41466	0.017022	0.0850096	-3.44132
SNHG3.RCC1	0.41265	7.48496	2.1206	0.0356928	0.138594	-4.06222
C6orf208	0.412421	1.0257	2.57101	0.0111687	0.0641291	-3.08111
MYLPF	0.411883	1.15094	2.32262	0.02162	0.0999372	-3.64368
GK3P	0.411744	4.29241	2.48052	0.0142862	0.0755101	-3.29208
LCE1C	0.411716	0.374567	2.75237	0.00668894	0.0456944	-2.63766
CACYBP	0.411654	11.2459	3.75188	0.000254961	0.00551727	0.272697
LRRC52	0.411573	0.67216	2.42956	0.0163655	0.0826651	-3.40788
ZNF74	0.411248	8.79967	3.85858	0.000172454	0.00421416	0.62732
XRCC3	0.410968	8.14885	3.22515	0.00156254	0.0178276	-1.35661
C6orf41	0.410928	3.17725	2.07635	0.0396633	0.147812	-4.14915
THOC1	0.410843	9.16293	3.74845	0.000258153	0.00553478	0.26143
RALGPS1	0.410818	7.41161	2.48774	0.014012	0.0745136	-3.27551
SUZ12P	0.41037	7.23304	3.68529	0.00032408	0.0064425	0.0555934
CCDC104	0.410068	9.2811	3.75993	0.000247619	0.00543365	0.299166
PSRC1	0.410062	8.37649	2.57864	0.0109358	0.0632078	-3.06299
ZMYND19	0.409734	8.92141	3.27881	0.00131094	0.0159196	-1.20013
WDR53	0.409438	7.83318	4.07174	7.72e-05	0.00254339	1.35956
C9orf43	0.409386	3.28031	2.31481	0.022056	0.10134	-3.66051
NR1I3	0.409329	3.847	2.67223	0.00841559	0.053627	-2.83695
PRKD3	0.409009	10.3453	2.7411	0.00691068	0.0465668	-2.66603
BUB1	0.408206	9.76852	2.26216	0.0252048	0.110268	-3.77263
C6orf118	0.407939	0.653185	2.19316	0.0299222	0.123855	-3.91596
LOC100303728	0.407893	4.60892	3.1358	0.00208315	0.0214867	-1.6122
HRAS	0.407663	9.02267	2.32905	0.0212663	0.0988717	-3.62977
NDUFAF4	0.407554	8.50684	3.13982	0.0020568	0.0213704	-1.60088
NT5M	0.40696	6.06713	1.9901	0.048499	0.168018	-4.31364
NOP58	0.406615	11.0808	4.05599	8.2e-05	0.00262244	1.30427
HMGA1	0.406609	11.9302	2.616	0.00985825	0.0592653	-2.97364
ZNF594	0.406522	7.21921	2.69725	0.00783786	0.051084	-2.77533
TACR2	0.406202	4.13127	1.99437	0.0480253	0.167032	-4.30565
FAM156A	0.406071	8.99233	3.35741	0.00100982	0.013568	-0.966949
RANGRF	0.406035	8.11643	2.71205	0.00751298	0.049425	-2.73861
NHLH1	0.405897	2.89123	2.08041	0.0392843	0.146963	-4.14125
DPY30	0.405798	9.84273	3.86436	0.000168802	0.00416064	0.646765
FAM188B	0.405269	7.96957	3.0839	0.00245552	0.023882	-1.75789
PRUNE	0.404985	10.289	3.70745	0.000299342	0.00611324	0.127429
RAD52	0.404797	6.87647	2.90471	0.00426434	0.0340482	-2.24434
CCDC18	0.404775	7.04844	2.52493	0.0126706	0.0699439	-3.18941
RACGAP1P	0.404683	2.10694	2.95468	0.00366481	0.0306325	-2.11124
CBX8	0.404437	7.22485	3.14486	0.00202393	0.0211441	-1.5866
TSG1	0.404298	0.26603	3.37197	0.000961695	0.0131301	-0.923243
RPS19	0.404287	14.0419	2.69987	0.00777943	0.0508393	-2.76884
POLD3	0.404031	9.35648	3.62324	0.000404252	0.00746051	-0.144068
DTNB	0.403745	9.54298	3.01757	0.00302063	0.0271132	-1.94093
C5orf30	0.403358	8.16312	2.20576	0.0290076	0.121231	-3.8901
MC4R	0.403264	0.71165	2.07421	0.0398644	0.148192	-4.15331
MYH10	0.403178	10.6233	2.6504	0.00895151	0.0558645	-2.89034
SCARNA12	0.402731	2.4116	2.30045	0.0228789	0.103592	-3.69133
MCF2L	0.402624	9.17572	2.10268	0.0372574	0.142115	-4.09763
MYH7B	0.402339	2.36395	2.07441	0.0398456	0.14815	-4.15292
LOC256880	0.402301	1.87302	3.46001	0.000713418	0.0107438	-0.655497
PIN4	0.402191	8.54729	3.60999	0.000423613	0.0076899	-0.186287
C18orf21	0.402151	8.39975	3.28249	0.00129517	0.0158071	-1.18933
SLC25A4	0.401783	8.74897	2.4368	0.0160548	0.0817642	-3.39157
CASP2	0.401708	10.6616	4.06983	7.77e-05	0.00255313	1.35273
DARS2	0.401074	9.77792	3.07846	0.00249787	0.0242092	-1.77303
PRPF3	0.400684	10.6396	3.36729	0.000976939	0.013236	-0.937322
CCDC21	0.400631	9.07173	3.11868	0.00219989	0.022253	-1.66053
DVL2	0.40056	9.34988	4.52107	1.29e-05	0.000909286	3.00157
ZNF280C	0.400456	7.27958	3.14458	0.00202575	0.0211518	-1.5874
QTRT1	0.400331	8.773	2.65325	0.0088799	0.0554766	-2.8834
LRRC45	0.400069	8.74776	2.50506	0.0133723	0.0722381	-3.23556
FBXL14	0.399576	9.59519	3.58843	0.000457033	0.00812215	-0.25477
MGC16142	0.399318	3.6451	3.21781	0.00160015	0.0180245	-1.3778
ASF1B	0.399197	9.51153	2.53904	0.0121925	0.0681558	-3.15643
PRC1	0.398993	10.688	2.41424	0.017041	0.0850607	-3.44227
SDHAP2	0.39893	7.17975	2.63427	0.00936682	0.0573435	-2.92952
CENPO	0.398586	7.89325	3.23325	0.00152188	0.0175494	-1.33313
GPRIN1	0.398245	7.97173	2.01077	0.0462426	0.162989	-4.27483
MARCKSL1	0.398229	13.0489	3.01052	0.00308727	0.0275081	-1.96018
POLR2H	0.397724	10.0654	3.49871	0.000624632	0.00988129	-0.536057
GGH	0.397645	9.95929	2.125	0.0353173	0.137774	-4.05348
SSX2IP	0.397569	9.61205	2.88575	0.00451454	0.0353659	-2.29433
GCFC1	0.39753	9.56775	3.67543	0.00033576	0.00658714	0.023606
E2F6	0.39739	8.60386	3.62173	0.000406406	0.00748234	-0.148868
E2F2	0.397349	8.40573	2.09008	0.0383927	0.144994	-4.12236
LOC728758	0.397289	5.46563	3.71399	0.000292347	0.00603376	0.148802
TIMM17B	0.397051	9.53213	3.32082	0.0011409	0.01468	-1.07608
DNAH14	0.397046	7.43868	2.65726	0.00878007	0.0551898	-2.87362
DHRS13	0.397026	7.80731	2.49552	0.0137212	0.073429	-3.25759
ILF3	0.396825	12.6861	5.19332	7.02e-07	0.000192545	5.68836
C20orf108	0.39643	11.5743	3.30286	0.00121093	0.0152318	-1.1293
CCDC30	0.396166	5.42543	2.19565	0.0297393	0.123387	-3.91086
GTF2H4	0.395818	9.13582	4.46004	1.65e-05	0.00106047	2.771
TXLNG	0.395622	8.03433	2.60316	0.0102172	0.0604514	-3.00448
HJURP	0.395322	9.10821	2.31661	0.021955	0.101077	-3.65663
PTBP2	0.395297	8.53634	2.62502	0.0096129	0.0583497	-2.9519
GATC	0.395261	4.96145	3.23738	0.00150143	0.0173954	-1.3211
HOMER1	0.39497	7.4872	2.20713	0.0289098	0.121027	-3.88728
USP1	0.394877	11.1385	2.51615	0.0129764	0.0709267	-3.20983
LOC100130987	0.394622	2.74948	2.33683	0.020845	0.097444	-3.61289
PAQR4	0.393399	10.232	2.79564	0.00589677	0.0422421	-2.52787
SMC1A	0.393051	11.6799	3.27728	0.00131757	0.0159606	-1.20463
ZNF738	0.392459	7.91938	2.01671	0.0456102	0.16161	-4.26359
DLGAP5	0.392415	9.13872	2.2292	0.0273709	0.116799	-3.84163
STOML2	0.391771	11.0776	3.57905	0.000472338	0.00829557	-0.284465
ATG4D	0.391545	8.42152	3.22918	0.00154222	0.0177	-1.34496
TFAP2C	0.391023	10.5693	2.08982	0.0384164	0.145056	-4.12287
DNAJC9	0.391002	10.1899	3.70939	0.000297267	0.00607724	0.133723
NARS2	0.390903	8.81821	3.12426	0.00216122	0.0219418	-1.64481
YEATS4	0.390806	8.45563	3.49098	0.000641498	0.0100451	-0.560012
USP21	0.38998	9.44387	3.92147	0.000136464	0.00361463	0.840069
GDF9	0.389899	3.67648	2.39406	0.0179676	0.0882584	-3.48722
ITFG2	0.38989	8.74217	2.98063	0.00338518	0.0292264	-2.04137
ZNF444	0.38989	8.95455	2.75209	0.00669433	0.0457152	-2.63837
IRF2BP1	0.38944	9.04718	2.97991	0.00339269	0.0292379	-2.04332
ENSA	0.389289	12.3035	4.13451	6.06e-05	0.00221291	1.58091
FAM60A	0.389247	10.9433	2.62378	0.00964619	0.0585152	-2.95489
LOC100287227	0.389079	2.73317	2.51856	0.0128914	0.0706413	-3.20422
KLHL25	0.389005	7.99802	3.02281	0.00297196	0.0268498	-1.92659
TFAP4	0.388633	8.54631	2.98223	0.00336855	0.0291591	-2.03703
ASAP2	0.388587	9.94367	2.99856	0.0032035	0.0281604	-1.99277
HNRNPA1	0.387576	12.6239	3.8823	0.000157933	0.00396694	0.707235
HBS1L	0.387403	10.4762	3.24632	0.00145836	0.0170443	-1.29515
KIF3C	0.387182	9.35766	2.27556	0.0243687	0.108082	-3.74434
POLB	0.386724	9.1427	2.79166	0.00596596	0.042534	-2.53804
EML5	0.386703	5.18506	2.01792	0.0454821	0.161215	-4.2613
KIAA0101	0.386617	8.45758	2.09315	0.0381136	0.14422	-4.11635
C2orf52	0.386407	2.74286	2.12003	0.0357413	0.138754	-4.06335
SNRPE	0.386209	10.3493	3.26875	0.00135505	0.0162568	-1.22965
FH	0.385967	11.1118	3.42551	0.000802562	0.0116705	-0.761147
C6orf170	0.385964	6.4338	2.06009	0.0412151	0.151332	-4.18067
ATP4B	0.38554	0.616941	2.233	0.0271127	0.116107	-3.83371
RNF32	0.385515	5.58036	2.13789	0.0342372	0.134854	-4.02779
PAXIP1	0.385383	8.96209	4.07276	7.69e-05	0.00254339	1.36307
SNHG6	0.384985	10.3223	2.00172	0.0472189	0.165441	-4.29186
ANKRD36	0.384708	7.41362	2.50225	0.0134742	0.0725869	-3.24205
IPO9	0.384678	11.4287	4.09946	6.94e-05	0.00241656	1.4569
VN1R1	0.383883	3.29788	2.1193	0.0358043	0.138934	-4.0648
FLVCR1	0.383821	7.61319	2.61158	0.00998056	0.0597052	-2.98428
POLR1E	0.383573	9.53085	2.8671	0.00477351	0.0366825	-2.3432
C12orf48	0.383479	7.60694	2.82778	0.00536466	0.0395524	-2.44532
CDKN1B	0.383266	10.5179	2.95608	0.00364929	0.030593	-2.1075
MCM5	0.383141	10.6827	3.29313	0.00125049	0.0154965	-1.158
TIPIN	0.382974	7.18596	2.87599	0.00464839	0.036164	-2.31994
RFXANK	0.382637	9.84322	2.98262	0.00336449	0.0291369	-2.03597
DDX47	0.382571	10.3546	3.49593	0.000630653	0.0099341	-0.544682
FAM20B	0.382309	11.0377	3.72055	0.000285548	0.00593437	0.170117
TSPAN6	0.38206	10.1864	2.51766	0.0129234	0.0707376	-3.20633
TCAP	0.381985	2.13373	1.99723	0.0477105	0.166468	-4.30029
SURF2	0.381597	8.00117	2.5258	0.0126406	0.0698581	-3.18737
NHLRC1	0.381381	7.0796	2.3401	0.0206706	0.0968695	-3.6058
MTERFD3	0.381211	7.9825	3.193	0.00173408	0.0191448	-1.4493
ZNF473	0.381193	8.46383	3.8416	0.000183601	0.00441777	0.570437
HSPBP1	0.381188	9.52148	2.83886	0.00519182	0.0386445	-2.41669
C6orf225	0.380745	7.13068	2.44136	0.0158615	0.0812382	-3.38126
SEC61A2	0.38066	7.59252	2.63718	0.00929071	0.0571411	-2.92247
RPL39	0.380304	9.47312	2.54474	0.0120041	0.067394	-3.14307
NUSAP1	0.380197	10.1678	2.43494	0.0161341	0.0820663	-3.39577
DTX1	0.37993	6.44685	2.01467	0.0458267	0.162211	-4.26746
SPAG16	0.379811	7.77961	2.0232	0.0449286	0.160082	-4.2513
FN3KRP	0.379731	9.9388	3.68166	0.000328362	0.00650102	0.0437485
ZNF443	0.379691	6.97317	2.98144	0.00337653	0.0292022	-2.03913
RNMTL1	0.379283	8.24334	3.47517	0.000677323	0.0103933	-0.608849
KHSRP	0.378669	11.4614	4.23768	4.04e-05	0.00176993	1.95061
C2orf44	0.378524	8.1348	3.77766	0.000232114	0.00519426	0.357741
GPSM1	0.378409	8.40078	2.1354	0.0344438	0.135411	-4.03277
CHEK2	0.378042	8.53946	3.12814	0.00213475	0.0217868	-1.63388
VDAC3	0.377876	11.2501	2.7795	0.00618163	0.0434345	-2.569
PPP5C	0.377846	10.2025	4.5306	1.24e-05	0.000883825	3.03779
RPLP0	0.377624	14.5577	2.8989	0.00433978	0.0344806	-2.25972
DNMT3B	0.377422	8.00179	2.09853	0.0376285	0.143081	-4.1058
MRPL4	0.377407	10.1204	2.88916	0.00446856	0.0351447	-2.28536
EFCAB7	0.377303	6.92535	3.06211	0.00262918	0.0249797	-1.81836
KDM2B	0.377259	9.96065	3.85761	0.000173075	0.00422199	0.624058
AHSG	0.377185	0.65372	2.59879	0.0103421	0.0609487	-3.01494
MRPS33	0.377048	9.45621	3.37231	0.000960606	0.0131301	-0.922229
CHKA	0.376989	9.63674	2.36813	0.019225	0.0924266	-3.54452
METAP2	0.376715	10.765	4.71711	5.66e-06	0.00056729	3.75784
ZBBX	0.376424	0.602175	2.14856	0.0333643	0.132625	-4.0064
FXR2	0.37641	9.68037	4.45451	1.69e-05	0.00107058	2.75022
HCN3	0.376283	6.46695	2.2829	0.0239205	0.106592	-3.72875
PHF6	0.376248	9.92809	3.17142	0.00185895	0.0200027	-1.5111
RPS4X	0.37603	14.9023	3.05625	0.00267806	0.0252752	-1.83463
DDX55	0.37592	8.98489	3.73545	0.00027059	0.00571206	0.218819
CCT6P1	0.375758	6.37764	3.10319	0.00231035	0.0229725	-1.70395
C16orf59	0.375672	7.27512	2.14937	0.0332991	0.132501	-4.00478
LCLAT1	0.375356	9.13421	3.72972	0.000276246	0.00580868	0.200089
PTPRVP	0.375334	1.47273	2.07503	0.0397872	0.148103	-4.15171
SNRPA	0.375232	10.6295	3.6985	0.00030913	0.00623454	0.098325
MTA3	0.374843	9.9713	4.01866	9.45e-05	0.00289934	1.17423
ADI1	0.374777	10.8645	3.80907	0.000206955	0.00480146	0.461791
DNLZ	0.374593	6.93752	2.0024	0.0471446	0.165299	-4.29058
PRDX2	0.374586	11.8957	2.78168	0.00614257	0.0432479	-2.56347
PBX1	0.374483	11.4848	2.30044	0.0228795	0.103592	-3.69136
SPAG5	0.37448	9.76529	2.53071	0.0124728	0.0692651	-3.17592
CEP78	0.374356	8.50626	3.21398	0.00162029	0.018167	-1.38892
NCAPG2	0.374003	9.91043	2.45954	0.0151121	0.0785994	-3.34002
TBC1D3	0.373859	7.77765	3.33546	0.0010866	0.014249	-1.03251
EXOSC5	0.373775	8.99079	2.50196	0.0134849	0.0726033	-3.24273
C17orf53	0.373741	7.02156	2.79574	0.0058949	0.0422421	-2.5276
PHF19	0.373734	9.53616	2.59383	0.0104854	0.0614398	-3.02679
HDHD2	0.372901	9.14193	3.7935	0.000219099	0.00498798	0.410071
POGK	0.372858	11.3903	3.23373	0.00151952	0.0175326	-1.33175
FAM117B	0.372713	8.85547	2.62334	0.00965814	0.0585512	-2.95595
CXXC1	0.372651	9.55111	3.36182	0.000995012	0.0134061	-0.953728
PFDN2	0.372537	10.4586	2.30436	0.0226522	0.102903	-3.68295
LACRT	0.372471	0.298139	2.51183	0.0131293	0.0714415	-3.21986
C1orf220	0.372275	3.07364	2.07619	0.0396786	0.14784	-4.14947
TIMM8A	0.372069	7.63584	3.41062	0.000844068	0.0120895	-0.806381
GYS2	0.371767	0.899887	2.49824	0.013621	0.073114	-3.25132
SRPK1	0.371503	11.3052	2.82616	0.00539041	0.0396821	-2.4495
LSG1	0.37148	10.301	4.21167	4.48e-05	0.00182922	1.85674
C17orf75	0.371439	7.72107	3.87987	0.000159337	0.00397987	0.699167
TADA1	0.371345	8.70114	4.02739	9.14e-05	0.00283989	1.20467
C21orf45	0.371168	8.68668	2.99695	0.00321939	0.0282523	-1.99713
TTC30A	0.371148	7.71142	2.44707	0.0156229	0.0803537	-3.36836
HSPA14	0.371089	9.86824	3.06441	0.00261048	0.024855	-1.81203
C10orf111	0.370979	3.09407	2.39604	0.0178748	0.0879581	-3.48283
SNHG8	0.37066	8.83824	2.12469	0.0353433	0.137815	-4.05409
C8orf86	0.369845	0.492109	3.11318	0.00223862	0.0225554	-1.676
CCDC41	0.369839	7.75917	3.2212	0.00158266	0.017938	-1.36801
GK	0.369483	7.22763	2.4344	0.016157	0.0821242	-3.39698
DEK	0.369109	12.1933	2.28968	0.0235133	0.105414	-3.71433
ZNF84	0.368919	9.39703	3.01614	0.00303406	0.0272035	-1.94484
ARMCX6	0.368863	7.81822	2.90443	0.00426799	0.0340581	-2.24509
SAMD10	0.368628	7.74438	2.12186	0.0355852	0.138425	-4.05973
MMP24	0.368557	7.73667	2.03174	0.0440446	0.157875	-4.23506
CCNB1IP1	0.36779	9.50678	2.65562	0.00882061	0.0553016	-2.8776
CDK3	0.366991	6.73372	2.26946	0.0247461	0.109071	-3.75723
RABL5	0.366841	8.89391	3.13943	0.00205936	0.0213765	-1.60199
TMEM31	0.36676	1.90039	2.01151	0.0461627	0.162846	-4.27342
PCGF6	0.366596	7.77966	3.18869	0.00175835	0.0192814	-1.46166
GEMIN4	0.366334	9.51641	3.75716	0.000250116	0.00545763	0.290074
RAD51L3	0.366107	7.50141	3.65377	0.000362686	0.00694713	-0.0461194
RNF138	0.365813	9.52101	2.93538	0.00388674	0.0319071	-2.16292
CTPS	0.365637	10.3061	2.66212	0.00866033	0.0546193	-2.86174
CSTF2	0.365484	8.73018	3.80929	0.000206773	0.00480146	0.462574
TTLL9	0.365444	3.0531	2.05299	0.0419087	0.15284	-4.19436
HNRNPA1L2	0.365224	11.2211	4.108	6.71e-05	0.00236775	1.48706
RABGGTB	0.365098	9.93621	3.03489	0.00286249	0.0263382	-1.89347
AURKA	0.365058	9.50786	2.27933	0.0241373	0.107288	-3.73633
ZNF77	0.364816	6.73349	2.68082	0.00821296	0.0526811	-2.81584
SRRT	0.364484	11.0463	4.59789	9.35e-06	0.000766952	3.29513
SNRPD2	0.364352	11.5611	3.36755	0.000976091	0.013236	-0.936544
FAM136A	0.364192	10.4162	3.42698	0.000798557	0.0116366	-0.756659
CECR4	0.364095	1.64883	2.51644	0.0129663	0.0708917	-3.20917
ORC6L	0.364068	8.08703	2.17633	0.0311834	0.127047	-3.9503
TUBB	0.363428	14.9239	3.55228	0.000518695	0.00876809	-0.368817
FHDC1	0.363047	8.57589	2.14511	0.0336443	0.133438	-4.01333
NOL10	0.362705	10.0878	3.51326	0.000594001	0.00959184	-0.490837
TCTN2	0.3625	8.18861	2.99689	0.00321995	0.0282523	-1.99728
NOX1	0.362204	0.98347	2.31385	0.0221105	0.101455	-3.66258
GPATCH4	0.361832	9.86086	3.11123	0.00225246	0.0226083	-1.68146
MTBP	0.36175	7.82779	2.10225	0.0372962	0.142207	-4.09849
SDHAP1	0.361705	7.25146	2.64049	0.00920469	0.0567614	-2.91444
CMAS	0.361465	10.179	2.77393	0.00628294	0.0438925	-2.58316
CSTF3	0.361404	9.7442	3.90515	0.000145044	0.00373296	0.784618
VRK1	0.361292	8.75598	3.06345	0.00261837	0.0249053	-1.8147
DCUN1D2	0.361026	8.14906	2.7527	0.00668261	0.0456944	-2.63684
CLRN1OS	0.360592	0.586605	2.87131	0.00471396	0.0364264	-2.3322
FLJ10661	0.360422	3.49431	2.08717	0.0386581	0.145753	-4.12804
NDUFA7	0.360217	9.09344	2.39732	0.0178154	0.0877728	-3.47999
LOC374491	0.359822	1.60397	2.0635	0.0408849	0.150717	-4.17407
RNASEH2C	0.359702	9.03683	2.51477	0.0130253	0.0710943	-3.21305
C1orf172	0.359673	8.87262	2.23462	0.0270039	0.115808	-3.83035
RLN1	0.35963	1.10189	2.51446	0.013036	0.0711082	-3.21375
ZNF428	0.359562	9.00038	2.43507	0.0161286	0.0820655	-3.39548
ITGB3BP	0.359526	7.91816	3.13279	0.00210334	0.021598	-1.62074
LOC26102	0.359488	0.867363	2.64795	0.00901356	0.0561312	-2.89631
CLK2P	0.359103	4.14411	2.59668	0.0104025	0.0611562	-3.01997
HDDC2	0.35856	9.90523	3.06854	0.00257693	0.0246559	-1.80059
PFKM	0.358522	9.36286	2.08939	0.0384559	0.145148	-4.12372
TEX10	0.358517	9.38604	3.47975	0.000666773	0.0102884	-0.59474
GNAT1	0.358433	0.768118	2.23339	0.0270865	0.11602	-3.8329
B9D1	0.358423	6.97553	2.30326	0.022716	0.10314	-3.68532
NDUFA8	0.358313	9.75559	3.30942	0.00118489	0.0150369	-1.10988
CDCA4	0.358248	9.24706	2.93973	0.00383565	0.0316055	-2.15129
IGSF8	0.358005	10.6154	2.6219	0.00969706	0.0586226	-2.95942
SAC3D1	0.357351	8.24633	2.39689	0.0178354	0.0878306	-3.48094
YWHAQ	0.35723	13.2378	3.34284	0.00106023	0.013956	-1.01053
HSD17B10	0.357202	10.7953	2.99495	0.00323929	0.0283607	-2.00256
C12orf11	0.357158	9.78892	2.74864	0.00676171	0.0459815	-2.64708
NCAPH2	0.357035	9.88741	2.76096	0.00652449	0.0449455	-2.61601
SIRT4	0.356666	4.42973	2.29285	0.0233244	0.104964	-3.70756
C9orf163	0.356418	3.4992	2.07971	0.0393488	0.147147	-4.14261
ZBTB39	0.356357	8.06871	3.00066	0.00318272	0.0280627	-1.98703
ACTL6A	0.356324	10.8335	3.28631	0.00127894	0.0157137	-1.17808
ZNF367	0.356227	8.02556	2.15992	0.0324566	0.130188	-3.98353
TMEM180	0.356134	6.79513	2.39425	0.0179593	0.0882584	-3.48682
MRPL11	0.355995	9.82812	3.25707	0.00140795	0.0166707	-1.2638
RPS5	0.355627	13.2242	2.69623	0.00786052	0.051146	-2.77783
PSMG1	0.355512	9.57189	2.7511	0.00671368	0.0457936	-2.64088
NDUFB11	0.355454	10.6824	2.96576	0.00354303	0.0300802	-2.0815
ZNF821	0.355241	7.45759	2.98732	0.00331616	0.0288649	-2.02324
CLK2	0.354782	9.84543	3.56529	0.000495654	0.00856579	-0.327887
C1orf35	0.354753	8.56657	2.31436	0.0220816	0.101396	-3.66148
CCT6B	0.354728	5.71304	2.02073	0.0451867	0.160632	-4.25598
APOA2	0.354135	0.396591	2.6566	0.00879637	0.0552031	-2.87522
RPP21	0.353727	8.77021	2.79228	0.00595515	0.0424881	-2.53646
SENP1	0.353356	9.12058	3.47534	0.000676945	0.0103933	-0.608345
DKC1	0.353262	11.3583	3.616	0.000414727	0.00757811	-0.167155
CCDC120	0.352997	8.84582	3.17145	0.00185874	0.0200027	-1.51099
TOMM40	0.352962	10.629	2.68402	0.00813887	0.0523787	-2.80798
ALMS1	0.352552	9.71495	2.98633	0.00332635	0.0289097	-2.02593
DYRK4	0.352127	8.5834	2.11077	0.0365444	0.140581	-4.08169
SF3B3	0.352053	12.3119	3.62437	0.000402629	0.00746051	-0.140439
KIAA0020	0.351787	10.2186	2.40153	0.0176197	0.0870994	-3.47062
EBP	0.351462	9.9318	2.6347	0.00935563	0.0573081	-2.92849
ZNF789	0.351385	6.5569	2.62841	0.00952157	0.0579945	-2.94368
PHKA2	0.351366	9.15085	3.32856	0.00111192	0.0144505	-1.05309
RRP12	0.351261	10.1432	3.37581	0.00094937	0.0130259	-0.911695
C10orf4	0.351137	8.2203	3.44688	0.000746166	0.0110799	-0.695786
RBBP8	0.350934	9.95735	2.3406	0.0206444	0.0968553	-3.60472
ZNF256	0.350626	6.97228	2.42291	0.0166556	0.083726	-3.42283
CUEDC2	0.350264	9.61187	3.3225	0.00113456	0.0146371	-1.0711
RAE1	0.350179	9.89992	3.62078	0.000407769	0.00749324	-0.15189
PLK4	0.350167	8.20773	2.252	0.0258561	0.112459	-3.79401
TUBA1B	0.349969	14.436	4.26032	3.7e-05	0.00166481	2.03275
USP27X	0.349842	7.07684	3.52217	0.0005759	0.00942479	-0.463015
CCDC123	0.349787	9.33271	2.90813	0.00422077	0.0338005	-2.23532
OCRL	0.349722	10.1864	3.26527	0.00137058	0.0163516	-1.23982
TPRKB	0.349387	8.79046	3.06824	0.00257934	0.0246668	-1.80142
PPM1G	0.349214	11.9329	3.75867	0.000248747	0.00544637	0.295049
PRKCSH	0.349116	12.5606	3.24867	0.00144719	0.01697	-1.2883
C8orf41	0.348821	8.15765	3.24362	0.00147121	0.017138	-1.30298
COX6A1	0.34882	11.0248	2.60678	0.0101149	0.0600895	-2.99581
EMG1	0.348134	9.53735	2.66756	0.00852793	0.0540946	-2.84841
PHLPP1	0.348111	9.11749	2.18799	0.0303053	0.124717	-3.92655
TMEM81	0.348078	6.06152	2.77915	0.00618781	0.0434622	-2.56988
B4GALT3	0.348072	10.7771	3.02908	0.00291471	0.0265672	-1.90943
STIL	0.347981	9.17849	2.08636	0.0387332	0.14589	-4.12963
MRPL12	0.347949	10.3451	2.35787	0.0197439	0.0943609	-3.56704
ZNF496	0.347905	8.47892	2.53524	0.0123196	0.0686691	-3.16532
IFT172	0.347841	9.02564	3.47501	0.000677725	0.0103933	-0.609379
FAM127B	0.347803	10.3546	2.95108	0.00370546	0.0308278	-2.12093
YWHAE	0.347516	13.5452	4.17729	5.12e-05	0.00198874	1.73342
HINT1	0.34749	11.5786	3.50224	0.000617076	0.00982571	-0.525113
RAN	0.347259	12.3785	3.64586	0.000373086	0.00709045	-0.071634
DHX57	0.346883	9.49307	3.50923	0.000602331	0.00965418	-0.503366
ZSCAN5A	0.346878	6.30551	2.26098	0.0252797	0.110472	-3.77512
LOC220729	0.346663	7.26603	2.77857	0.00619836	0.0435156	-2.57136
PCNA	0.346616	11.6503	3.01789	0.00301763	0.0271059	-1.94005
C12orf76	0.346557	6.87775	3.11122	0.00225236	0.0226083	-1.68143
ETV6	0.346373	11.3514	2.2738	0.0244771	0.108265	-3.74806
HMGN2	0.346364	12.6781	3.36745	0.000976411	0.013236	-0.936838
GIT1	0.34607	10.8366	3.24639	0.001458	0.0170443	-1.29493
TRMT11	0.346069	8.18858	2.74433	0.00684645	0.0462629	-2.65791
HTATSF1	0.345976	11.3603	3.59578	0.000445375	0.00799059	-0.231471
TSR2	0.345951	9.90011	2.98303	0.00336027	0.0291133	-2.03487
FAHD2B	0.345425	7.69472	2.08625	0.0387437	0.145895	-4.12985
NUP107	0.344987	10.1424	3.20989	0.00164192	0.0183802	-1.40072
ELOF1	0.344819	9.80135	3.02745	0.00292951	0.0266208	-1.9139
ZNF304	0.344643	8.40206	2.80666	0.00570911	0.0413241	-2.49966
PLP2	0.344511	11.5517	2.34769	0.02027	0.0958854	-3.58927
PLAC8L1	0.343923	1.38008	1.98516	0.0490519	0.16927	-4.32285
EXOSC9	0.343667	8.98484	3.69997	0.000307483	0.00621423	0.103142
DYNC2LI1	0.343007	8.16888	3.17405	0.00184325	0.0199203	-1.50357
BRD8	0.342801	9.70725	3.63681	0.000385264	0.00723701	-0.100643
AMN1	0.342418	7.18147	2.707	0.00762221	0.0499464	-2.75114
RAD9A	0.34236	8.13058	2.96331	0.00356961	0.0302003	-2.08808
MAGOH	0.342297	9.61486	3.07146	0.00255341	0.0245713	-1.79248
ATL2	0.341821	10.9926	2.39646	0.0178555	0.0879077	-3.4819
BOLL	0.341799	0.5716	2.2206	0.027962	0.118456	-3.85948
HK2	0.341765	10.8583	2.22605	0.0275858	0.117334	-3.84817
LMNB2	0.341661	11.143	2.56761	0.0112737	0.0645607	-3.08916
ERI3	0.341033	10.321	3.541	0.000539495	0.0090188	-0.404223
RUVBL2	0.34098	10.8171	2.91374	0.00414992	0.0333676	-2.22047
ANP32B	0.340914	11.9951	2.64869	0.00899478	0.0560682	-2.89451
PI4KAP1	0.340367	7.39866	2.54912	0.0118608	0.0668784	-3.13276
SRRM5	0.340351	4.77966	2.42757	0.0164512	0.0830548	-3.41233
SNRPA1	0.340177	9.60262	2.59836	0.0103546	0.0609487	-3.01598
KDM5A	0.340142	10.8566	2.69314	0.00793022	0.0514445	-2.78548
PLEKHA7	0.340019	8.45494	2.0387	0.0433344	0.156106	-4.22176
FRAT2	0.339702	8.90648	2.5959	0.0104254	0.0612173	-3.02185
SMYD5	0.33965	9.69337	4.03808	8.78e-05	0.00274844	1.24184
NAE1	0.339267	10.0692	3.63792	0.000383746	0.0072236	-0.0970774
DERA	0.339051	9.27553	2.77353	0.00629031	0.0439282	-2.58418
WBP5	0.339015	10.0193	2.29839	0.0229989	0.103939	-3.69573
PDIK1L	0.338557	8.55587	3.22713	0.0015525	0.017758	-1.35088
SCNM1	0.338542	9.69375	2.92219	0.00404518	0.0327967	-2.19802
TDG	0.33825	9.15534	3.33471	0.00108936	0.0142527	-1.03477
FAM123B	0.338012	8.73321	2.18689	0.0303873	0.124889	-3.9288
FAM195B	0.337729	10.6329	2.47345	0.0145604	0.0766075	-3.3083
C11orf49	0.337567	8.66755	2.62283	0.00967177	0.0585672	-2.95717
PARL	0.337434	10.0198	3.62359	0.000403737	0.00746051	-0.142923
CCT2	0.337222	11.7974	3.34757	0.00104361	0.0138057	-0.996391
FANCB	0.337191	5.64398	1.99764	0.0476648	0.166343	-4.29952
USP5	0.337075	11.2369	2.93784	0.00385773	0.0317231	-2.15634
AP4M1	0.336853	8.96545	3.25915	0.00139838	0.0165877	-1.25772
NUDT1	0.336774	8.39308	2.49691	0.0136701	0.0732677	-3.2544
RNF8	0.336754	9.22908	2.64891	0.00898927	0.0560518	-2.89398
NRM	0.336717	8.97634	2.52564	0.0126461	0.0698683	-3.18775
C5orf54	0.335851	7.00115	2.60152	0.0102636	0.0606518	-3.00838
NOC4L	0.335823	8.50233	2.61658	0.00984227	0.0592299	-2.97225
ALLC	0.335792	0.355514	2.59254	0.0105232	0.0615684	-3.02989
GOT1	0.335543	9.97635	2.81729	0.00553342	0.0404743	-2.47237
DDX39	0.335493	10.7031	2.5482	0.0118909	0.0669707	-3.13494
DBF4B	0.335433	7.39341	2.87109	0.00471678	0.036431	-2.33274
TMEM194A	0.335212	9.5302	2.80903	0.00566956	0.0411604	-2.49359
MRPL1	0.335184	8.64411	2.84764	0.00505825	0.0381154	-2.3939
KIF22	0.335144	10.6086	3.18032	0.00180649	0.0196431	-1.48566
OLA1	0.335031	11.1334	3.4944	0.000634002	0.0099628	-0.549442
NAA15	0.335012	10.5187	3.17989	0.00180898	0.0196592	-1.48689
ZNF530	0.334945	6.23469	2.61272	0.00994852	0.0595686	-2.98152
TMEM107	0.33487	7.50111	3.2651	0.00137126	0.0163516	-1.24028
ZNF627	0.333838	8.8006	3.25025	0.0014397	0.0169304	-1.28368
GEN1	0.333456	8.9682	2.8447	0.00510266	0.0382443	-2.40155
OCIAD2	0.333382	9.81229	2.39762	0.0178012	0.087742	-3.47932
PRCC	0.33312	11.1453	3.49972	0.000622467	0.00986308	-0.532934
EIF4E1B	0.333078	0.323964	2.58849	0.010642	0.0620766	-3.03955
PGAM5	0.332914	9.22035	3.12509	0.00215554	0.0218959	-1.64247
NUDC	0.33248	11.1371	3.19894	0.00170118	0.0188565	-1.43226
RBP3	0.332454	0.464116	2.59972	0.0103155	0.0608475	-3.01272
ZNF543	0.331981	6.94119	2.88157	0.00457124	0.0356494	-2.30528
RFC3	0.331746	9.09447	2.50955	0.0132106	0.0717363	-3.22515
HDGF	0.331504	13.6085	2.99245	0.00326436	0.0285239	-2.00935
HAX1	0.33146	11.073	3.66637	0.000346808	0.00672301	-0.0056556
PDHA1	0.331277	10.92	3.05136	0.00271923	0.0255768	-1.84811
UBE2N	0.331247	10.9573	3.98231	0.00010853	0.00313526	1.04854
MGC57346	0.330952	7.44078	2.78746	0.00603941	0.0428221	-2.54872
WHSC1	0.330924	11.0218	2.7509	0.00671759	0.0457936	-2.64138
GLO1	0.330838	11.8491	2.92065	0.00406417	0.0329369	-2.20213
TFAP2A	0.330811	10.7422	2.02467	0.0447755	0.1597	-4.24851
SMC3	0.330602	10.8377	2.88617	0.00450892	0.0353477	-2.29324
WBP11	0.330276	11.2345	3.00272	0.00316262	0.0279431	-1.98144
RPL17	0.33009	12.4517	2.30939	0.0223635	0.102219	-3.67216
FBXO21	0.330072	9.93685	3.31187	0.00117531	0.014974	-1.10263
C4orf21	0.329759	6.96106	2.37866	0.0187057	0.09076	-3.52133
C6orf162	0.329607	6.95406	3.09857	0.00234437	0.0232061	-1.7169
TM7SF3	0.329222	10.7792	2.04175	0.0430264	0.155545	-4.21592
UCK2	0.329173	9.76941	2.559	0.0115439	0.0657016	-3.10951
TMEM206	0.329131	8.60279	2.61	0.0100245	0.0598557	-2.98806
FBXO46	0.329083	9.14798	2.89715	0.00436257	0.034591	-2.26431
LSM4	0.329042	11.1027	2.61821	0.00979743	0.0590824	-2.96831
C17orf89	0.328946	8.26014	2.29031	0.0234759	0.105336	-3.71299
LOC100133957	0.328841	2.6333	2.34781	0.0202634	0.0958808	-3.589
LRPPRC	0.328712	12.279	2.95564	0.00365421	0.0305966	-2.10868
TMEM86B	0.328707	5.87672	2.28269	0.0239325	0.106621	-3.72918
GGCT	0.32869	11.117	2.27436	0.0244426	0.108223	-3.74688
FBXL2	0.32858	7.1729	2.1358	0.0344105	0.135317	-4.03197
UQCRFS1	0.32806	10.8628	2.55768	0.0115857	0.0658238	-3.11261
CEP76	0.327982	7.60293	2.71307	0.00749093	0.0493245	-2.73606
HLTF	0.327924	10.3363	2.34825	0.020241	0.0958297	-3.58806
ZNF26	0.327692	7.82327	2.95581	0.00365222	0.030593	-2.10822
PYGO2	0.327275	10.9785	4.0052	9.95e-05	0.00298364	1.12759
PDK1	0.327252	9.43981	2.22265	0.0278196	0.118042	-3.85521
GTF2IRD1	0.327143	9.37375	3.46503	0.000701317	0.0106109	-0.640119
SNRPG	0.326963	10.14	2.97782	0.00341448	0.0293755	-2.04896
RRP1B	0.326861	10.7286	3.13509	0.00208803	0.0214905	-1.61426
U2AF2	0.326853	11.6511	4.52335	1.27e-05	0.000903965	3.01031
POLR2I	0.326379	9.18799	2.45662	0.0152303	0.0790311	-3.34667
THOC4	0.326077	10.6101	2.44408	0.0157473	0.0807592	-3.37511
SARS2	0.325871	8.52232	2.37085	0.01909	0.0919139	-3.53855
RPF2	0.325736	9.22542	2.61532	0.00987707	0.059329	-2.97529
PDXP	0.325509	8.45752	2.61575	0.00986512	0.0592883	-2.97424
RPS21	0.325372	12.7256	2.05763	0.0414543	0.151895	-4.18542
ATP5A1	0.325341	13.1299	3.26383	0.00137711	0.0163855	-1.24406
REPS1	0.325331	10.1639	3.04108	0.00280784	0.0260872	-1.87644
SMARCA4	0.325318	12.0182	3.03037	0.00290302	0.0265602	-1.90588
C12orf45	0.325307	7.83005	2.63704	0.00929437	0.0571411	-2.92282
ZNF324	0.325162	7.50006	3.09477	0.00237262	0.0233326	-1.72751
ZNF184	0.325048	8.38683	2.36115	0.0195766	0.0937692	-3.55985
LSM7	0.324885	9.21006	2.06159	0.0410692	0.150983	-4.17776
ZNF254	0.324707	8.2703	2.43477	0.0161414	0.0820663	-3.39615
ELK1	0.324433	10.0135	3.9351	0.000129656	0.00350135	0.886613
RPA1	0.324305	11.3154	3.83929	0.000185185	0.00443567	0.562645
EFS	0.324172	10.1022	2.11545	0.0361364	0.139592	-4.07243
ZNF195	0.324116	8.57963	2.76363	0.00647405	0.0447711	-2.60925
ANKRD32	0.324034	7.12663	2.73235	0.00708695	0.0473324	-2.68793
ILF2	0.324013	12.9204	2.64254	0.00915169	0.0565746	-2.90945
ZNF550	0.323884	7.62975	2.52006	0.0128393	0.0705319	-3.20074
ZFYVE27	0.323634	8.87702	3.43181	0.000785522	0.0115435	-0.741906
FAM186B	0.323592	3.39318	2.49496	0.0137416	0.0734943	-3.25887
RPS3	0.323463	14.511	2.03086	0.0441342	0.158022	-4.23672
HAUS6	0.323427	9.39493	2.34956	0.0201726	0.0956753	-3.5852
PIGU	0.323275	9.37447	3.21783	0.00160016	0.0180245	-1.37779
ZNF605	0.323238	8.75837	2.73956	0.0069414	0.0467295	-2.66988
RAD51C	0.32323	8.3228	2.07611	0.0396862	0.14784	-4.14962
E2F3	0.32311	10.048	2.17133	0.0315663	0.127945	-3.96044
NIPSNAP3B	0.322831	4.85712	2.06634	0.0406114	0.150091	-4.16856
C10orf119	0.322527	10.9228	3.47079	0.000687598	0.0105014	-0.622372
ZNF525	0.322474	8.21118	2.66485	0.00859354	0.0544043	-2.85505
TIGD1	0.322389	7.29803	2.31483	0.022055	0.10134	-3.66046
RPS12	0.322318	14.0147	2.316	0.0219895	0.101188	-3.65795
LONRF1	0.322294	8.713	2.26303	0.0251498	0.110127	-3.7708
CLNS1A	0.322093	10.9404	2.6324	0.00941609	0.0575872	-2.93405
INO80C	0.322092	7.86409	2.67469	0.00835741	0.0533437	-2.83093
PEBP1	0.32206	12.6616	3.09679	0.0023577	0.0232728	-1.72191
POLR3B	0.321775	8.23896	3.16448	0.00190069	0.0202823	-1.53083
CENPL	0.321753	8.32346	2.62101	0.00972114	0.0587134	-2.96156
KIAA0406	0.321589	9.5598	3.5334	0.000553915	0.00918876	-0.427973
APEX2	0.321561	9.80589	3.2165	0.0016071	0.0180818	-1.38164
PARP1	0.320895	12.5999	3.03793	0.00283555	0.0261861	-1.88511
MBTD1	0.320659	9.20819	2.67677	0.00830818	0.0531341	-2.82582
RBM38	0.320425	10.2639	2.20431	0.0291119	0.12151	-3.89309
DCTPP1	0.320423	10.0561	2.99312	0.00325761	0.0284777	-2.00753
PINX1	0.320347	6.92398	2.64337	0.00913018	0.0565127	-2.90743
PHF10	0.320336	10.4359	2.71512	0.00744708	0.0490967	-2.73096
BRI3BP	0.320237	6.88231	2.05801	0.0414174	0.151839	-4.18469
NFKBIL1	0.320159	8.82292	2.36199	0.019534	0.0936571	-3.558
KIAA0907	0.320025	10.1516	2.84708	0.00506666	0.0381363	-2.39536
EP400NL	0.319981	6.65043	2.66422	0.00860866	0.0544496	-2.85658
SPIN3	0.319742	7.91515	2.76812	0.00638995	0.0444008	-2.59787
OSCP1	0.319742	6.94587	2.18739	0.0303499	0.124802	-3.92778
RBM10	0.31937	10.4633	4.01387	9.63e-05	0.00292928	1.15769
PHF16	0.319362	9.26899	2.51286	0.013093	0.0713035	-3.21749
SIVA1	0.319237	9.74723	2.39167	0.0180808	0.0886088	-3.49253
NOLC1	0.319189	11.7314	3.13253	0.00210514	0.021598	-1.62149
C1orf213	0.318462	5.42087	2.24203	0.0265087	0.114301	-3.81488
LAS1L	0.318377	10.1908	3.74331	0.000262987	0.00561251	0.244618
ZNF584	0.318079	7.18942	3.03358	0.00287405	0.0263719	-1.89704
C2CD3	0.317969	9.5162	2.9162	0.00411911	0.0332022	-2.21392
ZNF397OS	0.31794	8.087	2.74864	0.00676154	0.0459815	-2.64706
ZNF10	0.317849	7.44252	2.26779	0.0248506	0.109309	-3.76077
TPI1	0.31784	13.3601	2.38314	0.0184884	0.0899805	-3.51143
CEP192	0.317768	9.50798	2.23401	0.0270446	0.115917	-3.83161
SAP30	0.317753	8.40024	2.31908	0.0218168	0.100584	-3.65131
POGZ	0.317753	11.3137	2.86971	0.00473659	0.0364954	-2.3364
RUSC1	0.317705	10.2997	2.55558	0.0116526	0.0661537	-3.11756
FARSB	0.317342	10.4328	3.43445	0.00077851	0.0114578	-0.733854
TRIAP1	0.317319	9.15503	3.47785	0.000671108	0.0103389	-0.600573
PDSS1	0.317272	7.61816	2.11302	0.0363475	0.13999	-4.07723
DDX51	0.317255	8.77834	2.34271	0.0205322	0.0966556	-3.60012
PEX1	0.317203	8.96684	2.89025	0.00445399	0.0350869	-2.2825
C12orf57	0.317034	10.3157	2.13971	0.0340867	0.134589	-4.02415
CBX1	0.317007	11.2041	3.3884	0.000909973	0.012655	-0.873737
FAM57A	0.316884	8.66868	2.35503	0.0198894	0.0946863	-3.57325
GTPBP3	0.316134	8.7506	2.50639	0.0133243	0.0720789	-3.23248
CHCHD3	0.316102	10.1298	3.37214	0.000961124	0.0131301	-0.922714
FANCC	0.315944	8.65786	2.86225	0.00484302	0.0369827	-2.35586
C19orf41	0.315495	0.221799	2.21726	0.0281943	0.119164	-3.86638
NDUFS5	0.315468	11.5469	2.30697	0.0225019	0.102623	-3.67735
ZNF384	0.315152	10.4125	2.79086	0.00597992	0.0425546	-2.54008
THOP1	0.315112	9.49133	2.20826	0.028829	0.120822	-3.88495
UTP20	0.315059	9.70962	2.32087	0.0217171	0.10029	-3.64745
QSER1	0.314955	10.6282	2.13678	0.0343291	0.135079	-4.03001
TIMM44	0.314902	9.58056	2.49711	0.0136626	0.0732567	-3.25393
C16orf53	0.31478	10.1182	2.65701	0.00878611	0.0551921	-2.87421
C6orf58	0.31476	0.417995	3.06522	0.00260379	0.0248294	-1.80977
TXNL1	0.314135	10.5898	3.03217	0.00288686	0.0264622	-1.90095
HINT3	0.314073	10.0199	2.44642	0.0156496	0.0804068	-3.36981
RACGAP1	0.313817	10.1401	2.30513	0.0226077	0.102903	-3.6813
ZNF581	0.313779	8.44799	2.72353	0.00726948	0.0482202	-2.71001
MRE11A	0.313771	9.06194	2.60435	0.0101835	0.0603253	-3.00163
APIP	0.313532	8.70476	2.50576	0.013347	0.0721411	-3.23393
THUMPD2	0.313305	8.02076	3.29237	0.00125351	0.0155057	-1.16017
CSE1L	0.3133	11.8702	3.07767	0.00250412	0.0242172	-1.77524
STRA13	0.313299	9.34111	2.1727	0.0314613	0.127777	-3.95767
INSR	0.312942	10.7728	2.61023	0.0100181	0.059838	-2.98752
APOO	0.312754	8.50289	2.37356	0.0189556	0.0914934	-3.53257
EXOSC3	0.312511	8.82454	2.98711	0.00331836	0.028866	-2.02381
ACVR2B	0.312341	8.33234	2.16651	0.03194	0.128736	-3.97022
LRRC8D	0.31227	10.3868	2.08715	0.038661	0.145753	-4.1281
SH2B1	0.312061	9.71223	2.70777	0.00760569	0.0498886	-2.74925
ISG20L2	0.312004	10.254	2.98753	0.00331409	0.0288649	-2.02268
MYO19	0.311927	9.71035	2.84476	0.00510173	0.0382443	-2.40139
AKAP8L	0.311671	9.75161	3.2018	0.00168546	0.0187389	-1.424
SFRS17A	0.31163	9.53696	2.69628	0.0078595	0.051146	-2.77772
POT1	0.311614	9.14914	3.0046	0.0031443	0.0278283	-1.97632
MAST2	0.311447	10.7141	2.95633	0.00364656	0.0305853	-2.10684
DIABLO	0.311358	9.89227	3.50417	0.000612965	0.00978429	-0.519108
TRAF4	0.311281	10.8105	2.45098	0.015461	0.0798388	-3.35948
SFRS16	0.31127	8.6949	2.51327	0.0130782	0.0712632	-3.21653
NME1	0.310941	11.015	2.2531	0.0257849	0.1122	-3.7917
CA5BP	0.310795	8.47861	2.52586	0.0126384	0.0698581	-3.18723
NDUFV1	0.310647	10.9952	2.46061	0.015069	0.0784396	-3.33759
PMF1	0.310544	9.97618	3.00109	0.00317854	0.0280387	-1.98587
C17orf85	0.31054	9.07182	3.75819	0.000249151	0.00544881	0.293558
EPHB4	0.309735	11.5093	2.54654	0.0119451	0.0671957	-3.13884
MYBBP1A	0.309683	10.4241	2.70564	0.00765218	0.0501087	-2.75453
EHMT2	0.309418	11.0166	3.20057	0.00169221	0.0187892	-1.42756
H2AFY	0.309379	12.0535	3.83884	0.000185485	0.00443567	0.56117
FBXW9	0.309375	8.01795	2.49231	0.0138405	0.0739081	-3.26499
ARL6IP4	0.309306	10.6021	2.06298	0.0409352	0.150786	-4.17508
SENP3	0.30925	10.0455	3.59568	0.00044552	0.00799059	-0.231772
RPL18	0.309042	13.5793	2.07162	0.0401094	0.148733	-4.15834
GEMIN6	0.308867	8.02115	2.6359	0.00932393	0.0572029	-2.92556
ACTR6	0.308854	9.32329	2.82874	0.00534957	0.0395011	-2.44286
SNRPC	0.30885	10.7687	3.01438	0.00305066	0.027307	-1.94966
PRPF31	0.308675	10.1726	2.98179	0.00337315	0.029186	-2.03824
WDR83	0.308658	7.22182	2.16699	0.0319024	0.128735	-3.96924
C1QBP	0.308314	10.9536	2.72593	0.00721939	0.0479697	-2.704
DCP1B	0.307793	8.37182	2.85725	0.00491569	0.0373762	-2.36889
RBMX	0.307705	11.9658	4.98323	1.79e-06	0.000304864	4.8209
DTX3	0.307296	8.53646	2.188	0.0303045	0.124717	-3.92653
LOC284009	0.306935	0.873238	2.48176	0.014239	0.0753292	-3.28924
ZNF749	0.306735	6.1948	2.09401	0.0380346	0.144034	-4.11465
EPT1	0.306424	10.6442	2.67197	0.00842215	0.0536336	-2.83761
WDR85	0.306371	8.4246	2.83129	0.00530941	0.0392791	-2.43627
ZNF83	0.306192	9.32535	2.71401	0.00747077	0.0492362	-2.73372
CCT8	0.3059	12.3279	3.02482	0.0029535	0.0267832	-1.9211
C3orf34	0.305676	6.00987	1.98722	0.0488207	0.168682	-4.31902
ZNF784	0.305332	6.76728	2.41215	0.0171342	0.0854162	-3.44691
SETMAR	0.305322	8.83258	2.47074	0.0146663	0.076906	-3.31448
FIZ1	0.305185	8.54844	2.94041	0.00382769	0.0315731	-2.14947
BCKDHA	0.304901	9.73489	2.51394	0.0130545	0.071174	-3.21497
UCN3	0.304784	0.222343	2.73655	0.00700195	0.0469741	-2.67743
SVIP	0.304619	8.47527	2.03094	0.0441263	0.158022	-4.23657
CEBPZ	0.304539	10.6455	3.65524	0.000360829	0.00692522	-0.0414709
CDC42BPG	0.304505	9.32264	2.04764	0.0424378	0.154157	-4.20464
EPB41	0.304292	10.2719	2.54263	0.0120735	0.0676824	-3.14801
X10357_at	0.304158	7.1076	2.54056	0.0121416	0.0679106	-3.15285
LOC202781	0.304005	7.64978	2.00765	0.0465768	0.16371	-4.2807
ANKRD39	0.303735	7.52601	2.26877	0.0247892	0.109137	-3.75869
VPS45	0.303703	10.2036	3.15957	0.00193092	0.0204472	-1.54483
RNASEH1	0.303562	8.69293	2.75322	0.00667246	0.0456749	-2.63552
GNRHR2	0.303487	8.49206	2.05939	0.0412829	0.151506	-4.18202
ARHGEF2	0.303457	11.4346	2.18812	0.0302954	0.124717	-3.92628
LYRM2	0.303454	9.94393	2.75638	0.00661164	0.0453896	-2.62755
NCBP1	0.303326	10.263	3.17033	0.00186543	0.0200277	-1.51419
C11orf74	0.303101	7.32892	2.14536	0.0336239	0.133438	-4.01283
KAT2A	0.302666	9.88312	2.45611	0.0152511	0.0790908	-3.34783
SCAI	0.302662	7.93519	2.41359	0.0170701	0.0851629	-3.44372
LIG3	0.302583	9.67212	3.01357	0.00305825	0.0273316	-1.95185
RRAGB	0.302549	8.00139	2.48857	0.0139808	0.0744086	-3.27361
CCT3	0.302521	13.4142	3.01801	0.00301651	0.0271059	-1.93973
ZC3H8	0.30213	7.46823	2.76085	0.00652614	0.0449455	-2.61624
TXNL4A	0.30184	10.0749	2.33987	0.0206832	0.0968705	-3.60631
GATAD2B	0.301547	10.5443	2.75531	0.00663227	0.045467	-2.63026
HDAC6	0.301224	9.99682	3.0652	0.002604	0.0248294	-1.80983
APTX	0.301172	9.35751	3.06187	0.00263132	0.0249797	-1.81906
CXorf64	0.300558	0.338598	2.04639	0.0425625	0.1545	-4.20704
ANAPC7	0.300406	10.2161	3.41387	0.000834897	0.012006	-0.796572
XRCC1	0.300322	9.69642	2.99345	0.00325424	0.0284617	-2.00662
AFG3L2	0.300224	10.9325	2.55486	0.0116759	0.06622	-3.11927
MARK4	0.300194	9.69503	2.77518	0.00626014	0.0438119	-2.57999
SMARCC1	0.299914	11.9443	2.21416	0.0284114	0.119717	-3.87278
POP7	0.299739	9.51129	2.37476	0.0188969	0.09131	-3.52994
ZNF253	0.299655	7.99254	2.10531	0.0370246	0.141643	-4.09246
WDR4	0.299644	8.16313	2.31249	0.0221871	0.101684	-3.66549
KIAA0664	0.298927	11.0907	2.41993	0.0167874	0.0841839	-3.42952
PLA2G12A	0.298888	9.3987	2.87056	0.00472451	0.03645	-2.33416
ZNF8	0.298817	6.84394	2.73418	0.00704961	0.0471965	-2.68334
UBE2R2	0.298575	11.1583	3.26562	0.00136899	0.0163516	-1.23878
HORMAD2	0.298427	0.302943	2.3799	0.0186455	0.090543	-3.5186
PPIF	0.298209	11.1946	2.24091	0.0265831	0.114502	-3.81721
GUSBL2	0.297805	7.28041	2.31732	0.0219149	0.100964	-3.65509
ABT1	0.29765	9.59401	3.32978	0.00110738	0.0144193	-1.04944
LONP1	0.297603	10.9199	2.34741	0.0202847	0.0959146	-3.58988
CAND1	0.297117	11.6544	2.48178	0.0142383	0.0753292	-3.2892
PUS1	0.297033	8.74204	2.0288	0.0443474	0.158502	-4.24066
PAICS	0.296923	12.0112	2.53596	0.0122953	0.0685721	-3.16363
PAPSS1	0.296907	11.7696	2.02612	0.0446248	0.15925	-4.24575
CDKL4	0.29678	0.569588	2.10399	0.0371409	0.141865	-4.09505
UTP14A	0.296623	9.46971	3.46729	0.000695855	0.0105637	-0.633107
RCCD1	0.296492	8.10382	1.99711	0.0477239	0.166468	-4.30052
C6orf64	0.296389	9.96491	2.74101	0.00691244	0.0465668	-2.66625
BAT4	0.296127	8.56831	2.71737	0.00739914	0.0488469	-2.72536
C10orf137	0.296082	8.6698	2.61384	0.00991774	0.0595125	-2.97883
PDCD2L	0.29606	7.69357	1.98879	0.0486459	0.168372	-4.3161
PPAT	0.296005	9.18329	2.26409	0.0250831	0.109967	-3.76858
SMARCD2	0.295542	11.6356	3.53183	0.00055696	0.00922352	-0.432906
ZNF547	0.295463	5.64022	2.37665	0.0188035	0.0910682	-3.52575
DENR	0.295427	10.7549	3.71281	0.000293595	0.00603788	0.144954
NDUFB6	0.295344	9.4623	2.78358	0.00610857	0.0430925	-2.55864
PQBP1	0.294977	10.2161	2.54339	0.0120483	0.0675636	-3.14622
ZNF673	0.294123	7.73102	2.53336	0.0123827	0.0689416	-3.16971
C3orf39	0.294121	8.95074	3.09655	0.00235942	0.0232728	-1.72256
RPS18	0.293982	14.9319	2.16131	0.032347	0.129829	-3.98073
PRIM2	0.293926	8.37537	2.58803	0.0106553	0.0620984	-3.04063
CNOT7	0.293901	10.7226	2.54547	0.0119802	0.0673371	-3.14136
MTHFD2	0.2939	11.4126	2.35299	0.0199944	0.0951068	-3.5777
KIAA0753	0.293878	8.30493	2.91222	0.00416875	0.0334774	-2.22445
U2AF1	0.293775	10.9663	2.85321	0.00497521	0.0376373	-2.37942
SMC4	0.293721	11.4051	2.05795	0.0414234	0.151839	-4.1848
RIPPLY1	0.293683	0.724311	2.22593	0.0275942	0.117342	-3.84842
MED12	0.293391	10.391	3.02765	0.00292763	0.0266208	-1.91333
LOC284023	0.293376	6.57043	2.64518	0.00908373	0.0563696	-2.90302
RPA4	0.292896	1.03308	2.05152	0.0420534	0.153167	-4.19718
CCDC142	0.292818	7.47918	2.84964	0.005028	0.0379481	-2.38867
PFDN6	0.292683	9.4352	2.43226	0.016249	0.0823549	-3.40181
SF3B14	0.292591	10.9183	2.51438	0.0130388	0.0711082	-3.21394
MCM8	0.292151	8.47924	2.08392	0.0389581	0.146503	-4.13439
UBE2M	0.291779	10.0444	2.63777	0.00927526	0.0570844	-2.92104
RDBP	0.291685	10.6236	3.165	0.00189764	0.0202714	-1.52939
SKA2	0.2916	9.65796	2.39724	0.0178191	0.0877728	-3.48017
NR2C2AP	0.291486	9.31053	2.2512	0.0259078	0.112609	-3.79568
FDPS	0.291479	11.5403	2.57972	0.0109033	0.0630521	-3.06043
NAT9	0.291411	9.25318	2.32807	0.0213202	0.0990695	-3.6319
WDR75	0.291404	10.1385	3.12649	0.00214593	0.0218727	-1.63851
GART	0.291224	11.1122	2.81667	0.00554356	0.0405199	-2.47397
LOC100216545	0.291057	6.34006	1.99619	0.0478244	0.166601	-4.30224
C12orf47	0.290939	8.21428	3.0416	0.00280317	0.0260718	-1.87499
ARG2	0.290902	7.6909	1.98267	0.0493335	0.169909	-4.32751
HPCAL1	0.290803	9.73091	2.13886	0.0341567	0.134701	-4.02584
DUS3L	0.290443	8.29158	1.99346	0.0481265	0.167105	-4.30736
MED17	0.290224	9.534	2.98727	0.00331675	0.0288649	-2.02339
POLA2	0.290057	9.13051	2.84383	0.00511584	0.0382681	-2.40381
SNRPB	0.289958	11.8091	2.40349	0.0175296	0.0868006	-3.46627
SMC6	0.289831	10.1393	2.88647	0.0045048	0.0353297	-2.29244
STARD6	0.289611	0.265802	3.54652	0.000529169	0.00890744	-0.38684
LRRC37B	0.289467	7.04729	2.51342	0.0130727	0.0712528	-3.21617
PCID2	0.289423	9.73919	2.34451	0.0204369	0.0963235	-3.59619
FAM122B	0.289407	9.46682	2.76333	0.00647973	0.0447711	-2.61001
PRMT1	0.289248	11.3406	2.64795	0.00901356	0.0561312	-2.89631
PGRMC1	0.289232	12.0572	2.47696	0.0144239	0.0761209	-3.30026
RPL6	0.289026	13.0436	2.39174	0.0180778	0.0886088	-3.49239
NUP160	0.288945	10.6653	2.13008	0.0348879	0.136587	-4.04337
ECSIT	0.288903	9.13046	2.30906	0.0223828	0.102272	-3.67288
HSPA1B	0.288721	11.2398	2.15093	0.0331732	0.132217	-4.00164
XRCC6BP1	0.288459	6.9567	2.60479	0.0101705	0.0602852	-3.00054
MRPS35	0.288319	10.5867	2.50729	0.0132919	0.0720094	-3.2304
ZNF554	0.288273	6.89878	2.55553	0.011654	0.0661537	-3.11767
KRI1	0.288062	9.67342	2.86617	0.00478689	0.0367634	-2.34565
ZMYM3	0.287945	9.92456	3.26087	0.0013905	0.0165257	-1.25269
WRAP53	0.287943	7.79052	2.78519	0.00607965	0.0430289	-2.55451
TUBGCP3	0.28774	9.3787	2.16861	0.0317767	0.128361	-3.96596
RPIA	0.287511	9.39248	2.77849	0.00619988	0.0435156	-2.57157
PPOX	0.287494	8.24259	2.13925	0.0341245	0.134656	-4.02506
ZNF324B	0.287419	6.76935	2.60005	0.0103056	0.0608262	-3.01191
AMZ2	0.287347	10.461	2.46957	0.0147126	0.0770378	-3.31717
MRPL37	0.287188	11.1197	2.91853	0.00409021	0.0330652	-2.20774
CDK5RAP1	0.286884	9.14602	3.07769	0.00250388	0.0242172	-1.77516
STK11IP	0.286774	8.78408	2.44847	0.0155645	0.0801818	-3.36517
RPS10	0.286737	12.8553	2.22376	0.027743	0.117872	-3.85291
WBP11P1	0.286163	3.6309	2.06525	0.0407165	0.150382	-4.17069
MMAB	0.286021	8.8193	2.42362	0.0166243	0.0836683	-3.42123
IPO5	0.286001	12.0264	2.11154	0.0364766	0.140376	-4.08016
LOC341056	0.285817	4.02091	2.27089	0.0246568	0.108776	-3.75421
PATZ1	0.28581	10.0684	2.27551	0.0243715	0.108082	-3.74444
SMS	0.28581	11.3422	2.45743	0.0151974	0.0789175	-3.34482
SENP5	0.28509	9.9321	2.81466	0.00557638	0.0407273	-2.47912
HNRNPD	0.28488	12.1967	3.35325	0.00102395	0.0136247	-0.979389
TAF9B	0.284744	9.14245	2.39036	0.0181428	0.0887825	-3.49544
SFRS7	0.284556	11.2375	4.20838	4.54e-05	0.00183725	1.84506
SEMA4C	0.28455	10.1598	2.45386	0.0153428	0.0794391	-3.35294
C9orf86	0.284404	10.8905	2.42287	0.0166573	0.083726	-3.42291
CCT7	0.284362	12.562	3.51149	0.000597617	0.00961032	-0.496307
TIGD2	0.284057	8.19444	2.19463	0.0298146	0.123647	-3.91296
RAB40B	0.284013	8.69216	1.99332	0.0481412	0.167106	-4.30761
EFTUD1	0.283886	9.32742	2.746	0.00681347	0.0462042	-2.65371
SMG5	0.283719	11.8749	2.5692	0.0112244	0.0643578	-3.08539
NAT10	0.283603	10.8938	2.3545	0.0199168	0.0947911	-3.57441
NAA25	0.283522	9.45367	2.86233	0.004842	0.0369827	-2.35567
C1orf9	0.28348	10.816	2.06169	0.04106	0.150983	-4.17757
NHSL1	0.283425	9.0863	2.13285	0.0346563	0.135899	-4.03786
UBL4A	0.283374	10.4139	3.05012	0.00272978	0.0256513	-1.85153
SFRS14	0.283226	10.2658	2.46162	0.0150285	0.0782916	-3.3353
PIN1	0.283174	9.02672	2.03475	0.0437366	0.157119	-4.22932
KPTN	0.283133	7.49301	2.04148	0.0430536	0.155556	-4.21644
SPDYE7P	0.282625	2.57466	2.11447	0.0362208	0.139788	-4.07436
LSM14B	0.282612	10.3927	2.74399	0.00685306	0.0462629	-2.65875
B3GALNT1	0.282392	9.15984	2.29239	0.0233524	0.104985	-3.70856
TNPO2	0.282352	10.9864	3.26069	0.00139131	0.0165257	-1.2532
RBM17	0.282178	11.2223	2.41267	0.0171114	0.0853464	-3.44577
MRPS9	0.282055	9.37725	2.53476	0.0123359	0.0687403	-3.16646
RPL5	0.28194	14.2457	2.34733	0.0202892	0.0959146	-3.59007
FAM71D	0.281934	4.96223	2.19358	0.0298909	0.123799	-3.9151
SGOL2	0.281824	8.54541	2.08041	0.0392837	0.146963	-4.14124
WEE1	0.281644	10.1359	2.23023	0.0273004	0.116602	-3.83948
YY1AP1	0.281351	11.2686	3.13257	0.00210484	0.021598	-1.62137
ZNF30	0.281204	6.76886	2.1401	0.0340541	0.134569	-4.02336
C2orf79	0.281174	8.4553	1.97831	0.0498284	0.17108	-4.33562
TTC26	0.281027	6.93965	2.33576	0.0209021	0.0975934	-3.61521
HDAC8	0.281016	8.39722	3.10032	0.00233141	0.023119	-1.71199
SF3A3	0.280591	11.2345	3.04726	0.00275429	0.0257943	-1.85943
UBAC1	0.280559	9.6384	2.53115	0.0124579	0.0692413	-3.17489
KDM5C	0.280543	11.5601	3.00893	0.00310249	0.0275806	-1.96452
LOC152217	0.280039	8.60651	2.24562	0.0262722	0.113759	-3.80737
NUP85	0.280032	9.97648	2.98897	0.00329941	0.0287785	-2.01877
CAMSAP1	0.279944	9.9356	2.55093	0.0118023	0.0666259	-3.12851
RMI1	0.279747	8.63037	2.24655	0.0262115	0.113573	-3.80544
ZCCHC11	0.279314	9.46806	2.08638	0.0387315	0.14589	-4.1296
HTRA2	0.279209	9.52715	3.06149	0.00263445	0.0249849	-1.82012
KIAA1731	0.279195	8.92461	2.24294	0.0264488	0.114194	-3.81298
ZNF251	0.27918	9.03164	2.0435	0.0428509	0.155221	-4.21257
TMEM161A	0.27869	9.25245	2.041	0.043102	0.155655	-4.21736
UBE2O	0.278478	10.2736	3.10448	0.0023011	0.0229306	-1.70039
PGAP2	0.278455	9.26632	2.48047	0.0142887	0.0755101	-3.29222
ZNF776	0.278409	8.43218	2.11437	0.0362305	0.139788	-4.07457
ASNSD1	0.278407	9.97855	3.50313	0.000615113	0.00981053	-0.522268
SLC4A5	0.278259	8.18572	2.29395	0.0232601	0.104778	-3.70523
AGPAT5	0.278188	9.75472	2.18889	0.0302382	0.12465	-3.92471
ZNF629	0.278181	9.72454	2.64186	0.00916932	0.0566656	-2.91111
TBCA	0.278121	10.2037	2.7057	0.00765088	0.0501087	-2.75439
ZNF273	0.278115	7.62466	2.39451	0.0179467	0.0882224	-3.48623
TAL2	0.278049	0.841912	2.11911	0.0358206	0.138947	-4.06517
C18orf55	0.278021	8.58158	2.3898	0.0181696	0.0888353	-3.49669
SPATS2	0.277917	9.47688	2.4444	0.0157338	0.080759	-3.37438
DNM1L	0.277883	10.9438	2.75835	0.00657406	0.0451757	-2.62259
CYTH2	0.277745	10.3616	2.72556	0.00722711	0.0480046	-2.70493
SEH1L	0.277727	10.3479	2.37057	0.0191035	0.0919442	-3.53915
HNRNPUL1	0.27725	12.7407	2.9811	0.00338024	0.0292083	-2.04009
PRKRIR	0.277208	10.5716	2.43624	0.0160785	0.0818319	-3.39283
MRPL47	0.277162	9.96943	2.31199	0.0222157	0.101699	-3.66657
RPS11	0.276744	14.3865	2.2129	0.0285001	0.119961	-3.87538
MRPL38	0.276639	10.0779	2.20413	0.0291246	0.121537	-3.89346
KLHL22	0.276591	8.76624	2.74127	0.00690711	0.0465631	-2.66558
ZNF446	0.276438	7.36261	2.10888	0.0367098	0.140862	-4.08542
C18orf25	0.276412	9.33321	2.89828	0.00434773	0.0345014	-2.26132
NCOA6	0.276405	10.9173	2.93788	0.00385731	0.0317231	-2.15624
C20orf112	0.276311	10.0374	1.98259	0.0493421	0.169909	-4.32765
ERGIC3	0.275783	12.2037	2.64368	0.00912246	0.0564837	-2.90669
PPA2	0.275511	9.89222	2.61333	0.0099319	0.0595424	-2.98006
RFWD2	0.275502	10.5119	2.93807	0.00385498	0.0317231	-2.15571
HPRT1	0.275483	9.97741	2.40086	0.0176509	0.0872318	-3.47212
DBF4	0.275216	8.84951	2.39825	0.017772	0.0876963	-3.47792
DDX49	0.274646	10.2651	2.25756	0.025498	0.111276	-3.78233
LRWD1	0.274555	8.61931	2.30731	0.0224826	0.102583	-3.67663
C1orf180	0.274386	0.549353	2.00323	0.0470546	0.165103	-4.28902
BMPR1A	0.274284	9.21598	2.0722	0.0400545	0.148643	-4.15721
GNL1	0.274277	10.2094	2.6707	0.00845252	0.0537566	-2.84073
SMUG1	0.274262	8.86855	2.62999	0.0094798	0.0578307	-2.93987
CWF19L1	0.273996	8.99082	3.15208	0.0019777	0.0208178	-1.5661
GNL2	0.273321	11.1002	2.78711	0.00604579	0.0428361	-2.54963
ALDH18A1	0.273159	11.5618	2.89399	0.00440421	0.0348076	-2.27264
TMEM9	0.272942	11.2263	2.05693	0.0415224	0.152058	-4.18676
SPIN2B	0.272744	6.54427	2.20318	0.0291922	0.121689	-3.8954
SSBP1	0.27274	10.5946	2.40348	0.0175299	0.0868006	-3.46628
NDUFC2	0.272624	10.9493	2.16922	0.0317297	0.128278	-3.96473
HNRNPR	0.272474	11.7277	3.91257	0.000141064	0.00370116	0.809901
ATN1	0.272331	12.2067	2.34113	0.0206161	0.0967816	-3.60357
HAUS8	0.272286	7.94924	2.51694	0.0129485	0.0708341	-3.208
DNTTIP2	0.272127	10.7555	3.25608	0.00141249	0.0167042	-1.26668
FAM53C	0.272074	10.2074	3.25839	0.00140179	0.0166079	-1.2599
UBL5	0.272039	10.8494	2.37754	0.0187601	0.0909114	-3.52379
RAD9B	0.271806	5.07021	1.99774	0.0476536	0.166334	-4.29933
ZFP3	0.271633	7.8925	2.12847	0.035024	0.136982	-4.04659
GLE1	0.271611	9.95148	2.78988	0.00599698	0.0425989	-2.54257
TMEM186	0.27148	8.23429	2.58898	0.0106272	0.0620089	-3.03836
C3orf26	0.27143	9.31944	2.04153	0.0430486	0.155556	-4.21634
2005-03-01	0.271106	10.1318	3.19227	0.00173816	0.0191608	-1.45139
NUP205	0.270949	11.0844	2.15642	0.0327339	0.130952	-3.99059
NUDT2	0.270658	8.1757	2.05267	0.0419403	0.152898	-4.19497
SS18L1	0.270557	9.03179	2.35823	0.0197253	0.0942983	-3.56625
RPL31	0.2705	13.5412	2.04853	0.0423489	0.153983	-4.20292
ZNF397	0.270487	8.03797	2.07682	0.0396197	0.147762	-4.14824
NAA38	0.270464	9.02522	2.77452	0.006272	0.0438516	-2.58164
GAR1	0.27033	8.99742	2.32451	0.0215156	0.0995977	-3.63959
TOP3A	0.27025	8.96913	2.93192	0.00392753	0.0321241	-2.17211
SENP2	0.270156	9.64133	2.72203	0.00730072	0.0483614	-2.71373
POLR3D	0.26998	8.84702	2.32642	0.0214104	0.0993227	-3.63546
TAF5	0.269953	7.40274	2.24948	0.0260194	0.112968	-3.79929
NKAP	0.26978	8.6903	3.45077	0.000736321	0.010995	-0.683868
XPO7	0.26972	10.8636	2.47383	0.0145454	0.0765544	-3.30742
CYB5D1	0.26958	8.58307	2.73698	0.00699308	0.0469574	-2.67634
UBQLN4	0.269575	11.3302	2.64488	0.00909176	0.056395	-2.90377
SUDS3	0.269408	10.41	3.26749	0.00136061	0.0162791	-1.23331
C18orf8	0.269363	8.94302	2.78127	0.00614982	0.0432735	-2.5645
CARHSP1	0.269227	10.5916	2.21451	0.0283869	0.119689	-3.87206
FANCD2	0.269044	9.08822	1.97977	0.0496622	0.170619	-4.3329
ALG8	0.268691	9.77909	2.05454	0.0417562	0.152599	-4.19137
RABL2A	0.268504	8.08982	2.47566	0.014474	0.0762815	-3.30322
TXNRD1	0.26831	11.0503	2.35674	0.0198013	0.094496	-3.5695
STRBP	0.268253	10.1145	2.83622	0.00523243	0.0388569	-2.42351
KATNA1	0.268253	8.73997	2.44688	0.0156305	0.0803537	-3.36877
FRMD8	0.268123	10.3398	2.52476	0.0126765	0.0699562	-3.1898
ADNP2	0.267987	9.47681	2.16594	0.0319843	0.12885	-3.97137
FDX1L	0.267955	7.80303	2.01012	0.0463117	0.163055	-4.27604
SETDB1	0.267679	10.4646	2.5095	0.0132126	0.0717363	-3.22528
ATP5G3	0.267275	11.7669	2.28454	0.0238212	0.106345	-3.72526
C6orf136	0.266997	8.24241	2.5425	0.0120774	0.0676824	-3.1483
R3HCC1	0.266777	8.89132	2.35717	0.0197793	0.0944252	-3.56856
SSBP3	0.266675	9.53548	1.99469	0.0479906	0.166971	-4.30506
BRIX1	0.266663	9.97609	2.31546	0.0220197	0.101279	-3.65911
CXorf58	0.266493	0.81102	2.17694	0.0311364	0.126962	-3.94905
ZNF133	0.26588	8.44095	2.053	0.0419079	0.15284	-4.19434
METTL13	0.265878	10.3346	2.79052	0.00598577	0.0425546	-2.54094
GTPBP5	0.265581	9.09098	2.40545	0.0174396	0.0865392	-3.4619
DCAF12	0.265529	10.8521	2.76337	0.00647895	0.0447711	-2.60991
PEX5	0.265466	10.0713	2.14182	0.0339138	0.134205	-4.01993
UQCC	0.265453	9.29406	2.64566	0.00907183	0.0563137	-2.90188
C19orf44	0.265221	7.27456	2.45925	0.0151233	0.0785994	-3.34067
HKR1	0.264927	9.23273	2.23742	0.0268161	0.115268	-3.82452
TMEM120B	0.264886	8.62467	2.37615	0.0188283	0.0911331	-3.52686
TMEM147	0.26454	10.808	2.08178	0.0391567	0.146802	-4.13858
SPRYD5	0.26447	0.298697	1.98947	0.0485694	0.168173	-4.31482
FAM131A	0.264407	8.25778	2.10938	0.0366658	0.140797	-4.08443
CDK16	0.264226	11.6538	2.53079	0.0124701	0.0692651	-3.17573
TAF15	0.264149	11.1192	2.73731	0.00698663	0.0469573	-2.67553
MDM1	0.26358	7.71193	2.27555	0.0243684	0.108082	-3.74434
PIGC	0.263486	9.92474	2.41525	0.0169958	0.0849003	-3.44001
TARS2	0.263272	9.63011	2.45162	0.0154348	0.0797881	-3.35803
NDUFA1	0.263106	10.651	2.26408	0.0250839	0.109967	-3.7686
FUNDC1	0.263003	8.39628	2.34584	0.0203671	0.096111	-3.59331
MEN1	0.262929	10.1025	3.00917	0.00310019	0.0275806	-1.96387
METTL11A	0.262833	8.8277	2.18635	0.0304271	0.124958	-3.92989
CNOT10	0.262516	9.50243	3.17707	0.00182535	0.0197818	-1.49491
PDCD11	0.262453	10.5133	2.45479	0.0153047	0.0792843	-3.35082
HNRNPA0	0.262424	11.5455	3.11546	0.00222244	0.0224345	-1.66957
UBE2MP1	0.262343	6.48862	2.68668	0.0080772	0.0521891	-2.80141
USP37	0.261432	9.21094	2.11869	0.0358566	0.139008	-4.066
SFRS15	0.26138	10.1585	2.95872	0.00361995	0.030459	-2.1004
TET3	0.261279	10.2378	1.9782	0.0498402	0.17108	-4.33581
FUS	0.261247	12.3361	3.19921	0.00169959	0.0188496	-1.43143
RAD18	0.261067	8.62689	2.18643	0.0304211	0.124958	-3.92972
TRIT1	0.260988	9.05872	2.56784	0.0112665	0.0645384	-3.08861
STK24	0.260821	11.7389	2.13242	0.034692	0.136012	-4.03871
TSEN54	0.260475	9.28396	2.32555	0.0214582	0.099402	-3.63734
TTC15	0.260357	9.34244	2.47077	0.0146652	0.076906	-3.31442
PRPF4	0.259966	9.83417	2.74474	0.00683835	0.0462439	-2.65688
ORC3L	0.25988	9.59259	2.37659	0.0188067	0.0910682	-3.52589
NAA10	0.259875	10.1631	2.11715	0.03599	0.139303	-4.06907
DHX37	0.259857	9.1993	2.38642	0.018331	0.0893882	-3.50418
COMMD4	0.259324	9.75322	2.08176	0.0391583	0.146802	-4.13861
CETN2	0.259104	10.3351	2.74418	0.00684926	0.0462629	-2.65827
MAK16	0.25909	9.11598	2.06768	0.0404847	0.149753	-4.16599
C12orf4	0.259042	9.00457	2.243	0.0264451	0.114194	-3.81286
PEX19	0.258891	10.7404	3.27067	0.00134643	0.0161788	-1.22398
MRPL39	0.258887	8.95852	2.23124	0.0272321	0.116457	-3.83738
FECH	0.258625	9.16405	2.11065	0.0365546	0.140581	-4.08192
PARS2	0.258481	7.62642	2.70209	0.00772978	0.0505661	-2.7633
NDUFA12	0.258393	9.37423	2.61972	0.00975613	0.0588699	-2.96467
ING1	0.258312	8.83373	2.12409	0.0353948	0.137909	-4.05529
IER3IP1	0.258294	10.2742	2.48532	0.0141036	0.0748571	-3.28108
LMBR1	0.258287	9.95494	2.38651	0.0183266	0.0893882	-3.50398
SUMO2	0.258144	11.9754	2.87361	0.00468157	0.0362915	-2.32617
ELAVL1	0.258068	11.2757	3.5024	0.000616667	0.00982571	-0.524537
UBAP2	0.257966	10.3316	2.52279	0.0127446	0.0702127	-3.19439
RALY	0.257828	11.7943	2.27447	0.0244358	0.108219	-3.74665
C6orf203	0.257774	8.16934	2.2133	0.028472	0.119895	-3.87456
PIP5K1A	0.257711	10.8738	2.47549	0.0144809	0.0762977	-3.30363
CCDC45	0.2577	9.09618	2.23972	0.0266622	0.114759	-3.8197
TAF11	0.257543	9.86558	2.59488	0.0104549	0.061335	-3.02428
EIF6	0.257342	11.4268	2.23457	0.0270073	0.115808	-3.83045
SAMD1	0.256938	8.62392	2.43888	0.0159664	0.0815603	-3.38688
SEC11C	0.25688	9.80084	2.02	0.0452631	0.16079	-4.25735
ADIPOR2	0.256746	11.0936	2.58716	0.0106813	0.0621976	-3.04273
RPP30	0.256726	8.85775	3.00897	0.00310191	0.0275806	-1.96437
RCN2	0.25665	10.6635	2.01215	0.0460944	0.162703	-4.27221
GATAD2A	0.2566	11.1753	3.01232	0.00307014	0.0273928	-1.95528
TIMM10	0.256551	9.00543	2.19401	0.0298602	0.123776	-3.91424
OBFC2B	0.256481	9.4985	2.67969	0.00823954	0.0528167	-2.81863
RG9MTD1	0.256299	9.5125	2.75127	0.00671028	0.045792	-2.64044
C3orf37	0.256237	10.2195	2.51766	0.0129236	0.0707376	-3.20634
NARF	0.256047	10.0792	2.44436	0.0157356	0.080759	-3.37448
PWP2	0.256011	10.0852	2.19251	0.0299704	0.123899	-3.9173
NCBP2	0.255979	11.1642	2.60884	0.0100571	0.0599043	-2.99087
POLL	0.255916	8.48963	2.18628	0.0304328	0.124958	-3.93004
NEURL4	0.255831	8.67638	2.723	0.00728036	0.0482594	-2.71131
SFRS9	0.255785	11.1184	3.22253	0.00157582	0.0178905	-1.36416
WRB	0.255554	8.98079	2.19374	0.0298796	0.12379	-3.91478
NCAPD3	0.255495	9.81324	2.02936	0.0442887	0.158371	-4.23957
C12orf29	0.255173	8.4402	2.58334	0.0107945	0.0626844	-3.05181
TRUB2	0.255151	9.3169	2.4834	0.0141764	0.0751185	-3.28548
TPD52L3	0.255093	0.244788	2.44426	0.0157398	0.080759	-3.3747
RPRD2	0.254985	10.8526	2.5287	0.0125412	0.0695253	-3.1806
RBM8A	0.254684	11.5427	2.46277	0.0149824	0.0781353	-3.33268
WDR12	0.254517	9.30281	2.31221	0.0222032	0.101684	-3.6661
NPM1	0.254234	13.4142	2.31319	0.0221477	0.101532	-3.66399
XAB2	0.254208	10.1327	2.32763	0.0213442	0.0991577	-3.63285
ZNF687	0.254018	10.2097	2.51965	0.0128539	0.070555	-3.20171
PLCG1	0.253953	10.722	2.209	0.0287763	0.120705	-3.88343
MRPL30	0.253631	9.83289	2.94632	0.00375947	0.0311957	-2.13366
RNF113A	0.253365	8.31236	2.54232	0.0120834	0.0676824	-3.14873
UBE2G2	0.253192	10.7428	2.71185	0.00751721	0.049425	-2.7391
TFAM	0.25294	9.46117	2.11625	0.0360676	0.139492	-4.07085
CCT5	0.252893	12.8515	2.26911	0.0247681	0.109095	-3.75798
NUP37	0.252591	8.59183	2.45596	0.0152569	0.0790999	-3.34816
PA2G4	0.252544	11.7822	2.79138	0.00597072	0.0425523	-2.53874
C1orf77	0.252339	11.1403	3.01498	0.00304494	0.027281	-1.94801
GSK3A	0.252137	10.8122	3.22386	0.00156901	0.0178663	-1.3603
HIC2	0.252005	7.11599	2.06977	0.0402844	0.149161	-4.16192
LOC728640	0.251865	5.29644	2.69151	0.00796688	0.0515963	-2.78949
PSMD4	0.251855	11.9457	2.37053	0.0191058	0.0919442	-3.53925
MRPL16	0.251516	9.56062	2.58065	0.0108752	0.0630021	-3.05821
C18orf22	0.251226	8.47929	2.0813	0.0392009	0.146837	-4.13951
ZNF497	0.251167	6.1273	2.07748	0.0395568	0.14767	-4.14695
CECR5	0.25106	9.6148	2.19264	0.029961	0.123899	-3.91704
HMGN3	0.250991	10.2767	2.05612	0.0416017	0.152225	-4.18833
TUBB2C	0.250732	12.4599	1.99383	0.0480852	0.167105	-4.30666
MTERFD1	0.2507	9.35152	2.158	0.0326089	0.130718	-3.98742
SASS6	0.250697	7.92651	2.09329	0.0381006	0.144199	-4.11607
TRMT2A	0.25035	9.31401	2.15352	0.0329658	0.131606	-3.99644
BRP44	0.25019	10.2361	2.02316	0.044932	0.160082	-4.25136
KDM5B	0.250054	11.7062	2.10633	0.0369342	0.141465	-4.09045
DAP3	0.249775	11.7555	2.32068	0.0217276	0.100292	-3.64786
SUPV3L1	0.249768	9.53086	2.3909	0.0181176	0.0887039	-3.49426
DDX46	0.249395	10.4221	2.63935	0.00923406	0.0569007	-2.91719
SLC25A3	0.249387	12.6069	3.03887	0.00282718	0.0261861	-1.88251
TMEM69	0.249319	9.3418	2.42336	0.0166357	0.0837037	-3.42181
H2BFM	0.248847	0.239228	2.17577	0.0312258	0.127113	-3.95143
YARS2	0.248565	8.85772	2.20625	0.028973	0.121156	-3.88911
UBAP2L	0.248501	12.268	2.82801	0.00536103	0.0395427	-2.44473
FKBP3	0.248373	10.1058	2.1272	0.0351307	0.137289	-4.0491
PDHX	0.248113	9.72572	2.22682	0.0275332	0.117252	-3.84657
COQ10A	0.247984	6.43873	1.99921	0.047492	0.166094	-4.29656
C12orf52	0.247982	8.91064	2.31955	0.0217905	0.100534	-3.6503
ZNF17	0.247832	6.98752	2.38489	0.0184037	0.0896756	-3.50755
GCDH	0.247559	8.76479	2.16275	0.0322339	0.129535	-3.97782
ZBTB9	0.247515	8.60396	3.02366	0.00296399	0.0268134	-1.92424
TEX12	0.246977	0.77357	2.16328	0.0321921	0.129468	-3.97674
SEPT7P2	0.246933	6.78667	2.08368	0.0389802	0.146543	-4.13487
MOSPD1	0.246866	8.35788	2.78027	0.00616748	0.0433664	-2.56701
CCDC112	0.246732	7.78446	2.09962	0.0375303	0.142796	-4.10365
C12orf65	0.246635	8.14791	2.12919	0.0349627	0.13677	-4.04514
C19orf52	0.246617	8.20616	2.53751	0.0122432	0.0683807	-3.16
DHX34	0.246466	9.31467	2.30742	0.0224764	0.102579	-3.6764
ZDHHC6	0.246211	9.69354	2.69531	0.0078812	0.0512291	-2.78011
[truncated: 3,671 more rows]
