# Supplementary material for: Identification of highly penetrant Rb-related synthetic lethal interactions in triple negative breast cancer
Source: Oncogene. 2018 Jun 18;37(43):5701–18. doi: 10.1038/s41388-018-0368-z (PMC6202330; doi:10.1038/s41388-018-0368-z)
Supplement: Supplementary file 10 — Supplementary Data Table 4 [file 41388_2018_368_MOESM10_ESM.xlsx]

## Sheet: Supplementary Data 4
Supplementary Data 4. Significant Rb-specific TNBC Metabric (Reference 46) mRNA expression differences determined by Wilcox Rank Sum Test
Altered gene	logFC	AveExpr	t	P.Value	adj.P.Val	B
C4orf7	1.01433	9.14884	2.04954	0.0418177	0.272035	-4.14537
KRT6B	0.785794	9.77338	2.28256	0.0235907	0.199937	-3.67367
SLC25A37	0.729464	8.77425	5.47297	1.37712e-07	0.000281355	7.16207
FCGBP	0.726884	8.779	2.94437	0.00364909	0.0661592	-2.07673
ELF5	0.707589	9.46343	2.45816	0.0148818	0.152308	-3.28662
BCL11A	0.693501	9.06768	3.83722	0.000169914	0.0112352	0.650114
KIF1A	0.656133	7.5197	2.39696	0.0175239	0.167318	-3.42457
CBX2	0.648971	9.07233	4.36905	2.05152e-05	0.00348725	2.56683
CD1A	0.644429	6.4889	4.04572	7.63577e-05	0.00719325	1.37329
CHI3L2	0.640268	8.63298	2.58861	0.0103982	0.121866	-2.98174
CRABP1	0.639865	8.22346	2.02183	0.0446303	0.281698	-4.19824
FAM19A3	0.637568	6.59799	4.00673	8.88985e-05	0.0079399	1.23556
BX647938	0.603202	8.62732	2.45008	0.0152078	0.1541	-3.30497
MUC16	0.598656	7.23308	2.70264	0.00751629	0.101361	-2.70332
CCDC34	0.590448	9.91671	4.24661	3.38491e-05	0.00455233	2.11055
RNF150	0.573505	7.84196	3.10786	0.00217878	0.0486669	-1.62495
CDC20	0.568864	10.4728	3.79048	0.000201758	0.0124331	0.494819
HLA-DQB1	0.563881	7.79172	2.5885	0.0104004	0.121866	-2.98194
FRMD3	0.562248	7.20636	3.77649	0.000213272	0.0129584	0.445326
PTGS2	0.562238	7.22774	3.33968	0.00101243	0.0311339	-0.947522
CDKN2A	0.550084	7.51133	2.87331	0.00453303	0.074993	-2.26579
CA9	0.547434	6.83087	2.92346	0.00389127	0.068579	-2.1328
VASH2	0.542377	6.95016	4.08006	6.64066e-05	0.00665879	1.49928
AW836781	0.534807	6.24045	4.30339	2.71166e-05	0.00392219	2.31348
NES	0.532553	7.84783	2.90259	0.00414591	0.0711794	-2.18816
CFB	0.528306	9.17302	2.20403	0.0287487	0.221618	-3.83795
AK022594	0.525186	6.50527	4.53696	1.0146e-05	0.00256817	3.20985
CDT1	0.524598	7.55984	4.50367	1.15808e-05	0.00270402	3.08808
COCH	0.523009	6.77265	3.2129	0.00154803	0.0395417	-1.32357
GABBR2	0.508695	6.61149	2.59775	0.0101357	0.12022	-2.95986
TTK	0.50731	8.01511	3.87816	0.000144783	0.0102887	0.793796
AF038185	0.506204	7.32555	2.51334	0.0128074	0.139182	-3.15936
NPIPL3	0.496548	11.5233	3.80201	0.000192523	0.0121729	0.536485
HJURP	0.495185	7.6926	4.72974	4.32577e-06	0.00149762	3.98874
TMEM71	0.494366	6.91447	3.83883	0.000168591	0.0112014	0.656917
CYB5R2	0.489326	8.45391	3.00513	0.00301618	0.0591453	-1.91057
KIFC1	0.482943	7.96631	4.2636	3.14601e-05	0.00435762	2.17671
FEN1	0.482196	9.5601	5.31288	2.95172e-07	0.000396026	6.45777
ARHGEF19	0.480364	8.0002	4.52882	1.03573e-05	0.00256817	3.18969
ANKRD35	0.47876	7.48579	2.9794	0.00327014	0.0621498	-1.9812
TCEAL2	0.478552	6.32052	2.89185	0.00428659	0.0723409	-2.21706
A2ML1	0.477192	6.85602	2.53662	0.012014	0.13339	-3.10495
AK022085	0.473884	6.60231	5.13688	6.83214e-07	0.000638102	5.68472
IL27RA	0.471703	8.52211	2.74489	0.0066406	0.0943854	-2.59679
PAPL	0.471592	7.62956	5.04695	1.03181e-06	0.000742024	5.30489
ADORA1	0.471324	7.1822	3.55183	0.000482917	0.0205281	-0.28822
SBK1	0.469833	8.75546	2.83627	0.00506376	0.0801206	-2.36222
CDH3	0.469004	9.09909	2.4162	0.0166445	0.162029	-3.38134
CNIH2	0.468873	6.75988	4.40285	1.7777e-05	0.00332065	2.69722
STOX2	0.468067	7.50578	3.70459	0.000277353	0.0148235	0.208571
BBOX1	0.466686	7.11657	2.61373	0.00968693	0.117237	-2.92121
CHD8	0.46637	8.59092	4.88927	2.12133e-06	0.0011007	4.64244
CSPG4	0.460189	6.89199	3.33027	0.0010443	0.0316186	-0.975214
PPP1R14C	0.460114	7.38686	2.54329	0.0117923	0.131906	-3.08916
RBM15	0.459112	8.63255	6.60952	3.65384e-10	5.97201e-06	12.6592
VANGL2	0.457829	8.31349	2.26627	0.0245822	0.204211	-3.70807
IFT122	0.457782	7.94951	3.52144	0.000536941	0.0219127	-0.383315
RNF165	0.457705	6.78584	3.45438	0.000681542	0.0250882	-0.595628
TMEM79	0.457579	8.96239	2.89429	0.00424735	0.071976	-2.2095
BIRC3	0.454964	8.41232	2.6172	0.0095883	0.116604	-2.91259
CHST4	0.452202	6.23788	3.55697	0.000475649	0.0202983	-0.274136
CDCA7	0.450144	8.67369	2.67624	0.00810243	0.105187	-2.7682
GINS2	0.449662	8.40078	3.14204	0.00194683	0.04536	-1.52634
H2AFY2	0.444888	9.67956	2.47624	0.0141621	0.147858	-3.24487
ANKRD20A4	0.444882	7.16064	3.6661	0.000319437	0.0160647	0.0817875
SF3B3	0.443628	9.30203	5.05877	9.76908e-07	0.000742024	5.3552
PHGDH	0.443357	11.524	2.51905	0.0125987	0.137821	-3.14565
MYB	0.442458	8.04421	2.43182	0.0159651	0.158506	-3.34617
E2F3	0.440603	9.26615	4.62628	6.80476e-06	0.00195124	3.57384
CDCA2	0.440439	7.09316	4.12852	5.44026e-05	0.00590173	1.67928
POLA2	0.440082	8.32194	6.09744	5.74127e-09	3.75353e-05	10.1024
ZNF462	0.439629	9.03738	3.03609	0.00273285	0.0557293	-1.82442
FANCE	0.439107	7.41798	5.05382	9.99551e-07	0.000742024	5.33412
EXO1	0.438779	7.90177	3.92516	0.000120499	0.00944605	0.959042
FP15737	0.43853	8.86291	3.19496	0.00163655	0.0408064	-1.37339
SERPINE2	0.438304	10.8671	2.37407	0.0186017	0.173157	-3.47501
DCX	0.438047	6.29015	4.64642	6.31402e-06	0.00184307	3.64346
PTCHD1	0.437759	6.54564	2.92196	0.00390811	0.068684	-2.13664
AZI1	0.434108	8.26735	4.86085	2.41138e-06	0.00117575	4.52477
MCM2	0.43388	8.4673	3.87707	0.000144756	0.0102887	0.793372
RFWD3	0.432773	8.22984	5.62184	6.52914e-08	0.000190255	7.85109
LAD1	0.428326	10.4059	2.45369	0.0150492	0.153589	-3.29636
NUCKS1	0.427713	7.30612	4.43659	1.53206e-05	0.00312991	2.83217
CIRH1A	0.427569	9.49007	5.52208	1.06939e-07	0.000256796	7.39505
DTWD2	0.42363	8.97312	3.68305	0.00029898	0.0154282	0.140537
NBPF1	0.422958	8.18085	3.40409	0.000808315	0.0276103	-0.748248
ANKRD36B	0.422692	8.132	2.46605	0.014559	0.150179	-3.26826
CDCA8	0.418843	7.89771	3.83492	0.000169889	0.0112352	0.649012
MLLT11	0.418558	8.13898	2.44048	0.0155965	0.156727	-3.32649
ASPM	0.417946	8.48911	3.31188	0.0011074	0.0323501	-1.02795
EXOSC6	0.417837	8.44322	5.37428	2.19713e-07	0.000359109	6.73015
NLRP8	0.416732	10.9274	3.00303	0.00302976	0.0593053	-1.91499
ZNF682	0.416671	9.9269	3.22302	0.00149004	0.0386265	-1.29081
POLR1E	0.416274	8.75241	3.87816	0.000144159	0.0102887	0.7971
AGPAT9	0.414891	6.627	4.35484	2.16606e-05	0.00357608	2.51683
TNFSF14	0.413885	8.61001	3.78658	0.000203741	0.0124331	0.485319
CENPV	0.413387	8.11422	2.44024	0.0156059	0.156746	-3.32701
BX640895	0.413079	6.43	4.41341	1.70139e-05	0.00329093	2.73727
FLJ38717	0.412967	7.49592	4.40402	1.75673e-05	0.00332065	2.70734
ZNF652	0.409642	10.5702	3.70068	0.000280237	0.0148235	0.198668
LOC285103	0.408475	7.4859	4.64752	6.20416e-06	0.00184307	3.65842
MCM5	0.406185	8.4127	4.9853	1.37027e-06	0.000848477	5.044
KIAA1549	0.405988	7.04245	3.54553	0.000492949	0.0206905	-0.306916
EXTL3	0.401861	7.34788	5.08231	8.75871e-07	0.000715784	5.45566
RRM1	0.401464	10.33	4.33138	2.37744e-05	0.00366612	2.43157
UBE2S	0.400925	10.0941	3.39583	0.000830283	0.0279453	-0.772409
PBK	0.399815	7.06454	4.09164	6.28512e-05	0.00644307	1.54806
FANCG	0.398351	7.82556	4.48392	1.25411e-05	0.00280792	3.01491
SKP2	0.39821	9.44262	3.74893	0.00023445	0.0136127	0.358997
SAC3D1	0.39808	9.16571	4.14221	5.13635e-05	0.00569159	1.73113
PNPLA3	0.397646	9.93762	3.35152	0.00096651	0.0304175	-0.907453
CDCA5	0.397604	9.65243	3.61204	0.000387126	0.01795	-0.0911688
CHRNA5	0.396452	9.66425	3.56428	0.000459601	0.0197683	-0.244793
WDR74	0.395366	7.81621	3.9211	0.000122312	0.00954236	0.945469
PLEKHB1	0.394648	7.81575	2.11245	0.0359764	0.251665	-4.02266
LAMC2	0.394442	7.54263	2.02277	0.0445247	0.281423	-4.19639
DDX51	0.393225	11.2431	3.49141	0.000595178	0.0234125	-0.475771
NFKB2	0.392098	7.01689	4.75585	3.85416e-06	0.00148222	4.09455
ALPP	0.392032	10.7663	3.25441	0.00134121	0.0362269	-1.19793
CENPF	0.391134	8.14955	2.84653	0.00490524	0.0788692	-2.33486
SAA2	0.3892	6.52176	2.71853	0.00717508	0.0985111	-2.66341
CDK10	0.389073	9.06255	4.18686	4.29223e-05	0.005176	1.89415
TDG	0.387344	8.902	4.72184	4.47915e-06	0.00149762	3.95681
AK129699	0.38685	7.96467	2.9766	0.00329225	0.0623539	-1.98755
CATSPER2	0.384318	10.7711	3.06795	0.00246496	0.0524932	-1.73437
TOP2A	0.383856	9.5649	2.85923	0.00471728	0.0770636	-2.30113
PKP1	0.383172	7.21779	2.0484	0.0419223	0.272391	-4.14748
SLC36A4	0.381823	7.12717	4.40334	1.7618e-05	0.00332065	2.70471
PCDHB9	0.381542	7.42829	3.76939	0.000217258	0.0130751	0.427507
BX105338	0.381513	7.74012	3.11575	0.0021171	0.0478365	-1.60041
TRIB2	0.381047	8.25329	3.40065	0.000816635	0.0277495	-0.757653
C8orf45	0.37909	9.74752	3.26561	0.00129193	0.0355787	-1.16479
BM008292	0.379052	7.63993	3.99454	9.20521e-05	0.00813452	1.20241
JMJD4	0.378936	7.54553	4.14251	5.13011e-05	0.00569159	1.73223
TMEM106C	0.377894	9.51263	3.66577	0.000318496	0.0160647	0.0837863
HMGA1	0.377474	9.48274	3.04108	0.00268532	0.0552773	-1.80944
AA828835	0.376549	7.37818	3.40115	0.000816147	0.0277495	-0.756919
C18orf56	0.375983	7.92467	2.62801	0.00929298	0.114598	-2.88599
EIF2AK2	0.375606	10.0843	3.51586	0.000545989	0.0220889	-0.398753
SNAPC1	0.375282	7.48146	3.72959	0.000251884	0.0142147	0.294508
BI836710	0.375195	7.31409	2.72217	0.00709247	0.0981566	-2.65371
PPA2	0.374998	11.183	3.15119	0.00188458	0.0445444	-1.49829
ZNF786	0.374415	9.02103	3.59891	0.000405904	0.0184453	-0.133592
ATXN7L2	0.374277	6.64442	5.75836	3.29217e-08	0.00015374	8.48449
EIF2C2	0.373845	9.81168	2.91137	0.00402342	0.0700491	-2.16282
PRRC2A	0.373665	8.747	4.1614	4.75566e-05	0.00547386	1.80103
ILKAP	0.373638	7.9246	5.43719	1.61982e-07	0.000299983	7.01154
BARD1	0.373449	8.43129	4.33183	2.37296e-05	0.00366612	2.43328
CHRM3	0.37335	6.54658	2.46381	0.0146529	0.15072	-3.27358
38777	0.372438	9.31088	2.90164	0.00414549	0.0711794	-2.18882
ZNF14	0.372293	10.5029	3.0203	0.00286652	0.0572715	-1.86675
AK091747	0.371107	8.43349	3.08412	0.00234173	0.0508629	-1.68924
CCNE1	0.370722	7.97193	2.31048	0.0219459	0.191457	-3.6136
CSF2RA	0.369974	10.2869	3.65894	0.00032653	0.0162649	0.0614364
BX116720	0.369873	7.12945	4.25196	3.29533e-05	0.00447886	2.1344
ARL16	0.369008	9.76348	3.70209	0.000278785	0.0148235	0.203334
AK128829	0.368504	10.6368	3.29325	0.00117752	0.0335296	-1.08266
C21orf58	0.368206	6.91599	4.13388	5.31045e-05	0.00580579	1.70087
HCG2P7	0.367873	11.3271	3.35115	0.000967731	0.0304175	-0.908575
SLC5A6	0.366106	10.4999	2.24822	0.0257162	0.209322	-3.74581
KNTC1	0.366019	8.29188	3.9233	0.000121279	0.00948444	0.953126
AK000470	0.365904	6.54397	3.79368	0.000199121	0.0124246	0.506497
RBM14	0.365573	7.29138	3.74066	0.000241756	0.0139379	0.331402
ETV4	0.365451	6.59305	3.00284	0.00303803	0.0593961	-1.91688
BLZF1	0.364408	10.3604	3.06556	0.00248319	0.052744	-1.74089
HLA-DOB	0.364132	7.31542	2.71475	0.00724587	0.0992292	-2.6722
NUBPL	0.3641	9.27702	3.30864	0.00111796	0.0325133	-1.03664
FAM46A	0.364027	9.59468	3.33861	0.00100995	0.0310867	-0.946488
LOC90586	0.363645	9.71215	2.98157	0.00323693	0.0618061	-1.97308
MCM6	0.363553	10.2681	3.85696	0.000156267	0.0108071	0.724352
LRRCC1	0.363048	8.30532	3.24748	0.00137252	0.0365126	-1.21835
PTP4A2	0.363033	8.08711	3.81989	0.000179785	0.0116607	0.597977
DENR	0.3629	7.89107	3.78762	0.000202947	0.0124331	0.488836
PCDHpsi-5	0.362155	7.0814	4.66109	5.84731e-06	0.00179868	3.71265
PSRC1	0.362102	7.58987	3.56991	0.00045044	0.0195691	-0.22678
CR593338	0.362042	6.69844	3.63136	0.0003619	0.0173097	-0.0303854
C6orf106	0.36101	7.64625	4.47076	1.32611e-05	0.00288995	2.96394
KIF2C	0.360691	7.94769	3.36122	0.000934997	0.0298184	-0.878007
SHROOM4	0.360532	9.23824	3.27287	0.00126093	0.0350982	-1.14329
TOP3A	0.36	7.65093	4.23818	3.48591e-05	0.00463214	2.08327
KIF20A	0.359552	8.18902	3.16674	0.00179181	0.043264	-1.45375
SPIB	0.359381	6.42003	2.22567	0.0272372	0.215374	-3.79321
OCIAD1	0.359192	10.917	3.33109	0.00103611	0.0316186	-0.969194
C17orf53	0.35913	7.56463	3.79503	0.000197391	0.0123849	0.513827
CHAF1B	0.358544	7.53723	3.47997	0.000619616	0.02397	-0.511677
AFF4	0.35829	7.64593	4.18827	4.26791e-05	0.005176	1.89931
TMEM17	0.357617	11.0225	3.16006	0.0018309	0.0437501	-1.47282
CCBE1	0.357441	7.96826	3.29049	0.00118851	0.033655	-1.09089
CDK18	0.35735	6.92887	3.43095	0.000736522	0.0261471	-0.665449
C1orf112	0.357294	7.74761	3.69925	0.000281714	0.0148487	0.193948
RNFT2	0.357238	7.76641	2.85657	0.00475656	0.0773184	-2.30826
LRRC45	0.355174	7.07991	4.44266	1.49336e-05	0.00312927	2.85552
MOV10	0.355093	7.86283	4.15295	4.91982e-05	0.00560362	1.77022
FAM161A	0.354158	8.33148	3.18484	0.00168831	0.0416062	-1.40131
NAT10	0.353623	9.24929	4.12304	5.54534e-05	0.00596288	1.6616
SERF2-C15ORF63	0.35339	10.6742	2.83256	0.00510758	0.0805799	-2.37034
IL17RD	0.353132	9.22804	2.9461	0.00361391	0.0658134	-2.06932
RIMS3	0.35305	7.35019	3.06452	0.0024946	0.0529098	-1.74463
DMC1	0.353022	10.7374	2.68853	0.00780652	0.103053	-2.73674
TACC3	0.352697	7.45497	3.84189	0.000165446	0.0110825	0.672883
RDBP	0.352394	7.84134	4.43366	1.55112e-05	0.00312991	2.82089
VARS2	0.351964	8.6578	4.44389	1.48562e-05	0.00312927	2.86026
HSD17B7	0.351447	10.8702	3.07818	0.00238512	0.0514642	-1.70551
SUZ12	0.351205	10.0234	3.89745	0.000133921	0.00983942	0.863591
DAXX	0.350566	7.73735	5.1888	5.32223e-07	0.000561221	5.91436
PLEKHA4	0.350499	7.16797	3.04497	0.00265535	0.0548331	-1.79935
RHBDL2	0.350007	7.54138	3.70023	0.000280699	0.0148235	0.197188
FUBP3	0.349619	7.12258	4.04676	7.50268e-05	0.00712951	1.38755
GMPS	0.349594	9.46747	3.65855	0.000326999	0.0162649	0.0601491
TMEM105	0.349588	6.12085	4.18388	4.38549e-05	0.005176	1.8757
SCNN1B	0.349207	6.84817	2.11433	0.0358146	0.251125	-4.01895
ZNF692	0.348886	7.66558	4.60579	7.43707e-06	0.00206026	3.49254
C6orf170	0.348717	7.58805	3.88949	0.000138061	0.0100068	0.836107
ZNF672	0.348532	8.86653	4.24375	3.40767e-05	0.00455233	2.10391
CBLC	0.348261	6.82886	2.93472	0.00375139	0.0671572	-2.10136
ELOVL6	0.347877	7.54717	2.62306	0.00942236	0.115229	-2.8979
POLD2	0.347072	11.2468	4.09707	6.14937e-05	0.00640181	1.56782
DCLRE1C	0.346878	8.12109	4.05255	7.3335e-05	0.0070739	1.40821
SF3B4	0.346876	10.7453	4.25095	3.309e-05	0.00447886	2.13063
TBRG4	0.346394	8.89911	3.86939	0.000149056	0.0105466	0.766961
CXorf61	0.346108	6.62692	2.25496	0.0252973	0.207439	-3.73192
NARF	0.346033	8.82534	4.82099	2.88372e-06	0.00124034	4.3606
TRAF2	0.345878	7.08446	4.25045	3.31575e-05	0.00447886	2.12878
HGS	0.34497	10.2144	4.47841	1.28382e-05	0.00283559	2.99354
ALKBH2	0.344353	8.013	3.85246	0.000158954	0.0109159	0.708974
FCAR	0.343816	8.67588	3.23754	0.00141867	0.0373088	-1.24759
ATAD3A	0.34366	7.57124	3.75607	0.000228308	0.0134229	0.382875
MAGT1	0.34365	10.0361	3.31451	0.00109601	0.032206	-1.01905
TPR	0.343597	8.94656	4.41172	1.70096e-05	0.00329093	2.73677
C16orf67	0.343541	7.0646	3.57983	0.000434704	0.0192548	-0.194961
HOOK1	0.343411	8.29351	2.77994	0.00597802	0.0885412	-2.50651
MGC39584	0.343135	6.18314	2.58466	0.0105129	0.122843	-2.99113
ACER3	0.342679	8.10345	3.46674	0.000649033	0.0243585	-0.553048
BIRC5	0.342517	8.42699	2.35684	0.0194511	0.17741	-3.51269
KHSRP	0.342043	8.80691	4.07798	6.63275e-05	0.00665879	1.49922
SKIV2L	0.34163	8.71749	5.08315	8.72475e-07	0.000715784	5.45923
SSRP1	0.341149	7.01014	5.29537	3.20968e-07	0.000403543	6.3805
NCAPG	0.340869	8.11435	3.07194	0.00243323	0.0521573	-1.72304
MSL3	0.340563	8.63245	3.60188	0.000401571	0.0183081	-0.123981
UNK	0.340279	8.08519	4.29128	2.80507e-05	0.00397186	2.28096
PSME4	0.340184	10.221	3.57536	0.000441728	0.0193821	-0.209305
TRIM46	0.337911	6.68227	3.54504	0.000493067	0.0206905	-0.307377
STOML2	0.337883	10.9751	3.63102	0.000361427	0.0173097	-0.0296141
ISYNA1	0.337766	7.19044	3.62749	0.000366085	0.0174191	-0.0410928
EPHB3	0.337561	7.64725	2.20267	0.0288323	0.221961	-3.84054
FGD1	0.33751	7.40475	3.06605	0.00248112	0.0527342	-1.74
HIST1H4C	0.337185	12.9597	3.25176	0.00135309	0.0363093	-1.20573
KCNH6	0.337127	11.9858	3.53417	0.00051167	0.0212528	-0.340752
SEMA3E	0.337046	9.39201	2.84479	0.00492252	0.078956	-2.33836
IKBKE	0.336529	7.27651	3.90914	0.00012806	0.00969854	0.903996
CCNE2	0.336062	7.17429	2.92654	0.0038431	0.0682014	-2.12267
SYT7	0.335935	7.86719	2.49422	0.0134764	0.143355	-3.20303
GFRA3	0.335893	6.27844	2.67035	0.00824582	0.106414	-2.78309
CD320	0.335834	7.92893	2.9058	0.00409223	0.0707239	-2.17761
NUSAP1	0.335688	9.00672	3.25136	0.00135491	0.0363093	-1.20692
RPA1	0.335281	9.66691	4.13915	5.19955e-05	0.00574217	1.72002
HAUS2	0.334991	8.31733	3.60357	0.000399144	0.0182484	-0.118553
ABCF1	0.334718	7.25388	4.69361	5.07134e-06	0.00159401	3.84304
C3orf37	0.334672	8.50794	3.98718	9.47275e-05	0.00821529	1.17649
BX096301	0.334603	6.22309	4.64413	6.31477e-06	0.00184307	3.6425
DAPP1	0.334333	11.0703	3.4024	0.000811676	0.0276961	-0.752244
CRCP	0.334298	10.3632	3.10696	0.00217472	0.048658	-1.62434
SELENBP1	0.33408	8.12221	2.0419	0.0425579	0.274664	-4.15984
TNFRSF9	0.333893	6.73405	4.34708	2.2276e-05	0.00359975	2.49087
GALNTL1	0.333478	6.98565	2.45163	0.0151327	0.153721	-3.30105
C19orf48	0.333436	9.49395	3.44638	0.000696867	0.0254488	-0.616441
GLIPR2	0.333423	10.3964	2.913	0.00400091	0.0697896	-2.15808
POM121L8P	0.33342	7.4865	3.72297	0.000258127	0.0143126	0.272505
CHST10	0.332745	6.69702	4.71326	4.65167e-06	0.00153595	3.92218
DDX11	0.332719	6.99677	3.52067	0.000536764	0.0219127	-0.383532
ARID4B	0.332587	7.36829	3.75082	0.00023281	0.0135657	0.365308
KIF1B	0.332464	7.69367	3.59865	0.000406272	0.0184453	-0.134405
GPR1	0.332402	9.17969	2.75982	0.00634027	0.0920115	-2.5575
AIRE	0.332397	11.9303	3.27246	0.00126267	0.0350982	-1.14451
AA935421	0.332366	6.37382	2.6114	0.00974939	0.117525	-2.92676
RAB7B	0.332263	7.04354	2.45206	0.0151144	0.153678	-3.30004
USP49	0.332121	9.64855	2.78402	0.00590215	0.088018	-2.49564
ATG12	0.331909	9.26162	3.88535	0.000140261	0.0101214	0.821839
STIL	0.331841	8.36253	3.37953	0.000878153	0.0289216	-0.82226
GNB4	0.331313	6.42765	4.48562	1.2451e-05	0.00280697	3.0215
COPS7B	0.330686	8.533	4.88974	2.11683e-06	0.0011007	4.64439
IRX5	0.330612	8.76181	2.23049	0.0268874	0.214271	-3.78282
NRM	0.330577	6.89616	4.54911	9.49511e-06	0.00246338	3.26913
ZNF430	0.330333	11.9153	3.56657	0.000455853	0.0196848	-0.237468
SLC35E1	0.330183	9.37508	3.07014	0.00244719	0.0523217	-1.72807
NETO2	0.329921	7.57587	2.84598	0.0049086	0.0788692	-2.33571
MCM4	0.329792	9.37178	2.74891	0.0065464	0.0937222	-2.58515
GNL3L	0.32973	8.81623	3.36816	0.000913066	0.0294559	-0.856915
PKIA	0.329633	6.8193	2.95826	0.00348651	0.0644719	-2.03757
RAVER2	0.329184	7.53673	2.90657	0.00408326	0.0706606	-2.17566
IFNAR2	0.32898	7.77241	4.01024	8.658e-05	0.00782646	1.25787
C14orf153	0.328869	10.3539	3.14759	0.00190679	0.0448769	-1.50861
FAM73A	0.328528	8.19497	2.8906	0.00428518	0.0723409	-2.21781
MCM10	0.327818	7.92664	2.52828	0.0122727	0.135489	-3.12361
DCBLD1	0.327771	6.97193	3.68619	0.000295553	0.0153355	0.150884
FAM153C	0.327704	7.07325	4.09952	6.08988e-05	0.00636013	1.57664
TSEN54	0.327513	7.43224	4.86633	2.35269e-06	0.00117575	4.54739
ITPR3	0.327243	10.3666	2.68644	0.00785032	0.103359	-2.74167
CDAN1	0.326877	12.1438	3.39142	0.000842984	0.0281187	-0.785913
KIAA1791	0.32677	10.9629	3.31061	0.00111053	0.0323837	-1.03073
FOXM1	0.326594	7.60292	2.43662	0.0157481	0.157624	-3.33489
PLA2G2D	0.326168	7.59922	3.39422	0.000834896	0.0279523	-0.777338
CSTF3	0.325739	8.88417	2.89978	0.00416613	0.0713019	-2.19332
AW183894	0.325601	8.14248	3.5424	0.000496905	0.0207981	-0.31458
WASH2P	0.324972	7.31729	4.06098	7.09367e-05	0.0069434	1.43833
CARHSP1	0.32469	9.0083	2.40999	0.0169004	0.163449	-3.39463
ZADH2	0.324633	7.61967	3.31748	0.00108503	0.0319987	-1.01013
XRCC2	0.324446	8.97298	2.87993	0.00442594	0.0739632	-2.24597
DOCK4	0.324438	8.7386	3.15852	0.00184012	0.043843	-1.47725
SPDYE7P	0.324325	12.8832	3.91383	0.000125775	0.00965131	0.920251
ZNF577	0.324214	8.1819	3.36827	0.000912737	0.0294559	-0.856595
AK125170	0.324096	8.65428	2.85995	0.0047023	0.0769722	-2.29862
GNPNAT1	0.324015	10.3866	2.747	0.00658246	0.0940035	-2.58992
SH3BP5L	0.323438	7.06906	4.29425	2.77107e-05	0.00397186	2.29206
RCOR2	0.323065	7.23036	2.23273	0.0267451	0.21374	-3.7783
NCAPD2	0.322832	8.41047	2.73652	0.00678965	0.0955432	-2.61658
AHDC1	0.322776	6.73566	4.12034	5.60535e-05	0.00598802	1.65184
YY1AP1	0.322766	9.5922	4.03485	7.86234e-05	0.00736424	1.34514
SUGP2	0.322761	6.30645	4.75129	3.93281e-06	0.00149488	4.07603
HEATR2	0.322435	8.38036	3.92	0.000122831	0.00956005	0.941642
KCNK5	0.322292	6.62158	3.22186	0.00149758	0.0387081	-1.29502
UBE2G2	0.322224	7.38518	3.8003	0.000193524	0.0122125	0.531644
POLD1	0.322178	7.31567	4.32816	2.40933e-05	0.00366612	2.41943
AK125440	0.322175	6.09126	3.33582	0.00102549	0.0314762	-0.958953
LILRB1	0.322043	11.8261	3.50698	0.000563394	0.0225973	-0.426777
N4BP2	0.32091	9.25528	3.12035	0.00208283	0.0475657	-1.58637
LRRC2	0.320754	10.6943	3.07333	0.00242235	0.0519923	-1.71911
COX19	0.320172	7.80212	3.66015	0.000325092	0.0162491	0.0653955
MAP4K2	0.319966	9.18468	3.75505	0.000229177	0.0134257	0.379458
ZNF669	0.319931	7.08407	4.26923	3.07072e-05	0.00428969	2.19862
CDC25A	0.319395	6.70572	3.81006	0.000186561	0.0119344	0.564645
INTS7	0.319219	6.71016	5.2522	3.94266e-07	0.000460291	6.19086
FAM184A	0.318823	6.50968	3.62683	0.000367525	0.0174369	-0.0443651
MCM8	0.318764	10.9433	3.05835	0.00254084	0.0534133	-1.76104
SNRPA	0.318569	8.51829	4.98445	1.37567e-06	0.000848477	5.04038
PLCXD1	0.318465	7.86822	3.59098	0.000417651	0.0187278	-0.159137
ADAM17	0.318428	7.95722	3.7919	0.000199721	0.0124246	0.503262
GRIPAP1	0.318421	9.95103	2.7763	0.0060383	0.0891134	-2.51537
DENND1B	0.317991	8.79738	3.24079	0.00140346	0.0370578	-1.23806
CD237904	0.317811	7.04571	3.60843	0.000392197	0.0180571	-0.102827
GAS2L3	0.317761	6.77206	4.76223	3.74654e-06	0.00147742	4.12052
PMPCA	0.317756	8.78455	4.2673	3.09498e-05	0.00430518	2.19146
ZDHHC14	0.317632	7.16614	3.74391	0.000238865	0.0138199	0.342221
VCX	0.317545	5.83549	2.14162	0.0335285	0.242213	-3.96472
EIF3B	0.317449	11.9246	3.82251	0.000178017	0.0116152	0.60688
UBE2C	0.317412	10.4133	2.05341	0.0414048	0.270854	-4.13764
LYPD5	0.317403	6.43745	2.68429	0.00791827	0.103727	-2.74839
ZMYM1	0.317338	7.38047	4.4766	1.29369e-05	0.00283821	2.98654
CDK11A	0.317135	6.66918	4.08447	6.46462e-05	0.00656829	1.52249
GTF2H4	0.317011	8.17917	4.37361	1.99487e-05	0.00346807	2.59143
IL10	0.316215	10.33	3.01715	0.00289476	0.0576641	-1.87536
CDKN2AIPNL	0.315837	12.1852	2.74398	0.00664096	0.0943854	-2.59756
SPG7	0.315758	9.39577	3.46129	0.000661522	0.0246244	-0.570043
POU2F1	0.315565	6.6991	5.1041	7.9145e-07	0.000701864	5.54894
IRX3	0.315402	11.6978	1.97589	0.0496182	0.300365	-4.28418
LMOD3	0.315301	8.3613	3.11502	0.00211898	0.0478365	-1.60151
MCM3APAS	0.315024	6.513	3.8294	0.000173512	0.0114123	0.630032
BC132896	0.314561	12.7848	3.21114	0.00154833	0.0395417	-1.32489
C6orf192	0.314521	8.17941	2.698	0.00759468	0.101963	-2.71311
IGSF1	0.314487	5.9775	3.05855	0.00255186	0.0534729	-1.76372
ARAP3	0.314332	7.5479	3.5695	0.000451102	0.0195691	-0.228095
EDC4	0.313962	9.07398	4.34669	2.23124e-05	0.00359975	2.48938
CCRN4L	0.313496	7.31888	2.99196	0.00313386	0.0606889	-1.94476
SULT1A1	0.31298	10.8265	3.08525	0.00233177	0.0506804	-1.68564
MST4	0.31285	8.48436	2.65617	0.00856484	0.109238	-2.81645
TAF6L	0.312661	7.99902	4.93129	1.7534e-06	0.00102352	4.81741
C1QL4	0.312639	6.02517	2.5381	0.0119659	0.133061	-3.10151
MPST	0.31252	10.6261	2.90524	0.0040971	0.0707239	-2.17877
SERBP1	0.312352	9.07913	3.81498	0.000183138	0.0117807	0.581329
MELK	0.3123	8.81156	2.30498	0.0222431	0.192712	-3.62511
UBE2O	0.311914	7.40879	4.48047	1.27264e-05	0.00283001	3.00153
TNFSF15	0.311193	7.24407	3.61731	0.000379822	0.0177118	-0.0741023
SLC4A5	0.311167	8.78524	3.14346	0.00193254	0.0452055	-1.52043
UNC13D	0.3109	6.59465	3.48312	0.000613413	0.0238146	-0.502526
CYFIP2	0.310226	8.75315	2.13314	0.0341977	0.244294	-3.98132
LOC728153	0.310203	7.11903	3.34815	0.000977685	0.0306186	-0.917663
ASF1B	0.310133	7.25118	3.22328	0.00148742	0.0385891	-1.28943
ZNF480	0.310104	7.22211	4.3857	1.89672e-05	0.00340654	2.63743
ZMAT3	0.310101	10.9284	3.03662	0.00272222	0.055601	-1.82152
FLJ23865	0.310094	7.4995	3.82778	0.000174511	0.011455	0.624805
FAM60A	0.310071	10.8467	2.79529	0.00570786	0.0861602	-2.46668
MBD4	0.30993	9.80949	2.91633	0.00396029	0.06934	-2.14918
ZNF394	0.309841	9.6344	2.81017	0.00546052	0.0841249	-2.42832
C18orf45	0.309649	7.53444	2.65064	0.00870511	0.11002	-2.83026
CABYR	0.309608	7.44171	2.40428	0.0171645	0.165047	-3.40757
BF034544	0.309012	5.91407	3.67063	0.000315707	0.0160002	0.093065
IL18	0.308755	12.5698	3.72594	0.000255307	0.0142662	0.282377
LPHN2	0.308392	7.37137	2.50876	0.0129497	0.140169	-3.16923
GPR19	0.30832	6.69431	3.78264	0.000206766	0.0125866	0.472051
KLHL22	0.308282	8.65609	4.04988	7.41113e-05	0.00710447	1.39867
AARSD1	0.308105	8.0768	4.79565	3.22926e-06	0.00135335	4.25677
TCF20	0.307986	8.91215	3.81734	0.000181515	0.0117033	0.589345
SMG7	0.307902	9.24208	3.97974	9.7507e-05	0.00841004	1.15033
URB2	0.307796	6.88733	4.4522	1.43442e-05	0.00308486	2.89227
SNAPC4	0.307381	8.8615	3.83451	0.000170131	0.0112352	0.647715
UBQLN4	0.307298	10.2383	2.9732	0.00332179	0.0627303	-1.99575
VPS41	0.307251	7.87429	3.39176	0.00084201	0.0281149	-0.784885
LOC286467	0.307177	6.63246	2.52582	0.0123665	0.136248	-3.12982
OTUB1	0.307156	7.43056	4.01799	8.39953e-05	0.00771271	1.2853
PAQR4	0.307025	9.04892	2.92721	0.00383008	0.0680443	-2.12004
THOC2	0.30681	7.99887	3.4205	0.000762434	0.0266974	-0.696539
AW276479	0.306797	9.52921	2.58944	0.0103441	0.121476	-2.97816
CDC7	0.306707	6.86381	3.79163	0.000199925	0.0124246	0.50234
DEAF1	0.306656	7.46642	3.6228	0.000372351	0.0175269	-0.0563022
ZNF773	0.306545	7.20131	4.72286	4.45911e-06	0.00149762	3.96092
POLQ	0.305244	7.43026	3.20536	0.00157815	0.0399111	-1.34174
PCNT	0.304757	8.77495	3.51632	0.000545099	0.0220802	-0.397296
EVI5	0.304734	8.05908	3.65908	0.000326357	0.0162649	0.0619102
AK021556	0.304211	6.79373	3.4621	0.000659636	0.0246244	-0.567498
C5orf28	0.303698	10.7681	2.62212	0.00943399	0.115285	-2.89938
KIAA1751	0.30359	8.89587	2.55278	0.0114597	0.129666	-3.06551
DUSP19	0.303393	10.5515	2.98707	0.00318123	0.0611713	-1.95795
DBC1	0.303385	6.04833	2.41706	0.0166125	0.16192	-3.37959
AI349750	0.303021	6.35883	3.49853	0.000581934	0.023114	-0.455249
RNF115	0.302986	9.38606	3.94512	0.000111501	0.00911217	1.02908
D26121	0.302865	6.63621	3.76021	0.00022482	0.0132656	0.396722
LOC729603	0.302722	13.0245	3.58823	0.000421789	0.0188616	-0.167964
WIPF3	0.302658	6.15723	3.57702	0.000441334	0.0193821	-0.207684
PRMT2	0.302562	6.89016	3.55408	0.000476654	0.0203146	-0.277377
RNASEH2A	0.302454	7.85548	3.40158	0.00081399	0.0277252	-0.754776
PRRG4	0.302235	6.43	4.00811	8.73024e-05	0.00782646	1.25035
FAM40B	0.3016	7.67743	3.28217	0.00122222	0.0344164	-1.11567
UPF2	0.301529	8.98336	3.16075	0.00182676	0.0436962	-1.47083
DKC1	0.301495	10.0856	3.51825	0.000541378	0.021988	-0.391178
RAD54L	0.301319	6.63831	4.32863	2.40461e-05	0.00366612	2.42122
PRPF3	0.301167	9.47486	3.25249	0.00134979	0.0363093	-1.20357
MRPL2	0.300645	8.18404	3.71679	0.000264084	0.0144639	0.252003
AURKB	0.300645	8.20603	2.43235	0.0159188	0.158312	-3.34422
PPM1B	0.300599	6.72857	3.44755	0.000694017	0.0254051	-0.612789
PNPT1	0.300552	12.5861	3.31733	0.00108558	0.0319987	-1.01057
BMP2	0.300118	6.30633	3.41699	0.000774174	0.0270085	-0.709579
VCX3B	0.300111	5.83249	1.99732	0.0472521	0.291672	-4.24443
EIF2AK4	0.299874	8.15773	3.83769	0.000168096	0.0112014	0.658558
NOP56	0.29975	10.2662	3.20876	0.00156053	0.0396365	-1.33183
RAVER1	0.299404	8.00377	3.95442	0.000107564	0.0089448	1.06157
C3orf34	0.299207	10.8572	2.61549	0.00961253	0.116725	-2.91543
FOXP4	0.298999	6.88248	3.02251	0.00284822	0.057155	-1.86101
RRP7A	0.298284	9.25424	2.8216	0.00527713	0.0821839	-2.39871
NOP2	0.298077	9.8848	2.48073	0.0139652	0.14641	-3.2336
EFTUD2	0.297883	9.42524	4.02319	8.23e-05	0.00757832	1.30376
C17orf70	0.297824	9.4855	3.53329	0.000513273	0.0212923	-0.343546
ZNF69	0.297649	9.57099	2.6947	0.00766512	0.102397	-2.72115
PDCD4	0.297608	10.3114	2.89621	0.00421186	0.0716459	-2.20283
KIAA0889	0.297286	7.73224	2.95178	0.00355033	0.0650058	-2.05387
NFASC	0.29688	6.21413	3.34155	0.00100384	0.0310661	-0.940366
SSTR2	0.296117	7.6393	3.10086	0.00221787	0.0490527	-1.64162
SPN	0.296045	7.1428	3.52955	0.000520131	0.0214679	-0.355408
ARHGEF2	0.296018	10.8127	2.78902	0.00581514	0.0872377	-2.4828
TMOD1	0.295746	6.43281	2.65107	0.00870693	0.11002	-2.83002
B3GAT3	0.295676	7.28108	4.44269	1.49319e-05	0.00312927	2.85562
RAX2	0.295602	8.08	3.01478	0.00291643	0.058025	-1.88189
surfactant associated protein J	0.295323	7.58466	2.91185	0.00401505	0.069999	-2.16115
NFAT5	0.295248	7.17696	3.13192	0.00200626	0.0463394	-1.5534
HNRNPU	0.295223	8.32733	3.17387	0.00175011	0.0426298	-1.43302
C9orf80	0.29503	12.2216	3.26453	0.0012966	0.0356473	-1.16799
C6orf141	0.294633	6.53544	2.70325	0.00749184	0.101208	-2.70094
DMD	0.294553	6.88401	3.30591	0.00112831	0.0327269	-1.04481
PYGO2	0.294362	7.23887	3.81895	0.000180418	0.0116687	0.594808
CDC45	0.294265	8.3516	2.67411	0.00813366	0.105395	-2.77216
SEMA4A	0.293978	8.46194	2.97607	0.00329232	0.0623539	-1.98796
NEK2	0.293578	7.54295	2.12214	0.0351261	0.248321	-4.00326
FDPSL2A	0.293517	12.0051	2.79892	0.00564667	0.0857732	-2.45735
KIF14	0.293515	6.97278	3.42361	0.000754261	0.026569	-0.686942
SLC16A10	0.293364	7.13892	3.34441	0.000990207	0.0309454	-0.928964
PSMB4	0.293205	11.5679	3.96318	0.000103981	0.00874299	1.0922
WDR75	0.293079	9.45673	3.52785	0.000523279	0.0215434	-0.360799
BRD3	0.293075	8.58226	3.20226	0.00159434	0.0400415	-1.35076
SF3A3	0.292862	9.8908	3.39725	0.000826215	0.0278722	-0.76804
RPL7L1	0.292795	12.4635	3.80625	0.000189251	0.0120402	0.551748
KCNK12	0.292585	6.8877	2.39097	0.0177844	0.168804	-3.43737
SPTLC1	0.292101	10.6945	2.56068	0.0112095	0.127987	-3.04674
BX647159	0.291868	7.08747	2.80541	0.00554156	0.0848198	-2.44094
SPIRE2	0.29184	6.77805	2.69957	0.00756764	0.101963	-2.70977
BRF2	0.291775	7.87727	2.84016	0.00499142	0.0795149	-2.35043
UGCGL1	0.291165	7.89264	3.42262	0.000756861	0.0266033	-0.690006
E2F2	0.290877	8.30717	2.08852	0.038083	0.259515	-4.06948
TGIF2	0.290787	7.57628	3.18453	0.00169003	0.0416062	-1.40221
SIGMAR1	0.290546	8.48021	2.91369	0.00399247	0.0696795	-2.15624
RPRD1A	0.290255	9.33384	3.09217	0.00228058	0.0499665	-1.66613
TNFAIP2	0.290223	7.34964	2.42456	0.0162583	0.160071	-3.36194
FAM38A	0.290172	9.9974	2.77106	0.00613258	0.0900171	-2.52877
CBX3	0.290066	9.15501	3.4733	0.000634281	0.024222	-0.532544
TOPBP1	0.290052	7.81237	3.85031	0.000160253	0.0109159	0.701636
TRIM47	0.289735	8.41334	2.27763	0.0238527	0.201085	-3.68345
TBL1X	0.289565	8.51888	2.96303	0.00342859	0.0638642	-2.0234
MTAP	0.289311	7.98949	2.76327	0.0062751	0.0914112	-2.54862
USP36	0.289158	7.21313	3.08031	0.00236891	0.051249	-1.69952
SETDB1	0.288224	8.52101	3.64957	0.000337865	0.0165584	0.0308273
STAP2	0.288028	7.33783	2.85669	0.00474877	0.0772685	-2.30716
RPP21	0.287908	11.3133	4.11301	5.77167e-05	0.00610583	1.62531
SKA1	0.287699	6.86785	3.49457	0.000588601	0.0231817	-0.465853
NR2C2AP	0.287227	8.05319	3.48671	0.000605099	0.0235758	-0.490524
AHCTF1	0.287057	7.82758	3.38182	0.000871271	0.0288635	-0.815265
LDLRAD3	0.286472	6.54185	3.47945	0.000620798	0.0239873	-0.513363
BX114974	0.286181	7.04116	3.089	0.00230392	0.0502611	-1.67508
AB074162	0.285895	7.02938	2.84308	0.00494964	0.0791967	-2.34304
TNPO1	0.285893	8.02601	3.5148	0.000548046	0.0221447	-0.402112
FADS1	0.28588	7.42259	2.80951	0.00547125	0.0841249	-2.43002
NRG1	0.285732	5.81643	3.89632	0.000136039	0.00990417	0.850959
ARHGEF6	0.285635	9.16517	2.49818	0.0133166	0.14249	-3.19327
TNF	0.285225	6.6893	2.64434	0.00886908	0.111251	-2.84606
SETD1A	0.285006	8.30719	3.88312	0.000141457	0.0101785	0.814178
PDE4C	0.284874	12.8842	3.02696	0.00280661	0.0565282	-1.84827
PRPF19	0.284649	8.78732	3.73231	0.000249357	0.0141463	0.303571
GSTTP2	0.28454	6.83616	3.17691	0.00173279	0.0424294	-1.42425
CYB5RL	0.284442	7.60998	3.04468	0.00265362	0.054832	-1.79914
FAM63A	0.284425	7.94157	3.29759	0.00116043	0.0331876	-1.0697
TLCD1	0.284356	7.13311	3.21645	0.00152141	0.0390985	-1.3094
BRD2	0.284231	10.0934	4.11718	5.6764e-05	0.00604416	1.64041
ZNF76	0.284229	7.05364	4.956	1.56677e-06	0.0009312	4.92082
LRFN4	0.283916	7.25636	2.69821	0.00759011	0.101963	-2.7126
LOC654342	0.283841	6.39532	3.73754	0.000244576	0.0140108	0.320976
AHR	0.283782	11.4201	3.1154	0.00211635	0.0478365	-1.60041
SRPK1	0.283562	9.25085	3.3223	0.00106748	0.0319071	-0.995658
ZNF544	0.283372	9.02686	3.454	0.000678578	0.0250362	-0.592737
CENPT	0.283314	7.5777	4.49226	1.21046e-05	0.00276705	3.04727
STAG3L2	0.282835	9.05738	2.66908	0.00825207	0.106453	-2.78458
NVL	0.282788	8.19837	3.67037	0.00031318	0.0159135	0.0988892
KIAA0454	0.282234	6.49144	4.2798	2.94043e-05	0.00412531	2.23807
SCAMP3	0.28217	10.3122	3.89998	0.00013263	0.00983942	0.872332
ZFP82	0.28213	7.28721	3.56449	0.000459263	0.0197683	-0.244135
AK025082	0.281911	6.98233	3.18514	0.00168667	0.0416062	-1.40045
USP7	0.281888	7.50911	4.00786	8.7389e-05	0.00782646	1.24945
PPM1G	0.281728	11.0873	4.20893	3.92574e-05	0.00497398	1.97524
FKBP14	0.281611	9.4612	2.48378	0.0138496	0.145561	-3.22656
ALMS1	0.281498	6.63197	5.01404	1.20092e-06	0.000785139	5.1653
ZNF223	0.281344	8.29296	2.80216	0.00559238	0.0852655	-2.44899
MYO3B	0.28128	6.69176	3.89593	0.000134702	0.00987279	0.858341
KPNA5	0.281251	6.14525	4.99838	1.2905e-06	0.000827158	5.09915
MYL6B	0.281246	9.58554	3.33971	0.00100619	0.0310661	-0.943181
ZNF586	0.281216	7.9019	4.00911	8.69638e-05	0.00782646	1.25386
CNST	0.28096	8.91638	2.97904	0.00326192	0.0620666	-1.97985
RCN1	0.280893	11.1069	2.73156	0.00688663	0.0963686	-2.62889
DDX39B	0.280675	10.8194	3.55978	0.000467056	0.0199837	-0.259185
ZNF557	0.280582	7.25354	3.73729	0.000244796	0.0140108	0.320168
SH3BP1	0.279489	6.87683	3.36504	0.000922885	0.0295477	-0.866421
IPO9	0.279412	7.98043	3.992	9.2967e-05	0.00819137	1.19346
U2AF1	0.279345	8.32794	3.93564	0.000115656	0.0092891	0.99602
ZNF562	0.27928	8.48305	3.15656	0.00185191	0.0440591	-1.48288
GFOD2	0.279242	7.27308	4.22955	3.61052e-05	0.00470193	2.05133
SLC16A12	0.27892	12.5745	3.37531	0.000890963	0.0291247	-0.835134
MGC57346	0.278807	7.64903	3.35327	0.000960744	0.0303155	-0.902138
RECQL4	0.27871	6.68876	3.24992	0.00136141	0.0363291	-1.21115
GMEB1	0.278526	7.17556	4.92618	1.79461e-06	0.00102919	4.79607
FOXK1	0.27848	12.5532	2.92816	0.00381891	0.0679937	-2.1175
TTF2	0.278461	8.0833	2.97525	0.00330072	0.0624767	-1.99019
PML	0.278417	7.17001	2.92918	0.00380693	0.0678373	-2.11476
LETM1	0.278408	8.17038	3.36094	0.000935903	0.0298184	-0.878866
POGK	0.277949	10.1556	2.84944	0.00485379	0.0783331	-2.32616
DPY19L4	0.277899	6.37432	3.81402	0.000183797	0.0117807	0.578091
METTL21A	0.277828	10.0892	2.42419	0.0162622	0.160071	-3.3624
SNRPG	0.277708	12.0271	3.58679	0.000423992	0.0189342	-0.172627
DIAPH2	0.277438	7.66723	3.14798	0.00190436	0.0448769	-1.50749
ADORA2A	0.277377	6.82805	3.07068	0.00244295	0.0522971	-1.72655
CHD9	0.277351	8.90741	2.97464	0.00330694	0.062522	-1.99184
MUTYH	0.277303	8.2546	3.63267	0.000359274	0.017271	-0.0242593
SPTBN2	0.277286	6.49641	3.92763	0.000119276	0.00939525	0.968168
UPF3A	0.277095	7.72267	2.89544	0.0042217	0.0716459	-2.20486
HAPLN3	0.276967	7.78777	2.02382	0.0443914	0.281191	-4.19421
PTPRF	0.276708	9.69754	2.17335	0.0309756	0.231548	-3.90012
FRAXG-associated short stature candid...	0.276624	6.76779	4.14286	5.12297e-05	0.00569159	1.73349
RPRD2	0.276597	7.09565	3.94612	0.000111072	0.00909984	1.03256
AX747098	0.276441	6.94393	3.48681	0.000604889	0.0235758	-0.490214
ZNF549	0.276428	11.661	2.57952	0.0106355	0.123466	-3.00188
C1orf135	0.276323	7.20357	2.48448	0.0138312	0.145534	-3.22525
NAG8	0.27613	8.03402	2.70279	0.00748777	0.101208	-2.701
ICA1L	0.276097	7.24974	3.57819	0.000437276	0.0192903	-0.20024
PC	0.275765	6.63177	3.3309	0.00103678	0.0316186	-0.969765
C8orf37	0.275686	11.5477	2.9029	0.00412653	0.0711457	-2.18501
THOP1	0.275598	8.04696	3.13379	0.00199414	0.0462972	-1.54806
GABPB2	0.27555	12.8806	3.43134	0.000734298	0.0261471	-0.663053
PPIG	0.275453	7.78714	3.99119	9.32603e-05	0.00819512	1.19061
NUDT3	0.275424	9.31697	3.85084	0.000159935	0.0109159	0.703426
AGPHD1	0.275278	6.60439	4.24344	3.41192e-05	0.00455233	2.10278
NOXO1	0.275195	6.29713	2.34679	0.0199815	0.180236	-3.53501
PARP1	0.275121	10.8282	3.20944	0.00155703	0.0396292	-1.32984
CB963631	0.274949	6.4246	4.07853	6.61844e-05	0.00665879	1.50118
SHCBP1	0.274497	12.3845	3.35706	0.000948395	0.0300991	-0.890646
BAG6	0.274458	8.39119	4.09163	6.28371e-05	0.00644307	1.54823
C16orf93	0.274159	7.33174	3.40991	0.000790893	0.0273061	-0.729161
ADCY3	0.274041	9.80481	3.01349	0.00292824	0.0582246	-1.88544
NEK8	0.274014	6.31414	4.78716	3.35378e-06	0.0013704	4.22207
GJC1	0.273943	12.8608	3.23072	0.00145118	0.0379502	-1.26763
INTS5	0.273811	7.8078	4.43872	1.51841e-05	0.00312991	2.84034
SAMD4B	0.273703	7.31495	3.12744	0.00203558	0.0467679	-1.56617
STK36	0.273639	8.57912	2.66825	0.0082717	0.106624	-2.78662
PSMB2	0.273595	10.4342	3.36054	0.000937181	0.0298301	-0.880079
FARSA	0.273588	7.64295	3.8603	0.000154293	0.0107401	0.735818
SEMA6A	0.273556	7.15265	2.54557	0.0116951	0.13142	-3.08273
BU146290	0.273531	6.38855	4.0634	7.02626e-05	0.00693902	1.44699
AK025793	0.273519	7.37102	2.42208	0.0163614	0.160467	-3.36737
KIAA0562	0.273436	7.02123	3.49571	0.000586243	0.0231725	-0.46227
CCDC123	0.273331	6.78937	3.67008	0.000313508	0.0159135	0.0979493
KHDC1	0.273238	6.14819	4.18196	4.38282e-05	0.005176	1.8753
RAD9A	0.27319	7.28701	3.65016	0.000337141	0.0165584	0.0327504
PUM1	0.272921	10.5817	3.48695	0.000604591	0.0235758	-0.489775
MAT2A	0.272753	11.4083	3.59224	0.000415757	0.0186685	-0.155069
RUNDC2A	0.272266	6.90389	3.75105	0.000232613	0.0135657	0.36607
RECQL5	0.27173	7.08617	4.53145	1.02415e-05	0.00256817	3.19996
CELSR2	0.271723	6.83737	2.39412	0.0176325	0.167831	-3.43023
MTX1	0.271458	9.06705	3.68282	0.000299229	0.0154282	0.139789
HRAS	0.271223	8.12721	3.70033	0.000280594	0.0148235	0.197525
SDCCAG3	0.271171	8.78301	3.84237	0.000165152	0.0110825	0.674489
ZNF483	0.271154	7.5606	3.14419	0.00192797	0.0451458	-1.51834
ZNF641	0.271108	7.20792	3.65738	0.000328394	0.0162649	0.0563306
UCK2	0.270968	9.18535	2.6038	0.00993483	0.118742	-2.94365
TCEB3	0.270919	7.43739	4.13714	5.24159e-05	0.00574974	1.71272
TBC1D22B	0.270631	7.36551	4.34623	2.23546e-05	0.00359975	2.48766
FAM115A	0.270405	11.9267	3.22071	0.00150011	0.0387081	-1.29694
DDX56	0.270075	9.10544	3.52186	0.000534513	0.0218682	-0.379778
NCAN	0.269824	6.28135	2.7603	0.00634446	0.0920115	-2.55751
DKFZp434K1323	0.269733	8.46459	2.96709	0.00338563	0.0634228	-2.01239
FAM57A	0.269262	8.13266	2.7143	0.00724171	0.0992138	-2.67223
MLL3	0.269208	6.56747	3.37662	0.000886977	0.0290234	-0.831149
NASP	0.269041	7.30624	2.78173	0.00594214	0.0882628	-2.50149
MTA2	0.26876	8.7056	4.61964	7.00357e-06	0.00199078	3.54749
SHPK	0.268725	6.73796	3.18711	0.00167581	0.0415005	-1.39475
HNRNPUL2	0.268601	8.1007	3.34311	0.000994594	0.0309936	-0.93289
TRIP13	0.26853	8.27781	2.04665	0.0420621	0.273109	-4.15054
NFKBIA	0.268389	11.6314	2.91905	0.00392733	0.0689847	-2.1419
RTKN	0.268096	9.76941	2.52051	0.0125264	0.13727	-3.14131
EID2B	0.267904	10.3853	2.24579	0.0258484	0.209615	-3.75046
KIAA1647	0.267839	6.32583	3.05005	0.00261378	0.0542395	-1.78543
IGSF9	0.267789	7.2978	2.0824	0.0386468	0.261656	-4.08145
GCFC	0.267683	8.50889	3.73452	0.000247325	0.014085	0.310927
ETV6	0.267574	8.90763	2.38006	0.0182814	0.171528	-3.46098
TAPBP	0.267524	10.5935	2.47201	0.0142991	0.148784	-3.25363
YWHAE	0.26748	8.15923	3.40149	0.000814225	0.0277252	-0.755033
LSM2	0.267378	10.9993	3.78811	0.000202579	0.0124331	0.490469
AL359560	0.267366	6.75725	2.83324	0.0050987	0.0805564	-2.36876
NUP210	0.267297	7.51226	2.65333	0.00863258	0.109657	-2.82328
CREB1	0.266971	9.83803	2.69786	0.0075952	0.101963	-2.71326
AL109700	0.266931	5.9963	2.54867	0.0116198	0.13098	-3.07656
PTGR2	0.26671	7.05832	3.38806	0.000852793	0.0283879	-0.796202
TTLL4	0.266709	7.62325	2.22845	0.0270136	0.214472	-3.78688
TDP1	0.266425	8.60112	2.27567	0.0239636	0.201581	-3.68745
AKAP8L	0.266376	7.0426	3.40692	0.00079911	0.027497	-0.73836
FBXO5	0.266361	7.83325	2.74838	0.00655579	0.0937866	-2.58642
IRF3	0.266267	8.0781	3.50309	0.000571179	0.0228534	-0.439031
CKAP2L	0.266264	7.45442	2.87768	0.00445622	0.0743591	-2.2519
STIP1	0.266045	9.77093	3.8442	0.000164007	0.0110541	0.680759
TNK2	0.265957	9.22212	2.62369	0.00939209	0.115103	-2.89557
NSL1	0.265875	9.2984	3.80618	0.000189302	0.0120402	0.551507
PI4KB	0.265867	8.95395	3.58478	0.000427058	0.0190192	-0.179078
TRIM13	0.265822	8.25941	2.97368	0.0033169	0.0626741	-1.99446
TTC17	0.265232	8.45818	3.28749	0.00120054	0.0338898	-1.09981
PPARD	0.265161	6.86414	4.17363	4.52736e-05	0.00530447	1.84571
PLCB4	0.264231	6.36342	2.79697	0.00568971	0.086136	-2.46345
TMEM54	0.264212	9.01354	2.24617	0.0258247	0.20953	-3.74968
DONSON	0.263635	7.43227	2.89818	0.00418657	0.071502	-2.19758
SYTL3	0.263227	7.08923	3.20595	0.00157509	0.0399059	-1.34003
PASK	0.263149	7.05956	3.03461	0.00273952	0.0557731	-1.82707
NCSTN	0.262866	10.7622	2.85628	0.00475463	0.0773184	-2.30823
TOR3A	0.262677	7.61577	3.10932	0.00215824	0.0483223	-1.61765
LOC25845	0.262148	7.06405	2.69376	0.00768614	0.10248	-2.72349
SUPT16H	0.262147	9.5781	3.29966	0.00115236	0.0331474	-1.06352
TYK2	0.261992	9.56703	3.12201	0.00207167	0.0474568	-1.58164
GATAD2A	0.261771	9.81368	3.34	0.0010052	0.0310661	-0.942308
UGT8	0.261687	6.63643	2.22723	0.0271138	0.214861	-3.7897
POLA1	0.26163	7.26561	4.19297	4.18761e-05	0.0051462	1.91657
KIAA1543	0.261575	6.46679	3.10306	0.00220369	0.0488713	-1.63583
TNPO3	0.261557	8.68781	2.89566	0.00421889	0.0716459	-2.20428
TNRC6A	0.26152	7.46334	3.78758	0.000202977	0.0124331	0.4887
PAFAH1B3	0.261446	10.3605	2.7167	0.00719133	0.0986476	-2.66621
BF509118	0.261418	6.71782	3.13575	0.00198152	0.0460697	-1.54247
DFFA	0.261282	8.37501	2.58244	0.0105488	0.122934	-2.9949
TRIM25	0.261214	7.43537	4.30899	2.60785e-05	0.00384	2.34733
GLMN	0.261101	7.75392	3.8974	0.000133945	0.00983942	0.863423
AA204695	0.260769	7.95258	2.47103	0.0143373	0.14897	-3.25589
UBC	0.260593	8.51294	2.15209	0.0326356	0.238694	-3.94312
LIG1	0.260579	7.29289	3.47777	0.00062442	0.0240838	-0.518567
PRMT1	0.260274	9.78613	2.0222	0.0445408	0.281423	-4.19712
ZNF148	0.260098	9.61708	2.63079	0.00920475	0.11403	-2.87831
COG4	0.259885	7.26284	4.1815	4.38604e-05	0.005176	1.87451
GFRA1	0.259864	6.24128	2.42628	0.0162006	0.159946	-3.35858
E2F7	0.259545	6.43987	3.13001	0.00202012	0.0465368	-1.55931
NMRAL1	0.259392	9.61223	2.96973	0.0033579	0.0630842	-2.0052
FAM64A	0.259128	7.36287	2.39529	0.0175656	0.167561	-3.42729
DNMT1	0.259023	10.636	2.91463	0.00398092	0.0695575	-2.15371
FAM123B	0.259002	7.98945	2.68335	0.00792017	0.103727	-2.7493
PA2G4	0.258973	9.6277	3.25201	0.00135197	0.0363093	-1.205
KRTCAP2	0.258972	12.1329	3.40991	0.000790885	0.0273061	-0.729151
PTBP1	0.258776	12.3823	4.25099	3.30848e-05	0.00447886	2.13077
SLC11A2	0.258692	9.89399	2.22126	0.0274932	0.216283	-3.80163
KAZN	0.258642	7.27835	2.43666	0.0157323	0.157559	-3.33434
MRPL27	0.258609	8.73522	2.69336	0.00769467	0.10248	-2.72446
PDXDC2P	0.258375	7.45925	2.30622	0.0221648	0.192493	-3.62229
FLOT2	0.258361	10.6229	2.8352	0.00506638	0.0801234	-2.36337
RPP40	0.258315	9.31381	2.69329	0.0076964	0.10248	-2.72465
SCMH1	0.258089	8.62638	2.89913	0.00417437	0.071331	-2.19504
C17orf90	0.257943	9.94209	3.32028	0.00107479	0.031969	-1.00172
VEZT	0.257705	8.35466	2.87469	0.00449685	0.0746181	-2.25979
FGF11	0.257615	6.33602	2.87057	0.00456126	0.0752666	-2.27172
RTTN	0.257493	7.7011	3.69626	0.000284823	0.0149447	0.184091
MARK2	0.257459	7.49589	3.3808	0.00087434	0.0288635	-0.818391
SAP30BP	0.257217	6.96544	3.91724	0.000124137	0.00959048	0.93209
ATN1	0.256839	7.46222	2.74536	0.00661417	0.0942504	-2.59407
FAT2	0.2568	5.92751	3.29877	0.00116228	0.0331936	-1.07004
ZNF600	0.256675	6.41423	4.36572	2.06152e-05	0.00348725	2.56148
SLC25A22	0.256498	7.50148	2.76807	0.00618693	0.0904748	-2.5364
C11orf63	0.256456	6.80231	3.4461	0.000697548	0.0254488	-0.617311
CP110	0.25637	7.8701	3.5006	0.000576223	0.0230098	-0.446881
GPSM2	0.256316	7.98006	2.13887	0.0337085	0.242709	-3.96968
TROVE2	0.256103	9.14773	3.43732	0.00071918	0.0259395	-0.644523
FBLN5	0.2561	7.84056	2.06909	0.0398815	0.266245	-4.10724
QSOX1	0.256016	7.89608	2.58114	0.0105876	0.123254	-2.99803
LSM4	0.256002	10.1307	2.76181	0.00630209	0.0917226	-2.55233
POFUT1	0.255888	10.7394	2.54096	0.0118395	0.13227	-3.09332
CECR5	0.2558	9.29715	3.18685	0.00167724	0.0415043	-1.3955
RALGDS	0.255714	9.07263	2.41967	0.0164596	0.16114	-3.37257
MYST1	0.255309	8.1092	3.58136	0.000432333	0.0192018	-0.190066
IL11RA	0.255301	8.21907	2.45056	0.015152	0.153763	-3.30266
TTC14	0.255205	7.77697	3.03729	0.00271642	0.055601	-1.81965
VAC14	0.255187	6.9971	4.16361	4.71369e-05	0.00544472	1.80908
C15orf42	0.254856	6.46827	3.255	0.00133857	0.0362269	-1.19618
SLC29A2	0.25485	7.44392	2.47582	0.0141522	0.147849	-3.24488
TAOK1	0.254772	7.25851	2.75522	0.00642548	0.092734	-2.56908
ANKMY1	0.254482	7.27513	3.60927	0.000391013	0.0180435	-0.100119
ZNF232	0.25427	7.42743	2.81189	0.00543251	0.0838448	-2.42386
GOT2	0.254265	9.84223	3.04511	0.00265	0.0547918	-1.79794
GPS1	0.25415	10.0068	3.18531	0.00168572	0.0416062	-1.39995
dJ1198O21.1	0.254127	11.0408	3.45244	0.00068229	0.0250882	-0.5976
MTHFD2	0.254048	8.93681	2.725	0.0070197	0.0977286	-2.6454
MAP3K7	0.254029	8.52914	3.90158	0.00013182	0.00983942	0.877863
KIF20B	0.25396	8.15876	2.79822	0.0056584	0.0858317	-2.45915
YRDC	0.253925	9.68643	2.67326	0.0081535	0.105598	-2.77426
IRAK1BP1	0.253718	6.69336	3.41561	0.000775448	0.0270241	-0.711606
CMIP	0.25364	9.74479	2.16844	0.0313459	0.233046	-3.91
KIAA0664	0.253625	7.86546	3.03888	0.00270276	0.0554966	-1.81523
IPO13	0.25346	7.59516	3.40567	0.000802569	0.0275332	-0.742203
WNT3	0.253401	6.24732	4.56063	9.03675e-06	0.00238228	3.31436
ZNF318	0.253187	7.76931	3.57825	0.000437187	0.0192903	-0.200059
SLC19A1	0.25232	6.95569	3.29484	0.00117122	0.0333794	-1.07791
DTNB	0.252157	7.09617	2.44451	0.0154047	0.155421	-3.31656
BSCL2	0.25211	10.0305	2.82675	0.00519638	0.0814462	-2.38534
FKTN	0.251831	12.3322	2.92364	0.00387239	0.068461	-2.12962
CHD4	0.25172	10.0946	3.39439	0.00083441	0.0279523	-0.77682
DYRK2	0.251655	9.21177	2.34112	0.0202441	0.181852	-3.54657
HEATR1	0.251596	8.95446	2.59608	0.010153	0.120294	-2.96222
NOP14	0.251558	7.52295	3.73869	0.000243528	0.0139909	0.324835
PHAX	0.251387	6.96582	3.31944	0.00107787	0.0319987	-1.00425
PLIN5	0.251338	6.73715	3.5925	0.000415369	0.0186685	-0.154233
GLT25D1	0.25131	9.43997	2.28246	0.0235499	0.199697	-3.67298
FAM20B	0.251257	8.96669	3.41336	0.000781506	0.0271773	-0.718533
CD207	0.251177	5.88261	2.672	0.00820915	0.106109	-2.77918
TRIM38	0.251096	7.29083	2.82177	0.00527451	0.0821823	-2.39828
KIF22	0.251006	7.48905	3.56985	0.000450539	0.0195691	-0.226977
ALDOB	0.250989	6.47182	3.22831	0.00146279	0.0381622	-1.27467
UBXN11	0.250985	7.1222	4.08594	6.4271e-05	0.00656548	1.52777
SIX4	0.250971	8.04379	2.49287	0.0135112	0.143399	-3.20558
ZNF618	0.250721	7.59578	3.59686	0.000408908	0.0185093	-0.140196
CCNB1	0.250596	7.0151	2.59804	0.0100977	0.119987	-2.95754
PDPR	0.250221	8.34121	2.71794	0.00716546	0.0985111	-2.66311
PLEKHG4	0.250212	7.29313	2.13535	0.0340057	0.243561	-3.97681
ZRSR2	0.250036	8.48682	3.205	0.00157999	0.0399138	-1.34277
EIF2B5	0.24976	8.56214	3.59026	0.000418725	0.0187503	-0.161437
INTS1	0.249545	8.43105	2.86616	0.00461475	0.0758811	-2.28229
AKR1D1	0.249435	13.1139	3.34058	0.0010032	0.0310661	-0.940539
RNF213	0.24935	7.68323	2.31167	0.0218499	0.191028	-3.61043
CBX5	0.249339	7.52323	3.45408	0.00067839	0.0250362	-0.592491
BRI3BP	0.24899	7.79713	2.71919	0.00713959	0.0984336	-2.65999
MRPL12	0.248772	9.17126	2.81533	0.00537705	0.0831459	-2.41497
C7orf40	0.248747	7.75135	3.15095	0.00188606	0.0445473	-1.49898
NCRNA00203	0.248708	10.6871	2.33085	0.0207916	0.184884	-3.56892
VARS	0.248476	9.379	2.95606	0.00350355	0.0646684	-2.04229
PVR	0.248455	6.7654	3.23594	0.00142625	0.0374479	-1.25231
TIMELESS	0.247977	8.10242	3.28087	0.00122755	0.0345035	-1.11953
UPF1	0.247972	7.97623	3.67525	0.000307635	0.0157375	0.11492
PTPLAD2	0.247824	8.64864	2.41357	0.0167292	0.162418	-3.38627
PGAM5	0.247801	7.35806	2.95163	0.00355193	0.0650058	-2.05426
XAB2	0.24763	8.86368	3.33573	0.00101991	0.0313344	-0.955203
USF1	0.247587	8.22219	3.00828	0.00297666	0.0586521	-1.89979
KPNA4	0.247438	9.46486	3.26803	0.00128151	0.0354711	-1.15762
CNOT1	0.247432	10.3224	3.39962	0.000819508	0.0277866	-0.760787
RAB9B	0.247202	6.16917	4.53678	1.00104e-05	0.00256817	3.22082
PPRC1	0.246703	8.26733	3.46977	0.000642165	0.0243312	-0.543562
PSMC3	0.246616	10.1483	3.62246	0.00037281	0.0175269	-0.0574053
ELF4	0.246584	8.30624	2.57577	0.0107478	0.124405	-3.01085
RMI1	0.246521	7.75018	3.13098	0.0020124	0.0464244	-1.55609
CCDC77	0.246354	8.15125	2.06881	0.0399012	0.266245	-4.10772
RCC1	0.246287	6.8912	3.07749	0.0023904	0.0515433	-1.70745
SNX8	0.246227	7.97739	2.95521	0.00351276	0.0647768	-2.04458
AGBL5	0.246179	8.09094	2.50458	0.0130857	0.141082	-3.17843
TLR5	0.246021	8.2419	2.2957	0.0227649	0.195318	-3.6447
SMC4	0.245785	9.12283	2.54158	0.0118193	0.132089	-3.09187
ZC3H11A	0.245766	7.11679	3.70293	0.00027792	0.0148235	0.206125
TUBG1	0.245686	9.47466	2.80877	0.00548347	0.0842732	-2.43195
THOC1	0.245631	8.2821	3.34027	0.00100426	0.0310661	-0.941472
TMEM39B	0.245624	7.93338	3.12835	0.00202961	0.0466895	-1.56358
C16orf59	0.245357	7.16227	2.90537	0.00409558	0.0707239	-2.17845
AK129717	0.245237	6.36986	2.65851	0.0085171	0.108841	-2.81133
SMOC1	0.245217	6.24362	2.09921	0.0371414	0.255584	-4.04876
INMT-FAM188B	0.245176	6.90714	3.51831	0.000541265	0.021988	-0.390992
SFXN5	0.244968	6.93516	3.18506	0.0016871	0.0416062	-1.40068
RCC2	0.244681	11.2058	2.7958	0.00569933	0.0861602	-2.46539
GCNT1	0.24467	7.24594	2.07767	0.0390779	0.263273	-4.0906
SAMD1	0.244584	6.65809	3.96076	0.000104959	0.00877498	1.08373
THAP7	0.244434	7.3538	4.3015	2.68956e-05	0.00390751	2.31924
FLJ00326	0.244216	7.8944	3.02834	0.0027944	0.0563865	-1.84445
ANKRD44	0.24403	6.38502	3.38093	0.000873949	0.0288635	-0.817993
VPS4A	0.243918	7.6164	3.78642	0.000203865	0.0124331	0.48477
CTPS2	0.243775	8.84898	2.49202	0.0135422	0.143572	-3.20753
EIF3E	0.243683	12.7556	3.08976	0.00229831	0.0502539	-1.67294
POLE	0.243663	7.35107	3.09228	0.00227984	0.0499665	-1.66585
GALT	0.243558	8.04258	2.735	0.00681777	0.095774	-2.62023
LMNB2	0.24352	9.67966	2.69062	0.00775593	0.10277	-2.73128
CARS	0.243472	8.57991	2.84993	0.00484663	0.0782775	-2.32488
DMAP1	0.243357	8.88686	3.37471	0.000892814	0.0291487	-0.83698
RGL2	0.243163	7.52571	3.15673	0.00185089	0.0440591	-1.48239
LRRC8B	0.243134	8.67026	3.01204	0.00294169	0.0582441	-1.88945
PPM1F	0.243013	9.21327	2.79434	0.00572398	0.0863457	-2.46912
C20orf94	0.242992	7.02056	2.75556	0.00641913	0.0926833	-2.56823
CD237661	0.242217	6.52258	3.9167	0.000124396	0.00959048	0.930211
ATG10	0.242161	7.80348	3.44051	0.000711246	0.0257541	-0.634639
ZNF277	0.241956	8.27099	2.76543	0.00623528	0.0909527	-2.54312
MRPS16	0.241859	8.34928	2.65178	0.00867103	0.109865	-2.8271
SLC41A1	0.241534	7.19041	3.71895	0.000261987	0.0143935	0.259164
N6AMT1	0.241461	6.4002	4.83652	2.68995e-06	0.00117962	4.42443
GNL2	0.241375	10.3139	3.12169	0.00207379	0.0474721	-1.58254
GIT1	0.24114	6.96416	3.40985	0.000791056	0.0273061	-0.729345
POM121C	0.240614	10.5038	2.7176	0.0071725	0.0985111	-2.66395
MDSRP	0.240572	9.46552	2.73696	0.00677885	0.0955432	-2.61529
WDR34	0.240555	8.23629	2.46647	0.0145153	0.149871	-3.26634
NCOA5	0.240534	8.45213	3.43998	0.000712558	0.0257664	-0.636281
MRPL38	0.240478	8.3745	3.32873	0.00104444	0.0316186	-0.976296
LRIG2	0.24022	6.41368	5.51638	1.0998e-07	0.000256796	7.36914
MICAL1	0.240146	7.91246	2.51225	0.0128137	0.139205	-3.16058
AK054759	0.239859	6.0581	4.35875	2.12221e-05	0.00353943	2.53504
TYRO3	0.239791	6.50204	3.31255	0.00110327	0.0322582	-1.02491
ZNF830	0.239595	7.80452	3.52258	0.000533144	0.0218669	-0.377487
NACC2	0.239553	6.66546	2.98549	0.00319692	0.0612257	-1.96225
PSMG3	0.23945	7.42682	3.6847	0.000297174	0.0153951	0.145974
HSPA4	0.23945	9.2146	3.00112	0.0030443	0.059483	-1.91946
PPM1K	0.239285	6.85297	3.62544	0.000368803	0.0174636	-0.0477225
CXXC1	0.239219	9.1476	3.02917	0.00278708	0.0563083	-1.84215
SFMBT2	0.239193	6.75868	2.43495	0.0158079	0.15783	-3.33832
ATXN3	0.239123	6.02777	3.47104	0.000641646	0.0243312	-0.542211
CHTF18	0.238922	7.28545	2.6255	0.00934406	0.114993	-2.89118
PPME1	0.238888	8.27337	3.1226	0.00206773	0.0473998	-1.57996
C9orf86	0.238841	7.5248	3.20216	0.00159485	0.0400415	-1.35104
ZMYM3	0.238839	7.06112	3.95179	0.000108666	0.00899285	1.05236
SLITRK4	0.238699	6.69153	2.05778	0.0409825	0.269531	-4.12925
ELMO3	0.23869	7.15497	2.60071	0.0100216	0.119473	-2.95108
PCNX	0.238555	8.26147	3.30315	0.00113886	0.0329012	-1.05307
TOMM40	0.238539	10.2162	2.62583	0.0093352	0.114937	-2.89037
AHCYL1	0.238421	10.0473	3.31288	0.00110205	0.0322515	-1.02393
RNGTT	0.238399	8.63078	3.34165	0.000999552	0.0310661	-0.937305
PABPN1	0.238298	8.78609	3.28188	0.00122341	0.0344164	-1.11653
KIAA0195	0.237877	7.43443	3.53653	0.000507396	0.021129	-0.333255
NAP1L4	0.237784	9.85697	2.93834	0.00370092	0.0665158	-2.09012
CEP55	0.237764	8.20685	2.17283	0.0310085	0.231741	-3.90108
WDR77	0.237625	6.9683	4.33334	2.3582e-05	0.00366612	2.43897
PRKDC	0.237508	8.87543	2.25956	0.0249636	0.20601	-3.72151
PAQR7	0.237472	6.72303	3.60903	0.000391351	0.0180435	-0.100892
AKAP5	0.237464	12.3155	3.09028	0.00229446	0.0502032	-1.67147
DR977977	0.237366	6.74672	3.16618	0.00179467	0.043264	-1.4552
GTF3C5	0.237283	8.1489	2.58532	0.0104643	0.122429	-2.98802
NPY	0.237183	5.80998	2.31043	0.0219637	0.191561	-3.61403
AK130741	0.237104	7.56695	2.02382	0.0443761	0.281191	-4.19408
MAP3K13	0.237042	6.34996	2.94664	0.0036099	0.0658134	-2.06822
PPP1R10	0.236836	8.03365	3.4766	0.000626978	0.0240838	-0.522214
BANP	0.236654	7.97033	3.27974	0.00123223	0.0345457	-1.12289
OPA3	0.236613	7.43429	3.43298	0.000730121	0.0260618	-0.657972
XRCC1	0.236557	7.21322	4.06063	7.10365e-05	0.0069434	1.43706
ZNF165	0.236406	7.25671	2.50072	0.0132245	0.141969	-3.18738
DDX28	0.236102	7.0174	3.90891	0.00012817	0.00969854	0.903219
SCAF4	0.23598	7.89948	3.62808	0.000365295	0.0174069	-0.0391569
DDX19A	0.235961	8.02401	3.90891	0.000128171	0.00969854	0.903212
BC042566	0.2359	7.34721	2.54688	0.0116472	0.131107	-3.07938
ZNF473	0.235896	7.20253	3.93972	0.000113852	0.00919788	1.01022
MAP3K11	0.23573	8.13268	3.4903	0.000597506	0.0234476	-0.479255
EZR	0.235716	11.5042	2.50163	0.0131919	0.141805	-3.18529
PACSIN3	0.235657	7.56728	2.2698	0.0243224	0.203386	-3.69986
SRSF1	0.235501	10.0356	3.96625	0.000102751	0.00874299	1.10296
SAPS2	0.23549	9.14077	2.17645	0.0307331	0.230473	-3.89372
GSTP1	0.234898	12.1008	2.15545	0.0323618	0.237405	-3.93627
FAM90A7	0.234842	6.35149	3.46452	0.000654087	0.0244919	-0.559966
KIF15	0.23481	6.93994	2.70852	0.00736423	0.0999706	-2.68668
ATL3	0.234771	8.98817	2.37784	0.0183886	0.172039	-3.46589
INCENP	0.234666	6.75865	3.91796	0.000123798	0.00959048	0.934562
TROAP	0.234579	7.55652	2.30388	0.0222919	0.193033	-3.62717
KDM2B	0.234355	9.85068	2.90194	0.00413867	0.0711794	-2.18756
TRIM26	0.234144	8.88067	3.48441	0.000610017	0.0237109	-0.497747
BC069212	0.234003	7.14007	2.92533	0.00385222	0.0682506	-2.12507
TARBP1	0.233614	8.05575	2.4224	0.0163401	0.160403	-3.36643
DENND4C	0.23355	8.43858	2.61837	0.00953462	0.116341	-2.90847
AK021888	0.233522	6.64716	3.36542	0.000921661	0.0295374	-0.865242
ADAMTS9	0.233359	7.14744	2.41384	0.0167173	0.162392	-3.38568
SYMPK	0.233307	6.35793	3.20242	0.00159347	0.0400415	-1.35028
TTC13	0.233108	8.2065	2.89588	0.00421598	0.0716459	-2.20368
GATAD2B	0.232877	7.56675	3.18073	0.00171122	0.0420586	-1.4132
TBCD	0.232704	9.06918	2.82907	0.00516047	0.0812148	-2.37933
CCDC14	0.232546	8.95164	2.28402	0.0234563	0.199242	-3.66965
MAP6D1	0.232531	7.27209	2.25417	0.025309	0.207454	-3.7329
LOC100505715	0.23243	7.51635	2.31893	0.0214431	0.188734	-3.59473
RHBDF2	0.232335	8.83073	2.39413	0.0176151	0.167779	-3.42974
EMID1	0.232187	6.18718	2.16633	0.0315502	0.233759	-3.91482
GTPBP6	0.232179	9.33093	3.05713	0.0025507	0.0534729	-1.76444
FZD8	0.232127	6.62631	2.07637	0.0392105	0.263674	-4.09324
MAGEE1	0.231938	6.92224	3.06144	0.00251595	0.053129	-1.7524
MTMR4	0.231887	8.11219	3.11247	0.00213643	0.0480646	-1.60872
USP24	0.231694	8.6556	2.93588	0.00372912	0.0669052	-2.09675
JAG2	0.231598	7.94373	2.20283	0.0287879	0.221684	-3.83972
EFNB1	0.231439	6.86196	3.10411	0.00219475	0.0487062	-1.63241
AK057604	0.23128	7.05943	3.70107	0.000279832	0.0148235	0.199967
CEP350	0.231072	8.53408	3.16737	0.0017877	0.0432555	-1.45177
DDX39A	0.230961	10.5592	2.80453	0.0055532	0.0849455	-2.4429
DDA1	0.230892	10.0035	2.62741	0.00929366	0.114598	-2.88655
TTYH3	0.230868	8.6816	2.10563	0.0365266	0.253252	-4.03563
DDAH1	0.230712	7.59429	2.22961	0.0269233	0.214373	-3.78427
COBRA1	0.230605	8.82051	2.95997	0.00346133	0.0642153	-2.0317
BIN3	0.230597	6.21966	3.92878	0.00011875	0.00938114	0.972163
PIGX	0.230162	6.69102	3.84813	0.000161583	0.0109722	0.694184
LTB4R	0.230081	6.21531	3.22168	0.00149644	0.0387081	-1.29462
ZNF828	0.230071	8.51203	2.83701	0.00503895	0.0799916	-2.35865
FLJ46906	0.229916	6.84768	2.95334	0.00353325	0.0649231	-2.04966
SLMO1	0.229887	7.51266	2.05274	0.0414512	0.270891	-4.13875
RBM39	0.229881	9.39313	3.022	0.00285086	0.0571634	-1.86198
ZNF256	0.229693	6.99753	3.13177	0.0020073	0.0463394	-1.55385
hINADL	0.229559	7.76626	2.04903	0.0418137	0.272035	-4.14586
SSBP3	0.229427	6.56192	3.47051	0.000640513	0.0243312	-0.541265
AF176921	0.229395	5.96044	2.94264	0.00366483	0.0662976	-2.08074
NPLOC4	0.22939	7.88263	3.15475	0.00186287	0.0442554	-1.48808
PLDN	0.229322	8.91378	2.78227	0.00593262	0.0881908	-2.5001
DKFZp779O012	0.229316	7.39413	2.14487	0.0332148	0.241108	-3.95761
HAUS8	0.229191	7.18829	3.54798	0.000487134	0.0206001	-0.296824
ARL5B	0.22911	7.24638	2.64887	0.00874335	0.110352	-2.83422
CHMP1A	0.229036	8.81813	2.72216	0.00707813	0.0980779	-2.65254
AI374864	0.228911	6.33972	3.4691	0.000643682	0.0243312	-0.545665
MAP3K6	0.22879	8.72427	2.46098	0.0147322	0.151203	-3.2789
PUF60	0.228698	11.1035	2.23982	0.0262404	0.211258	-3.76295
B4GALNT4	0.228644	6.46658	2.21766	0.027767	0.217095	-3.80949
MTMR12	0.228423	12.5938	2.57061	0.0109035	0.125767	-3.02313
UBXN2A	0.228422	8.15148	2.97066	0.00334817	0.0629737	-2.00266
EIF5A	0.228377	10.3167	2.61988	0.00949382	0.115973	-2.90479
STMN1	0.228361	9.04366	2.05421	0.0413002	0.270499	-4.13586
CHD7	0.228351	7.73623	2.36857	0.0188423	0.174575	-3.48637
ELP3	0.228349	8.11706	3.22712	0.00146857	0.0381909	-1.27816
ELAVL1	0.22815	6.70077	2.35908	0.0193253	0.176855	-3.50747
SYNJ2BP	0.22814	8.71272	2.25774	0.0250786	0.206342	-3.72533
CARD9	0.22797	8.38787	2.69824	0.00758703	0.101963	-2.71234
LRP5	0.227754	8.41177	2.06564	0.0401951	0.267223	-4.11378
AP4B1	0.227676	8.43671	3.30706	0.00112394	0.0326292	-1.04137
SNRPB	0.227623	10.6002	2.68073	0.00798011	0.104178	-2.75578
EIF4A2	0.22761	11.7735	2.98422	0.00320965	0.0614287	-1.96573
SERPINF2	0.227604	6.37352	2.5812	0.0105956	0.123303	-2.99839
BC035106	0.227257	6.80414	3.55811	0.000469853	0.0200771	-0.264525
PPP2R1A	0.22724	10.9323	3.07947	0.00237529	0.0513531	-1.70188
RPL32P3	0.227233	8.05941	2.27781	0.0238309	0.201085	-3.68286
GLE1	0.227112	8.61411	3.03359	0.00274839	0.0558202	-1.8299
GEMIN4	0.227101	8.75135	2.70775	0.00738087	0.100099	-2.68862
PLK1	0.226956	7.11744	3.60957	0.000390597	0.0180435	-0.0991651
TOMM34	0.226787	9.11894	2.44637	0.015324	0.154922	-3.3122
B3GALT6	0.226693	7.85458	2.83686	0.0050412	0.0799916	-2.35904
TMEM97	0.226628	8.9443	2.24184	0.0261074	0.210722	-3.75874
PRKX	0.226608	7.15844	2.63112	0.00919615	0.11403	-2.87751
DHRS13	0.226544	6.22053	4.43373	1.55062e-05	0.00312991	2.82119
C8orf51	0.226421	6.89354	2.49116	0.013574	0.143738	-3.20951
CAMSAP1L1	0.226129	7.9504	2.69286	0.00770579	0.102487	-2.7257
XPO6	0.225923	9.00204	3.45473	0.000676848	0.0250288	-0.590462
PCYT2	0.225738	7.19449	3.04678	0.00263595	0.0546049	-1.79328
OBSCN	0.225506	6.08981	3.06961	0.00245693	0.0523887	-1.73105
C17orf97	0.225261	7.30004	1.99204	0.0477854	0.293786	-4.25397
MSH5	0.225248	6.37014	3.96433	0.000103518	0.00874299	1.09623
FUK	0.225225	8.13501	2.77672	0.00603082	0.0890833	-2.5143
DPF2	0.225162	8.96131	3.8665	0.000150699	0.0106398	0.757073
BC036795	0.225135	6.2849	3.23713	0.00142062	0.0373301	-1.24881
GANAB	0.225095	6.61442	3.14327	0.00193374	0.0452055	-1.52097
AL049980	0.225	8.1141	2.08776	0.0381288	0.259687	-4.07073
MARCKSL1	0.224875	11.1979	2.16255	0.0318029	0.23478	-3.92192
ZNF264	0.224282	6.84058	2.85347	0.00479523	0.0778282	-2.31562
LPAR2	0.224268	8.0106	2.89761	0.00419383	0.0715886	-2.19909
C12orf11	0.224219	7.84682	2.3471	0.0199309	0.179879	-3.5335
PIK3R2	0.224164	10.3985	2.1105	0.0361002	0.252076	-4.02601
NT5C3L	0.22401	8.28923	2.57864	0.0106618	0.123634	-3.00399
CHRDL2	0.223592	5.80956	2.61703	0.00959953	0.116654	-2.91337
PLCH1	0.223574	6.52752	2.43325	0.0158818	0.158136	-3.34222
LRRFIP1	0.223479	9.61995	2.09423	0.0375416	0.257079	-4.05804
RNF113A	0.223412	7.67318	3.24743	0.00137276	0.0365126	-1.2185
HSD3B7	0.223402	7.15987	2.35767	0.0193881	0.177175	-3.51034
PLXNB1	0.223355	7.77167	2.13945	0.0336522	0.242442	-3.96841
ZNF266	0.223353	7.70401	2.68082	0.00797809	0.104178	-2.75557
DDX55	0.222887	8.32007	3.30346	0.0011377	0.0329012	-1.05216
USP37	0.22274	7.33256	3.58009	0.000434301	0.0192548	-0.19413
ZMIZ2	0.222343	8.41369	2.40992	0.0168923	0.163449	-3.39445
ZNHIT2	0.221931	7.01456	3.57683	0.000439421	0.0193453	-0.204618
DNLZ	0.221906	8.83449	2.61751	0.00955788	0.116407	-2.91055
BSN-AS2	0.221827	6.10352	3.97508	9.92913e-05	0.00849669	1.13393
URGCP	0.221683	8.27628	3.17924	0.0017196	0.0422011	-1.41751
TBX19	0.22167	6.71639	2.81895	0.00531916	0.0825423	-2.40559
BAG4	0.22154	6.92955	2.63834	0.00900951	0.11256	-2.85994
ZNF324	0.221427	7.61155	3.25421	0.00134207	0.0362269	-1.19849
PRSS3	0.221354	6.09179	2.69364	0.00770426	0.102487	-2.72495
ENTPD4	0.221209	6.83334	3.37719	0.000885249	0.0290139	-0.829415
WBSCR22	0.220915	9.3876	2.59044	0.010315	0.121476	-2.97575
ZNF589	0.22091	7.01771	3.17246	0.0017582	0.0427632	-1.43709
ZNF419	0.220774	7.33191	2.96288	0.00343018	0.0638642	-2.02381
USP21	0.220762	7.50344	2.6824	0.00794203	0.103847	-2.75167
SAAL1	0.220493	8.75781	2.60385	0.00993344	0.118742	-2.94353
C1orf74	0.22047	6.9689	2.69082	0.00775146	0.102752	-2.73078
STAG1	0.220452	7.69743	3.68008	0.000302245	0.015486	0.130788
TMPRSS13	0.220284	6.6268	2.42849	0.0160812	0.159151	-3.35284
W91949	0.220259	6.52757	2.79757	0.00566931	0.0859438	-2.46082
ATIC	0.220158	10.8373	2.74926	0.00653897	0.0936689	-2.5842
BLMH	0.219887	7.06244	3.03651	0.00272316	0.055601	-1.82182
TRMT1	0.219764	8.20682	2.68272	0.00793471	0.103834	-2.75088
MSH6	0.219678	9.73503	2.65013	0.00871178	0.110038	-2.83112
C20orf20	0.219599	9.39738	2.48002	0.0139917	0.146594	-3.23521
CTPS	0.219366	8.34254	2.27645	0.0239141	0.201345	-3.68576
TUT1	0.219239	7.45836	3.85026	0.000160287	0.0109159	0.701446
SUV39H1	0.219114	8.41922	2.61709	0.00956925	0.116459	-2.91157
DHTKD1	0.218789	7.3349	2.33596	0.0205176	0.183251	-3.55781
UBE2D2	0.218484	6.2413	4.5771	8.41812e-06	0.00225557	3.3792
NAT9	0.218452	8.4004	2.96978	0.00335738	0.0630842	-2.00506
MFHAS1	0.218251	6.52136	3.52497	0.000528642	0.0217368	-0.36991
AI539492	0.218132	6.4899	3.30184	0.00114391	0.0329745	-1.05698
DDB1	0.218113	6.80638	3.17415	0.00174853	0.0426233	-1.43223
PVRL4	0.21794	6.77477	2.1008	0.0369696	0.254901	-4.04531
BACE2	0.21787	8.10359	1.97972	0.0491529	0.298765	-4.27686
GSDMD	0.217816	8.82681	2.44245	0.0154861	0.156098	-3.3211
KLHDC3	0.217778	10.4902	2.68542	0.00787307	0.103508	-2.74417
NOL6	0.217692	9.04001	2.60019	0.0100365	0.11952	-2.95235
NCDN	0.217649	6.59669	3.61451	0.000383681	0.0178215	-0.0831601
RNF31	0.217199	7.96518	2.78077	0.00595904	0.0883858	-2.50395
SFTPD	0.217177	6.18189	2.07816	0.0390577	0.263273	-4.08989
DHX34	0.217088	6.96304	3.75008	0.000233449	0.0135787	0.362843
MAK16	0.216792	7.41184	2.58985	0.0103322	0.121476	-2.97718
MFSD11	0.216704	8.03748	3.07554	0.0024053	0.0517777	-1.71291
PAF1	0.216521	8.76151	3.2376	0.00141838	0.0373088	-1.24742
NUP188	0.216502	7.76935	3.0277	0.00280007	0.0564606	-1.84623
TSSC4	0.216477	8.29406	3.21901	0.00150856	0.0388599	-1.3019
C9orf142	0.216348	10.0489	2.45867	0.0148244	0.151911	-3.28417
KDM1A	0.216298	9.30349	2.65394	0.00861747	0.109657	-2.82178
CEBPZ	0.216295	10.0029	2.85825	0.00472644	0.077097	-2.30307
H2AFX	0.216275	9.07403	2.12792	0.0346091	0.246157	-3.99143
MORC2	0.216086	8.36857	2.90166	0.00414232	0.0711794	-2.18833
ATAT1	0.215928	6.41649	3.71567	0.000265173	0.0144954	0.248304
U2SURP	0.215858	8.52947	3.11709	0.00210487	0.0477434	-1.59563
C19orf66	0.215837	7.75799	2.24397	0.0259675	0.210164	-3.75427
ASCC2	0.215638	9.68216	2.66937	0.00824503	0.106414	-2.78385
C17orf69	0.215636	6.42438	3.13321	0.00199792	0.0463192	-1.54973
COG7	0.215494	6.80182	3.85679	0.000156366	0.0108071	0.72378
ANP32B	0.215285	12.018	2.90253	0.0041313	0.0711528	-2.18601
WBP11	0.215173	9.6606	2.45163	0.0151083	0.153668	-3.30022
C16orf55	0.21505	5.86137	3.92775	0.000119965	0.00942675	0.963791
CCNF	0.21505	8.24264	2.12547	0.0348163	0.246981	-3.99633
NCBP2	0.214789	7.90572	2.96408	0.00341744	0.0637629	-2.02056
TBC1D15	0.214704	13.1908	2.81959	0.0053091	0.0824569	-2.40395
WDR46	0.214626	8.34269	2.77521	0.0060579	0.0892996	-2.51818
TM7SF3	0.214543	7.16439	1.98446	0.0486286	0.297292	-4.26811
ZPLD1	0.214427	5.59307	2.90154	0.00416235	0.0712746	-2.19143
SUPT5H	0.214359	9.51326	2.77276	0.00610188	0.0897306	-2.52443
C14orf82	0.214316	6.67546	3.15158	0.00188219	0.0445201	-1.49717
C6orf47	0.214233	6.95444	3.01204	0.00294166	0.0582441	-1.88944
RNF40	0.214101	8.13711	3.15353	0.00187031	0.0443676	-1.49159
TIMM44	0.213993	7.42625	2.92323	0.00387725	0.0685094	-2.13071
GDPD3	0.213876	6.4515	2.85954	0.00470809	0.0770284	-2.29969
PNPLA6	0.213837	8.8833	2.81453	0.00538993	0.0833057	-2.41704
MGAT3	0.213685	6.46148	2.20602	0.0285802	0.220873	-3.83345
SRRM1	0.213659	10.1099	3.499	0.000579476	0.0230724	-0.451906
DAP3	0.213538	10.5785	2.6317	0.00918102	0.113983	-2.8761
MAP2K3	0.213474	8.16794	3.20967	0.00155588	0.0396292	-1.32919
NAGPA	0.213275	7.53741	3.10631	0.00217925	0.0486669	-1.62618
PRR11	0.21319	6.74111	2.67409	0.00813404	0.105395	-2.7722
BLM	0.213092	7.07058	2.4922	0.0135357	0.143565	-3.20712
SETBP1	0.21295	7.51975	2.06944	0.0398337	0.266228	-4.10642
INTS10	0.212905	9.32724	2.84189	0.00496551	0.0792953	-2.34591
LRDD	0.212785	6.81957	3.1094	0.00215774	0.0483223	-1.61745
NOL11	0.212751	9.25052	2.9954	0.0030994	0.0602538	-1.93516
ZNF74	0.212728	7.24823	2.90564	0.00409211	0.0707239	-2.17771
STK11IP	0.212668	7.19776	2.97125	0.00334211	0.062896	-2.00108
NCRNA00173	0.212449	6.01417	3.54336	0.000496053	0.0207891	-0.312764
C8orf41	0.212388	7.50932	3.31835	0.00108186	0.0319987	-1.00753
PELP1	0.212268	8.47926	2.39215	0.0177075	0.168317	-3.43415
RBM25	0.212235	8.79119	3.1136	0.00212871	0.04799	-1.60554
RBM12B	0.212067	7.15787	3.3589	0.000942454	0.0299396	-0.885064
GTPBP3	0.211893	8.88562	2.39566	0.017544	0.167444	-3.42634
ENTPD2	0.211634	5.98987	2.63981	0.00899274	0.112414	-2.85765
PPP2R2A	0.211632	8.97122	2.72731	0.00697255	0.097321	-2.63959
USP5	0.211496	9.98617	2.29504	0.0228034	0.195495	-3.64611
CHD1L	0.211425	7.53441	2.89706	0.00420082	0.0716332	-2.20054
BYSL	0.211351	8.59944	2.46925	0.0144066	0.149191	-3.25998
RPS6KA1	0.211334	8.03393	2.59316	0.0102366	0.120934	-2.96923
DBT	0.211262	9.11315	2.66283	0.0084012	0.107824	-2.79996
ANKRD54	0.211057	7.85154	3.32465	0.00105898	0.0317588	-0.988569
PHLDA2	0.210851	6.56418	2.20733	0.0284805	0.220355	-3.83065
XPO5	0.210782	8.11288	2.64412	0.00886255	0.111212	-2.84584
40057	0.210765	12.2718	2.69216	0.00772146	0.102567	-2.72745
ATXN7L3	0.21076	8.1623	3.47381	0.000633146	0.0242069	-0.530947
METTL16	0.210754	6.73059	4.15557	4.86837e-05	0.00556442	1.77976
MYO19	0.210697	6.38187	3.76357	0.000222026	0.0131244	0.407973
SHMT1	0.210643	7.92091	2.37943	0.0183121	0.171621	-3.46238
MEPCE	0.210641	9.48741	2.67204	0.00818222	0.105844	-2.77728
TMLHE	0.210401	7.20388	2.94963	0.00357406	0.0652694	-2.05969
C1GALT1	0.210396	6.34996	2.76748	0.00619881	0.090542	-2.538
TYW3	0.209952	6.68089	3.35124	0.000967422	0.0304175	-0.908291
KCNN4	0.209544	6.87526	1.98484	0.0485903	0.29728	-4.26742
TELO2	0.20954	6.9031	3.34335	0.000993813	0.0309936	-0.932192
NUTF2	0.209223	7.27698	3.20965	0.00155593	0.0396292	-1.32922
RIOK1	0.209166	7.95027	2.59477	0.0101905	0.12052	-2.96537
MSN	0.209138	10.5773	2.15916	0.0320687	0.235996	-3.92878
RNMTL1	0.209128	8.52601	2.85042	0.00483957	0.0782775	-2.32361
TDRD1	0.209101	7.77562	2.37376	0.0185873	0.173157	-3.47492
PRUNE	0.209099	7.6478	2.83828	0.00501971	0.07981	-2.35533
USP32	0.20891	6.21996	3.94717	0.000110623	0.00908578	1.03623
DDX27	0.208422	7.74442	2.79625	0.00569163	0.086136	-2.46422
DEM1	0.2082	8.44576	2.0106	0.0457556	0.285145	-4.219
TTLL5	0.207891	6.92206	3.52857	0.000521938	0.0215153	-0.358508
SRPRB	0.207659	10.3097	2.65668	0.00855033	0.109095	-2.81507
PIF1	0.207554	6.42931	3.14419	0.00192797	0.0451458	-1.51834
MAP4	0.207542	6.40039	3.32241	0.00106706	0.0319071	-0.995306
METTL13	0.207533	9.67925	2.8012	0.00560838	0.0854697	-2.45146
EPS15L1	0.207531	6.6301	3.48086	0.000617667	0.0239229	-0.508866
ZMYND19	0.207423	8.12137	2.7395	0.00672865	0.0950213	-2.60888
LRRC8D	0.207292	7.37651	2.3434	0.0201241	0.181072	-3.54158
RAD51	0.207193	7.15058	3.87975	0.000143289	0.0102494	0.802563
ZNF655	0.207123	7.5585	4.05247	7.33596e-05	0.0070739	1.40791
NUDC	0.206929	10.8554	2.92959	0.00380212	0.0678055	-2.11366
GRAMD1A	0.20682	8.06561	2.80311	0.00557662	0.0851229	-2.44654
ASTN2	0.206743	6.34204	2.81747	0.00534275	0.0827329	-2.40942
MAP3K4	0.206731	8.06337	2.74703	0.00658189	0.0940035	-2.58985
ASPSCR1	0.206696	10.1148	2.46425	0.0146027	0.150393	-3.27142
IRF2BP1	0.206694	6.72048	3.73194	0.000249699	0.0141463	0.302339
POLR2H	0.206647	10.2094	2.77215	0.00611278	0.0898475	-2.52597
MLL4	0.206482	7.65803	2.84138	0.00497314	0.0793397	-2.34725
ISG20L2	0.206416	8.44767	2.36275	0.0191322	0.175948	-3.49919
LONP2	0.206243	6.7415	2.55875	0.0112698	0.128407	-3.05131
BX107795	0.206219	6.23375	2.71729	0.00718425	0.0985919	-2.66516
PEX6	0.206211	7.01835	2.20506	0.0286281	0.221182	-3.83512
CHST6	0.206171	6.12916	2.88546	0.00435738	0.0730453	-2.23208
TRIM28	0.206171	8.73473	2.31018	0.0219331	0.191447	-3.61362
LRCH3	0.206119	5.98215	4.11425	5.74313e-05	0.00609537	1.62981
HARS	0.206035	9.27928	3.0893	0.00230167	0.0502611	-1.67422
LAS1L	0.206001	8.04613	3.35459	0.000956417	0.0302656	-0.898129
DARS2	0.205971	7.07682	2.30519	0.0222165	0.192584	-3.62434
GTF2F1	0.20557	8.18982	3.20143	0.0015987	0.0401075	-1.35317
ATG16L2	0.205505	6.19035	3.70221	0.000278662	0.0148235	0.20373
ENO3	0.205391	6.90673	2.40679	0.0170337	0.164301	-3.40148
CLCC1	0.205384	6.73177	3.39403	0.000835429	0.0279523	-0.777906
PFDN6	0.205349	7.55372	2.77275	0.00610209	0.0897306	-2.52446
OGDH	0.205307	7.89845	2.36759	0.0188907	0.174652	-3.48852
PRSS53	0.205174	6.66838	2.64749	0.00877773	0.110624	-2.83759
PPFIBP1	0.205168	6.40505	2.54473	0.0117198	0.131562	-3.08459
PREB	0.205128	7.4129	3.25312	0.00134696	0.0362989	-1.20171
SRSF12	0.205124	6.18738	2.56818	0.0109904	0.126235	-3.02954
BMS1	0.205069	9.18138	2.8366	0.00504508	0.0799916	-2.35971
XPNPEP3	0.20506	12.6678	2.55607	0.0113538	0.128959	-3.05764
HIRIP3	0.204949	8.0165	2.65356	0.00862705	0.109657	-2.82273
GMIP	0.204815	7.27509	2.64159	0.00892649	0.111714	-2.852
NUDT1	0.204799	9.28009	2.30612	0.0221636	0.192493	-3.62235
NLRP7	0.204585	5.91205	2.05606	0.0411734	0.270319	-4.13278
DNAJB11	0.204559	10.0462	2.75228	0.00648121	0.0933323	-2.57654
FAM115C	0.204554	6.2376	3.19852	0.0016141	0.0404317	-1.36163
KDM5B	0.204466	9.60288	2.08019	0.0388252	0.262394	-4.0855
BCR	0.204392	6.54556	2.88197	0.00439857	0.0735849	-2.24057
FLJ39632	0.204382	6.48885	2.08537	0.0383701	0.260586	-4.07563
FAM136A	0.204342	8.82951	2.72283	0.00706423	0.0980779	-2.65085
HELLS	0.204245	6.35488	3.24635	0.00137769	0.0366141	-1.22167
FN3KRP	0.204234	9.07238	2.13634	0.0339083	0.243297	-3.97464
SMARCA4	0.20398	10.0401	2.17438	0.0308905	0.23123	-3.89793
MTF2	0.203282	7.26872	2.26043	0.0249084	0.205801	-3.71967
MKI67	0.203226	6.42391	3.19169	0.00165077	0.0411258	-1.38147
SNTB2	0.203182	8.98656	2.42287	0.0163193	0.160326	-3.36535
DHX37	0.203177	8.03388	3.14701	0.00191037	0.0449037	-1.51026
CASZ1	0.203136	6.5983	2.15129	0.0327049	0.238915	-3.94479
SLC25A19	0.20304	7.60601	2.51383	0.0127583	0.138833	-3.1569
GPR125	0.203036	6.57931	2.67036	0.0082217	0.106187	-2.78141
ACIN1	0.203002	8.75	3.11967	0.0020874	0.0475657	-1.58829
WRAP53	0.20294	6.51302	3.32568	0.00105531	0.0317588	-0.985483
ZFHX2	0.20281	5.93853	4.2228	3.7109e-05	0.00475708	2.0264
BM703456	0.202788	6.45292	3.57664	0.000439707	0.0193453	-0.2052
KRI1	0.202649	6.97691	3.01029	0.00295787	0.0584582	-1.89425
SERGEF	0.202635	7.71206	2.41137	0.0168274	0.163032	-3.39121
REXO4	0.202487	8.24834	2.87978	0.00442797	0.0739632	-2.24636
ZNF493	0.202397	6.672	2.36838	0.0188519	0.174575	-3.4868
NCBP1	0.202299	7.8956	2.91033	0.00403376	0.0701009	-2.1652
MRPL17	0.202146	9.86527	2.5664	0.0110323	0.126523	-3.03314
DEPDC1	0.202145	6.67959	2.51881	0.0125851	0.137774	-3.14528
RAB36	0.202053	6.1704	2.94836	0.00359011	0.0654894	-2.06346
ABHD8	0.202045	8.34828	2.22851	0.0269979	0.214472	-3.78656
ZNF26	0.201958	7.13471	3.46683	0.000648826	0.0243585	-0.552765
FBXO41	0.201951	6.09847	5.06216	9.61673e-07	0.000742024	5.36966
ATP10B	0.201787	5.99251	2.81075	0.00546365	0.0841249	-2.42821
SLC16A9	0.201783	6.2188	2.09302	0.037687	0.257676	-4.0608
DTL	0.20175	6.60459	2.95383	0.00352787	0.0648613	-2.04833
SNORA10	0.20171	6.49212	3.54638	0.000489925	0.0206647	-0.301934
AGPAT1	0.201684	7.72733	2.82875	0.00516535	0.0812169	-2.38015
MCM3AP	0.201672	8.87066	3.09525	0.00225819	0.0496423	-1.65746
TNPO2	0.201573	10.15	2.33834	0.0203908	0.182736	-3.55262
CDK5RAP3	0.201471	9.24528	2.11664	0.0355688	0.25053	-4.01386
NUP93	0.20143	8.92837	2.78624	0.00586329	0.0876805	-2.48994
SYTL4	0.201327	6.88727	2.04363	0.0423527	0.274206	-4.15625
VAV2	0.201207	6.06248	3.90817	0.000128535	0.00970365	0.900649
KIF24	0.201149	6.26051	3.23557	0.00142799	0.0374636	-1.25339
GPATCH1	0.201115	7.29784	3.13066	0.00201449	0.0464398	-1.557
C22orf46	0.201095	7.3803	3.44207	0.000707406	0.0256938	-0.629816
FBXW7	0.201087	6.94134	2.2697	0.0243283	0.203386	-3.70006
AARS2	0.201018	7.6418	3.16066	0.0018273	0.0436962	-1.47109
LOC81691	0.200958	7.25312	2.65247	0.00865384	0.109773	-2.82539
AAMP	0.200944	6.9975	2.83595	0.00505501	0.080021	-2.36142
BX101409	0.200888	6.6404	2.22873	0.0269878	0.214472	-3.78618
IPP	0.200872	6.57651	3.83248	0.000171442	0.011299	0.640793
UBE2M	0.200551	10.5482	2.66146	0.00843422	0.107993	-2.80333
INPPL1	0.200482	8.75808	2.18599	0.030017	0.226768	-3.87427
AW664700	0.200456	5.87067	3.69117	0.000291522	0.0151745	0.163905
ZNF784	0.20042	6.35105	4.08426	6.47003e-05	0.00656829	1.52173
SNAPC3	0.200274	7.62173	2.45487	0.0149769	0.15309	-3.29283
FAM53C	0.200197	8.88098	3.02021	0.00286697	0.0572715	-1.86692
KIAA1967	0.20017	8.10013	3.05122	0.00259906	0.0539777	-1.78092
ZBTB43	0.200039	7.31971	2.89676	0.00420474	0.0716339	-2.20135
NAA25	0.199981	7.49198	3.31914	0.00107894	0.0319987	-1.00513
DCLRE1A	0.19973	6.9	3.87173	0.000147735	0.0104757	0.774994
GPN1	0.199645	9.32472	2.7763	0.0060383	0.0891134	-2.51537
DUS1L	0.199641	7.70848	2.46853	0.0144346	0.14932	-3.26162
PELI3	0.199195	6.0822	3.73642	0.000245592	0.0140108	0.317248
IL4R	0.199165	7.68311	2.11008	0.0361368	0.252076	-4.02684
GAR1	0.199115	10.0039	2.51705	0.0126459	0.138116	-3.14938
INO80D	0.199115	7.53377	3.29131	0.00118523	0.0336319	-1.08844
BC037952	0.199082	6.19423	4.73213	4.2804e-06	0.00149762	3.9984
ZFP90	0.198854	8.76706	2.7923	0.00575887	0.086712	-2.47439
NRTN	0.198829	6.17584	2.16052	0.0319943	0.235714	-3.92644
LOC644297	0.198818	6.18852	3.38769	0.000853883	0.0283953	-0.797338
GPR137	0.198762	9.51998	2.49855	0.0133033	0.142441	-3.19242
TMEM104	0.198745	6.25714	3.91524	0.000125097	0.00962186	0.925133
WASH3P	0.198687	10.4625	2.20285	0.0287862	0.221684	-3.83967
AV727190	0.198601	6.57751	2.89601	0.00421436	0.0716459	-2.20334
C9orf100	0.198567	6.15147	3.41349	0.000781172	0.0271773	-0.718152
VWDE	0.198539	6.36277	2.38079	0.0182554	0.171431	-3.45961
BAZ1B	0.198515	8.6933	2.87693	0.00446642	0.0744152	-2.25388
ZBTB9	0.198462	7.9661	3.39969	0.0008193	0.0277866	-0.760562
TNFRSF10B	0.198382	8.32212	2.24722	0.0257554	0.209378	-3.74746
NDUFB8	0.198339	11.6029	3.09249	0.00227826	0.0499665	-1.66524
DYNC1LI2	0.198254	10.7397	2.79987	0.00563067	0.0856779	-2.4549
SF3B2	0.198104	9.67196	3.76827	0.000218166	0.0130751	0.423755
RFC5	0.197975	7.98895	2.54233	0.0117948	0.131906	-3.09011
MED12	0.197882	7.35533	3.20815	0.00156366	0.0396852	-1.3336
NOMO3	0.197729	9.78199	2.5601	0.0112276	0.128081	-3.04811
IQCC	0.197668	6.40489	4.03333	7.90931e-05	0.00738707	1.33975
USP1	0.197601	8.18622	2.05512	0.0412109	0.27036	-4.1341
CWF19L1	0.197562	8.98824	3.2582	0.00132432	0.0360455	-1.18671
AW817811	0.197515	6.3225	2.424	0.0162788	0.160159	-3.36308
E2F6	0.197287	8.15937	3.03682	0.00272046	0.055601	-1.82095
PRO0628	0.197285	6.28479	3.21185	0.00154469	0.0395105	-1.32282
LOC440704	0.197139	9.34949	1.98675	0.0483615	0.296331	-4.26376
B4GALT1	0.197116	7.94997	2.41595	0.0166237	0.161922	-3.38094
FAM117B	0.197024	8.86931	2.03787	0.0429238	0.276153	-4.1672
CENPL	0.196718	7.20688	2.59019	0.0103222	0.121476	-2.97635
DAND5	0.19666	5.781	5.32695	2.76044e-07	0.000396026	6.5196
OBFC2B	0.196607	7.77033	2.51922	0.0125707	0.137663	-3.14431
AJ227862	0.196589	6.61623	2.32999	0.0208381	0.185203	-3.57079
WRN	0.196548	7.52796	2.68778	0.00781971	0.103114	-2.73832
FAM100B	0.19652	7.36536	2.70765	0.00738285	0.100099	-2.68885
MPZL1	0.196438	9.51154	2.04978	0.0417348	0.271767	-4.14438
PHTF1	0.196435	7.10543	2.89216	0.00426422	0.072187	-2.21358
FBL	0.196427	10.508	2.06738	0.0400296	0.26672	-4.11042
NMT1	0.196422	6.88281	3.54924	0.000484952	0.0205878	-0.29281
RPF2	0.196182	9.95443	2.11031	0.0361172	0.252076	-4.0264
RP9	0.196018	8.75278	2.96781	0.00337807	0.0633281	-2.01043
FUBP1	0.195983	6.58418	3.7692	0.000217407	0.0130751	0.426888
HMGN5	0.195831	6.66656	2.67986	0.00800025	0.104274	-2.75795
PAPD5	0.1957	8.122	2.71246	0.00728058	0.0994131	-2.67684
RING1	0.195682	9.90179	2.85182	0.00481906	0.0780025	-2.31992
MRPL55	0.195603	9.39109	2.60239	0.00997432	0.119171	-2.94704
SUPV3L1	0.195511	7.90179	2.5063	0.0130243	0.140698	-3.17443
EXOSC2	0.19537	7.28926	2.90827	0.00405931	0.0703578	-2.1707
STK25	0.19536	8.61266	2.98083	0.00324374	0.0618596	-1.97497
ZNF691	0.195329	6.28756	4.37328	1.99757e-05	0.00346807	2.5902
POLR3C	0.195284	9.45974	2.38951	0.0178312	0.168877	-3.44
ALDH9A1	0.195244	11.6474	2.09819	0.0371864	0.255751	-4.05027
KIAA0528	0.195198	8.87563	2.37444	0.018554	0.173042	-3.47342
KIAA1530	0.195085	7.40366	2.32177	0.0212863	0.187857	-3.5886
SRRT	0.195047	10.6392	2.84227	0.00495986	0.0792438	-2.34492
HYAL3	0.194968	6.78886	2.21288	0.0280755	0.218252	-3.81899
ZNF408	0.194917	6.76698	3.96311	0.000104008	0.00874299	1.09196
TRIM33	0.194839	8.76035	2.7165	0.00719566	0.0986656	-2.66673
SBNO2	0.194826	7.09635	3.3953	0.000831801	0.0279453	-0.774034
TMEM86B	0.194783	6.52638	3.03742	0.00271528	0.055601	-1.81928
CCNT1	0.194497	6.6783	4.17484	4.50532e-05	0.00529765	1.85014
CDK2	0.194389	8.44113	2.68997	0.00777036	0.102836	-2.73288
CHERP	0.194291	6.94693	3.39549	0.000831237	0.0279453	-0.773431
GYS1	0.194289	6.88362	3.76701	0.000219191	0.0130751	0.419535
TAF1D	0.194181	7.51046	2.49876	0.0132957	0.142441	-3.19194
TAF13	0.19406	6.43539	2.88292	0.00438582	0.0734091	-2.23805
PRPF38A	0.194008	7.45983	2.96467	0.00341115	0.0637183	-2.01895
PPM1E	0.194003	6.06685	2.49112	0.0135953	0.143842	-3.21037
C16orf48	0.193986	7.74631	2.51858	0.0125928	0.137812	-3.1458
CLK2	0.193823	8.24518	2.83291	0.00510138	0.0805599	-2.36934
SAFB	0.193799	8.75799	3.36437	0.000924991	0.0295861	-0.868446
PPP1R14B	0.193746	10.7977	2.48284	0.0138851	0.145725	-3.22874
ACBD6	0.193599	7.9209	3.17893	0.00172137	0.042213	-1.41842
GAS8	0.193592	7.56786	2.27172	0.0242041	0.20277	-3.6958
VCP	0.193563	8.86727	2.75066	0.00651216	0.0935466	-2.58065
DLGAP4	0.193551	8.38642	2.17405	0.0309157	0.231312	-3.89861
ATRIP	0.19355	7.55692	2.67657	0.00807621	0.105013	-2.76607
NCRNA00095	0.193455	6.67978	2.29931	0.0225549	0.194179	-3.63697
PHKA2	0.19336	8.06135	2.13355	0.0341394	0.243984	-3.98022
GPR3	0.193352	5.91308	4.10653	5.92345e-05	0.00620615	1.60179
TOMM40L	0.193313	7.29443	2.59261	0.0102525	0.121034	-2.97056
H1FX	0.193265	8.19772	2.65353	0.00862763	0.109657	-2.82279
WSB1	0.193249	8.19145	2.14332	0.0333364	0.241358	-3.96067
EXOC7	0.193239	9.25665	2.63124	0.00919301	0.11403	-2.87722
PPP1R9A	0.193119	6.28717	2.94171	0.00366264	0.0662976	-2.08105
ZBTB5	0.192762	7.42659	2.85175	0.00482013	0.0780025	-2.32011
VPS13C	0.192762	6.8508	2.119	0.0353662	0.249748	-4.00918
TOB2	0.192644	6.8192	3.72473	0.000256454	0.0143058	0.278347
SRM	0.192642	8.9832	2.05766	0.0409639	0.269531	-4.12921
FGFR1OP	0.192618	6.68548	3.31394	0.00109812	0.032223	-1.02076
WA1	0.192414	10.8293	2.53838	0.0119245	0.132856	-3.09941
ATXN7L3B	0.192325	8.42488	2.31024	0.0219295	0.191447	-3.61348
GPN2	0.192309	8.61169	2.82254	0.00526245	0.0821511	-2.3963
CASP2	0.192271	10.3351	2.23026	0.0268794	0.214271	-3.78291
BX648950	0.192222	7.68566	2.40779	0.0169882	0.164095	-3.39922
EHMT2	0.192151	6.89813	3.48779	0.000602822	0.0235758	-0.487159
ZNF317	0.191962	7.58716	2.93925	0.00369055	0.0665158	-2.08768
C2orf56	0.191711	6.77533	2.74036	0.00671163	0.0948947	-2.60669
TCTN1	0.191353	8.1237	2.34718	0.0199267	0.179879	-3.53333
CR617046	0.19131	7.40549	2.06515	0.0402418	0.267371	-4.11473
INTS3	0.191205	9.45914	2.34264	0.0201641	0.181283	-3.54325
PPP6R3	0.191202	8.0431	2.71943	0.00713461	0.0984336	-2.65939
GNL1	0.191202	7.96883	3.22626	0.00147276	0.0382695	-1.28068
RPS6KB2	0.19118	10.0566	2.60629	0.00986539	0.118388	-2.93765
AFG3L1	0.191049	7.39515	2.46267	0.0146653	0.150753	-3.27504
THOC6	0.190812	7.94907	2.97499	0.00330336	0.0624904	-1.99089
CDK5R1	0.190472	6.56104	2.77747	0.00601744	0.0889662	-2.51238
MRPS18A	0.190468	8.12069	2.96907	0.00336478	0.0631666	-2.00699
CENPBD1	0.190446	8.67926	2.46925	0.0144064	0.149191	-3.25996
C6orf125	0.190434	9.96998	2.12561	0.0348039	0.246952	-3.99604
PBX2	0.190041	7.32793	2.9584	0.00347821	0.0644248	-2.03595
PLEKHA1	0.189962	9.15376	2.01701	0.0450763	0.283133	-4.20689
BU521176	0.189921	6.0569	3.01133	0.00295097	0.0583571	-1.89199
COASY	0.18988	9.36586	2.20689	0.0284983	0.220388	-3.83136
NFKBIE	0.189788	7.24049	2.34725	0.0199236	0.179879	-3.53319
MAPK7	0.189559	7.34431	3.4676	0.00064707	0.0243585	-0.550348
TRAF1	0.189443	6.53235	2.811	0.00544697	0.0839913	-2.42617
RBFA	0.189418	7.14135	3.09897	0.00223135	0.0492842	-1.64695
ATG9A	0.189217	8.07734	2.87551	0.00448571	0.0745088	-2.25763
PDCD7	0.189198	13.181	3.24227	0.00139655	0.0369649	-1.23369
CXorf57	0.189145	6.22144	2.10717	0.0364205	0.253147	-4.0329
CENPM	0.189119	7.87997	2.08457	0.038421	0.260732	-4.07696
WNK4	0.189088	5.84911	2.42721	0.0161662	0.159703	-3.35667
BX115952	0.189047	6.13389	4.42747	1.59205e-05	0.0031541	2.79713
ATP5G1	0.189027	10.4294	2.40505	0.0171126	0.164721	-3.40537
TSPAN14	0.188892	6.56722	2.77955	0.00598057	0.0885412	-2.50707
LOC642852	0.18881	6.22518	3.18041	0.00171304	0.0420718	-1.41414
FAM89B	0.188771	9.30209	2.50219	0.0131716	0.14168	-3.18398
CARM1	0.188408	10.2323	2.04618	0.0420913	0.273109	-4.15129
PRRT2	0.188367	6.3247	2.62286	0.0094143	0.115226	-2.89759
CTNND1	0.188282	6.55252	2.85015	0.0048434	0.0782775	-2.3243
SSU72	0.188135	11.359	2.21422	0.0279812	0.217832	-3.8162
C6orf174	0.188051	6.22047	3.98713	9.47464e-05	0.00821529	1.17631
GIGYF2	0.188045	7.43286	3.04048	0.00268914	0.055321	-1.81079
FAM83B	0.187569	6.13808	3.08797	0.00231155	0.0503077	-1.67799
VMA21	0.187547	9.42194	2.58753	0.0103997	0.121866	-2.98274
MICALL1	0.187526	7.06537	2.16129	0.0319012	0.235293	-3.92446
GNRH1	0.187464	6.93368	2.23026	0.0268795	0.214271	-3.78292
CCDC24	0.187355	7.45628	2.23525	0.0265441	0.212728	-3.7725
MEA1	0.187198	8.72191	2.97904	0.00326197	0.0620666	-1.97987
FAM118A	0.187105	6.34002	2.35281	0.0196425	0.178657	-3.52116
MTA3	0.187049	8.32179	2.27253	0.0241537	0.202452	-3.69406
MAP2K2	0.186977	9.32675	2.25822	0.0250485	0.20625	-3.72433
HDAC1	0.186971	10.7824	2.12183	0.0351245	0.248321	-4.00356
PHIP	0.186918	7.47961	2.13927	0.0336671	0.242464	-3.96878
WDR83	0.186905	6.52777	2.86204	0.00467262	0.0767168	-2.29312
CCT4	0.186649	7.18426	2.90519	0.00409774	0.0707239	-2.17891
BCL9	0.186625	7.96556	2.20333	0.0287523	0.221618	-3.8387
PHKG2	0.1866	6.96434	3.48194	0.000615341	0.0238611	-0.5055
L2HGDH	0.186413	7.53767	2.36329	0.0191052	0.175923	-3.498
KCTD13	0.186397	7.92135	2.19534	0.029329	0.223951	-3.85512
GINS3	0.186394	7.52596	2.80652	0.00552036	0.0846468	-2.43776
C2orf29	0.186383	10.0731	2.7182	0.00716013	0.0985111	-2.66247
SALL2	0.186301	6.57355	2.39868	0.017404	0.166496	-3.41959
TBC1D7	0.186124	8.74868	2.19585	0.0292915	0.223875	-3.85406
MSH3	0.186086	13.7537	3.0483	0.00262326	0.0543765	-1.78904
UPF3B	0.185976	8.31509	2.44154	0.0155238	0.156285	-3.32315
PRCC	0.185888	7.96352	2.77176	0.00611986	0.0898785	-2.52697
SLC38A7	0.185848	6.37843	3.18653	0.00167897	0.0415158	-1.39642
KIAA0649	0.185843	6.5942	2.93828	0.00370157	0.0665158	-2.09028
ZNF821	0.185842	6.76823	3.29104	0.00118628	0.0336326	-1.08923
LZTS2	0.1857	7.07724	3.22209	0.00149326	0.0386793	-1.2929
TNIP3	0.185672	6.05955	3.32951	0.00104169	0.0316186	-0.973956
CHMP7	0.185668	6.2494	3.34041	0.0010038	0.0310661	-0.941072
PUSL1	0.185434	7.19284	2.38491	0.0180493	0.170278	-3.45023
C16orf75	0.185266	8.2948	2.04485	0.0422236	0.273641	-4.15384
CORO7	0.185132	9.3743	2.06879	0.0398949	0.266245	-4.10767
HAUS7	0.185054	8.8068	1.99016	0.0479812	0.294601	-4.25739
ZBTB24	0.184935	7.80174	3.00081	0.00304728	0.0595056	-1.92032
OR7E91P	0.184924	6.04879	2.5011	0.0132288	0.141969	-3.18722
FAM24B	0.184887	6.78924	2.46159	0.0147082	0.151003	-3.27751
MECP2	0.184816	6.69396	2.62283	0.00941506	0.115226	-2.89766
AK125166	0.18463	6.47489	2.6419	0.00891866	0.111667	-2.85125
LONP1	0.184224	9.32863	2.25035	0.0255521	0.208662	-3.74088
HPS5	0.184192	7.87129	2.6319	0.00917601	0.113965	-2.87563
WDR90	0.184164	7.01682	2.25145	0.0254814	0.20829	-3.73858
PSMD4	0.184136	10.4124	2.29182	0.0229927	0.196627	-3.65301
AL832858	0.184107	6.53662	2.46488	0.0145778	0.150326	-3.26998
SLC1A4	0.184033	6.76063	2.02515	0.0442279	0.280731	-4.19147
TTI1	0.183983	6.77349	3.63491	0.000356358	0.0171895	-0.0169548
BRMS1	0.183972	10.4652	2.79186	0.00576631	0.086769	-2.4755
LOC144438	0.183941	8.37839	3.03198	0.0027624	0.0559826	-1.83436
BX111162	0.183891	7.04159	2.27342	0.0240994	0.202252	-3.69219
CCDC18	0.183851	6.37212	3.31762	0.00108453	0.0319987	-1.00972
PRR3	0.183754	6.45433	3.42289	0.000756149	0.0266033	-0.689167
VPS13A	0.183751	6.58199	2.63335	0.00913824	0.11367	-2.8721
TMEM159	0.183713	8.13462	2.0221	0.0445436	0.281423	-4.19726
TRPV1	0.183516	6.17856	3.37911	0.000879416	0.0289216	-0.823538
NAA10	0.183513	9.26217	2.29518	0.0227953	0.195481	-3.64581
NDUFA9	0.183397	9.98917	1.99544	0.0473978	0.292172	-4.24751
C13orf25 v_1	0.183221	6.2226	2.94395	0.00363733	0.0660926	-2.075
CCDC101	0.183097	7.36483	2.54644	0.0116612	0.131174	-3.0804
BPAG1	0.183024	6.24537	2.39314	0.0176695	0.168029	-3.43218
CCDC102A	0.183022	7.96491	2.07211	0.0395816	0.265194	-4.10124
FANCI	0.182996	6.72352	2.40352	0.0171822	0.165149	-3.40879
TNRC6B	0.182917	8.65778	2.15783	0.0321731	0.236574	-3.93145
FKRP	0.18268	6.85437	3.09988	0.00222485	0.0491738	-1.64438
KRCC1	0.182673	8.26543	2.21371	0.0280174	0.217958	-3.81727
AP3M2	0.182591	8.11449	2.05975	0.0407618	0.269239	-4.12518
B3GALNT1	0.182535	8.02268	2.20762	0.0284465	0.220144	-3.82985
TBC1D3	0.182304	6.58513	2.29177	0.0229957	0.196627	-3.65312
TAOK2	0.182226	7.11169	2.29954	0.0225417	0.194179	-3.63648
CDK5RAP2	0.182135	8.4072	2.01431	0.0453614	0.284071	-4.21199
LOC389906	0.182133	6.12894	3.1529	0.00187411	0.0444256	-1.49338
ATXN2	0.18213	9.62056	2.70935	0.00734653	0.0998548	-2.68461
C10orf12	0.182094	7.39785	2.94153	0.00366467	0.0662976	-2.08154
HIPK2	0.181705	7.9483	1.98138	0.0489646	0.298158	-4.27376
RPL5	0.181629	11.7919	2.11735	0.0355078	0.250383	-4.01246
C1orf50	0.181593	8.82797	2.81586	0.00536852	0.0830532	-2.41359
HPDL	0.181579	6.17031	2.43752	0.015703	0.157411	-3.33262
SNAPC2	0.181409	7.73167	2.52076	0.0125176	0.137219	-3.14071
ETV7	0.181349	6.29314	2.69353	0.00769102	0.10248	-2.72405
DBNL	0.181206	8.30496	2.58982	0.0103329	0.121476	-2.97723
MTR	0.181137	7.19041	2.71382	0.00725176	0.0992683	-2.67342
AUP1	0.181131	8.19701	2.9529	0.00353803	0.0649381	-2.05084
DNAJA3	0.181129	9.82939	2.41425	0.0166988	0.162315	-3.38474
TMEM9	0.181002	9.01158	2.2225	0.0274075	0.216197	-3.79904
SUMO3	0.180961	11.4207	2.45239	0.0150777	0.153616	-3.29851
GPATCH3	0.1809	6.48983	3.70403	0.000276805	0.0148235	0.209736
TRIM45	0.180754	6.82587	2.5599	0.0112337	0.128085	-3.04858
PRSS12	0.180739	5.88079	2.55252	0.011492	0.129941	-3.06726
POLR3B	0.180732	7.61936	2.93926	0.00369042	0.0665158	-2.08765
UBE2Z	0.180716	7.001	2.93057	0.0037907	0.0677126	-2.11103
MCM3	0.180706	8.72158	1.97775	0.0493765	0.299658	-4.28051
SFXN2	0.180584	6.37428	3.09433	0.00226484	0.049755	-1.66005
SARS2	0.180582	7.87009	2.33813	0.0204021	0.182736	-3.55308
MOGS	0.180569	7.61281	2.60528	0.0098935	0.118494	-2.94008
LOR	0.180569	5.71804	2.31937	0.0214621	0.188799	-3.59473
TSEN34	0.180434	10.0287	2.23219	0.0267494	0.21374	-3.77889
AATF	0.180272	8.83497	2.63379	0.0091269	0.113614	-2.87103
TOP3B	0.180136	7.8503	2.70441	0.00745272	0.100917	-2.69696
RPAP2	0.180135	7.39354	2.90267	0.00412951	0.0711528	-2.18563
TRA2B	0.180122	9.716	2.74375	0.00664534	0.0944066	-2.59813
MND1	0.180118	6.74775	2.06687	0.0400781	0.266953	-4.1114
FLJ41455	0.179889	6.61668	2.35225	0.0196651	0.178682	-3.52224
MRTO4	0.179882	7.70989	2.5753	0.0107618	0.124485	-3.01197
C1orf35	0.179776	8.18019	2.61003	0.00976197	0.117536	-2.92863
ABI2	0.179671	7.91056	2.12723	0.0346671	0.246462	-3.99281
DCAKD	0.179613	9.28742	2.10712	0.0363955	0.253135	-4.03268
PGS1	0.179414	8.27204	2.54415	0.0117356	0.131688	-3.08582
UNQ5808	0.179316	6.98033	2.63733	0.00903544	0.112776	-2.8624
SLC4A3	0.179288	6.38865	2.37976	0.018296	0.171565	-3.46164
RBM10	0.178895	10.3578	2.61213	0.00970427	0.117343	-2.92356
CFLAR	0.17886	9.62284	2.10688	0.0364164	0.253147	-4.03315
CNOT3	0.178547	7.43062	2.80972	0.00546793	0.0841249	-2.42949
CPSF3	0.178535	9.12333	2.47197	0.0143008	0.148784	-3.25373
PPP6R1	0.178371	7.25984	3.00537	0.00300393	0.0590227	-1.90778
MLEC	0.178263	9.90675	2.40394	0.017163	0.165047	-3.40785
REXO1	0.178204	6.95558	3.22884	0.00146026	0.0381526	-1.27314
CYB5B	0.178175	10.2956	3.00828	0.00297662	0.0586521	-1.89978
DUSP8	0.178174	6.6462	2.49302	0.0135056	0.143399	-3.20523
TRIM27	0.178173	7.11792	2.81602	0.00536605	0.0830532	-2.4132
HMSD	0.178145	6.00868	2.67697	0.00807826	0.105013	-2.76589
YARS	0.17801	9.96781	2.49164	0.0135566	0.143647	-3.20843
ZFP91	0.177953	6.82234	2.85429	0.0047833	0.0777144	-2.31345
ALG3	0.177917	9.14127	2.15217	0.0326225	0.238674	-3.94287
KIAA0700	0.177917	7.22381	2.49232	0.0135314	0.143565	-3.20685
MYO9B	0.177895	8.32062	2.5028	0.0131495	0.141525	-3.18255
AGL	0.177891	8.32399	2.08948	0.0379718	0.258983	-4.06736
TXLNA	0.177685	10.1064	2.65837	0.00850908	0.108781	-2.81092
RBBP6	0.17762	7.36745	2.80031	0.00562334	0.0856177	-2.45377
PEF1	0.177619	8.67067	2.50572	0.0130449	0.140827	-3.17577
PLEKHA8P1	0.177489	7.3957	2.96288	0.00343015	0.0638642	-2.0238
KCNK3	0.177255	6.0359	2.74163	0.00669366	0.0947226	-2.60409
CBLB	0.177154	8.3665	2.38289	0.0181459	0.170992	-3.45472
ALG6	0.177099	8.17308	2.32947	0.0208661	0.185351	-3.57191
CCDC25	0.177046	8.39905	2.23693	0.0264323	0.212192	-3.769
EHD1	0.176999	9.73889	2.2211	0.0275038	0.216283	-3.80195
MEN1	0.176901	7.1285	3.16698	0.00179002	0.043264	-1.45291
ANKFY1	0.176867	6.66004	2.9517	0.00355116	0.0650058	-2.05408
C21orf81	0.176673	6.17398	1.9836	0.0487499	0.297347	-4.26988
CDK13	0.176672	7.96573	3.64192	0.000347405	0.0169498	0.00585733
YEATS2	0.176667	8.66425	2.01999	0.0447641	0.282108	-4.20126
RC74	0.176589	8.23227	2.46328	0.014641	0.150663	-3.27364
KIAA1524	0.176516	6.36257	3.16383	0.0018085	0.0434052	-1.46197
MGC16703	0.17647	13.741	3.03918	0.00270019	0.0554786	-1.81439
RPL10L	0.176446	7.07277	3.27025	0.00127205	0.0352899	-1.15106
ZNF451	0.176429	8.01434	2.77382	0.00608276	0.0896076	-2.52172
CTRL	0.176413	6.01274	3.47443	0.000631778	0.0241829	-0.529016
DHX8	0.176153	6.64911	3.79284	0.000199022	0.0124246	0.506419
DRG2	0.175982	7.52262	3.02552	0.00281939	0.0567157	-1.85225
RSBN1	0.175943	8.16661	2.52811	0.0122671	0.135472	-3.12352
MRPL37	0.175933	11.0524	2.14072	0.0335486	0.242251	-3.96588
DLGAP1	0.175474	5.98136	2.02377	0.0444168	0.281191	-4.19447
MIIP	0.175454	7.24728	2.48845	0.0136746	0.144476	-3.21578
XPO7	0.175354	7.80847	2.49394	0.0134716	0.14335	-3.20309
POLR1B	0.175139	6.25403	3.03709	0.00271815	0.055601	-1.8202
BM684651	0.17507	5.9406	2.36137	0.0192316	0.176369	-3.50299
FIZ1	0.175003	6.79385	3.46473	0.000653609	0.0244919	-0.559313
SERTAD2	0.174954	9.84852	2.28574	0.0233532	0.198665	-3.66598
MRPS2	0.17488	8.00638	2.65177	0.00867115	0.109865	-2.82711
ZZZ3	0.17482	8.27775	2.26785	0.0244434	0.203523	-3.70399
C6orf136	0.174584	8.35296	2.44268	0.0154765	0.156049	-3.32058
CYTH1	0.174263	9.78808	2.09876	0.0371356	0.255584	-4.04915
RPIA	0.174242	8.44527	2.25089	0.0255172	0.208481	-3.73974
KAT2A	0.174226	8.3987	2.00805	0.0460286	0.286106	-4.22381
FAM90A1	0.174119	6.15686	2.10249	0.0368314	0.254579	-4.0421
ST8SIA1	0.173857	6.42957	2.43587	0.0157618	0.157624	-3.33601
ZNF3	0.173702	6.79856	3.15261	0.00187589	0.0444352	-1.49421
RAD23A	0.173679	9.50069	2.21785	0.0277286	0.217058	-3.80869
ST7L	0.173572	6.2083	3.20926	0.00155795	0.0396292	-1.33037
C9orf114	0.173531	8.4357	2.68449	0.00789427	0.103678	-2.74648
TRIM39	0.173339	8.35188	2.9243	0.00386448	0.0683583	-2.12784
ERCC5	0.17331	9.09196	2.1396	0.0336403	0.242442	-3.96812
CC2D1B	0.173179	6.71759	2.95677	0.0034958	0.0645982	-2.04036
SF3A2	0.173101	9.14741	2.42496	0.0162289	0.159968	-3.36066
ZNF525	0.173037	6.34846	3.32617	0.00105356	0.0317588	-0.984013
MYNN	0.173001	7.59724	2.66149	0.00843356	0.107993	-2.80326
RUNDC2B	0.172883	6.82207	2.05154	0.0415614	0.271232	-4.14099
MARK1	0.172711	6.37469	2.79372	0.00573459	0.0864659	-2.47073
MED15	0.172637	6.67247	3.20905	0.00155903	0.0396292	-1.33098
CLPP	0.172538	8.2788	2.76664	0.00621297	0.0907083	-2.54003
KIF4A	0.172527	7.01803	1.98127	0.0489775	0.298158	-4.27397
PTBP2	0.172506	6.96769	2.31601	0.0216056	0.189602	-3.60105
PHF2	0.172347	7.35192	2.95041	0.00356535	0.0651832	-2.05756
MDC1	0.172312	8.17436	2.32211	0.0212676	0.187795	-3.58786
SETX	0.17218	6.90518	3.38442	0.00086352	0.0286866	-0.807319
ARHGEF1	0.172166	6.9184	2.48047	0.0139748	0.146464	-3.23419
CTU1	0.172108	6.28837	4.36101	2.10233e-05	0.00352426	2.54361
BEND3	0.172067	6.62944	2.52875	0.0122456	0.135326	-3.12202
MOSPD2	0.171902	7.40107	2.57565	0.0107511	0.124405	-3.01111
FCHSD2	0.171898	7.74486	2.13437	0.034071	0.243821	-3.97857
BF511927	0.171741	6.18466	2.43179	0.0159408	0.158482	-3.34542
WDR5	0.171469	7.6719	2.25426	0.0253009	0.207439	-3.73267
C14orf80	0.171454	7.01568	2.60566	0.00988308	0.118488	-2.93918
DCAF15	0.171273	7.13336	2.58616	0.0104396	0.122184	-2.98601
ZYG11B	0.171185	9.20714	2.4493	0.0152034	0.1541	-3.30552
SLC30A7	0.171122	9.71649	2.36071	0.0192345	0.176369	-3.50367
NIPA1	0.171068	6.72651	2.75078	0.00650977	0.0935466	-2.58033
ACADVL	0.170992	10.8683	2.24213	0.0260884	0.210621	-3.75813
ABCF3	0.170933	6.88931	2.91871	0.00393141	0.0690193	-2.14281
GDPD1	0.170932	6.54366	2.85346	0.00479528	0.0778282	-2.31563
CETN3	0.170858	7.52349	2.14735	0.0330099	0.240179	-3.95257
NKPD1	0.170662	6.261	2.85687	0.00474618	0.0772649	-2.30669
ZNF160	0.170647	7.66952	2.07465	0.0393419	0.264347	-4.09629
DTX3	0.170645	6.67703	2.35542	0.0195028	0.177634	-3.51529
NOTCH4	0.170445	7.03261	2.62501	0.00935697	0.115032	-2.89236
DDHD1	0.170321	6.23791	2.92795	0.00382129	0.0679991	-2.11804
SLC25A38	0.170285	7.42909	2.45047	0.0151557	0.153763	-3.30287
GEMIN6	0.170222	8.44711	2.24889	0.025647	0.209019	-3.74396
SMARCD1	0.170221	9.19581	2.50064	0.0132275	0.141969	-3.18758
CARD11	0.17005	7.02061	2.73281	0.00686155	0.0961166	-2.62575
AK022140	0.169837	6.39381	2.75444	0.00644015	0.0928228	-2.57105
EPT1	0.169707	7.20567	2.32927	0.0208772	0.185363	-3.57236
AP3B2	0.169681	5.89593	2.20491	0.02868	0.221407	-3.83604
HIF1AN	0.169628	7.07745	3.12094	0.00207887	0.0475551	-1.58469
HSP90AB1	0.169551	11.8769	2.13381	0.034118	0.243937	-3.9797
ZNF653	0.169506	7.62818	2.43467	0.0158125	0.15783	-3.33872
TGFBRAP1	0.169492	7.30995	2.32639	0.0210333	0.186279	-3.57859
SHMT2	0.169402	10.5284	2.06902	0.0398735	0.266245	-4.10723
PLK4	0.169238	7.52263	2.05829	0.0409025	0.269531	-4.12799
ELK4	0.169062	6.11982	3.72189	0.000259158	0.0143126	0.26892
LYG1	0.169056	6.42041	2.79236	0.00575772	0.086712	-2.47421
BX090584	0.168948	6.05161	3.10601	0.0021814	0.0486669	-1.62704
ASB1	0.168907	6.90578	2.67041	0.00822044	0.106187	-2.78128
PHKA1	0.168896	6.63931	2.88556	0.0043508	0.0730099	-2.23107
AI559179	0.168889	6.17162	3.96236	0.000104309	0.00874299	1.08935
AK023756	0.16887	6.41814	2.42667	0.0161549	0.15964	-3.35681
GFRA2	0.168861	6.80335	2.00938	0.0458869	0.285605	-4.22132
DPP3	0.168765	7.79443	2.46869	0.0144282	0.14932	-3.26124
EIF2C3	0.168546	6.41163	3.26374	0.00130004	0.0356818	-1.17033
CA841942	0.16852	6.89239	2.08221	0.038639	0.261656	-4.08158
SSH2	0.168397	7.64038	2.52531	0.0123621	0.136246	-3.13008
GGA3	0.16831	6.93209	3.39738	0.000825866	0.0278722	-0.767664
BMP5	0.168212	5.86313	2.10171	0.0369216	0.254901	-4.04386
CDK20	0.168206	7.18851	2.40765	0.0169947	0.164095	-3.39954
DHX38	0.168146	7.05721	3.24533	0.00138238	0.0367016	-1.22468
MUS81	0.167784	7.6224	3.32203	0.00106844	0.0319071	-0.996454
SDIM1	0.167493	5.97597	2.34405	0.0201157	0.181072	-3.54078
KARS	0.167358	8.64389	2.60183	0.00999014	0.119272	-2.9484
FAM125A	0.167357	8.7566	2.01102	0.045711	0.285111	-4.21821
ARMC6	0.167347	6.97567	2.90142	0.00414535	0.0711794	-2.18897
VPS52	0.167325	8.29383	2.70993	0.00733421	0.0997288	-2.68316
TRIM65	0.167157	6.45593	3.19534	0.00163107	0.0407629	-1.37086
LMNB1	0.167098	6.28539	2.99161	0.00313638	0.0606926	-1.94553
OCRL	0.167039	8.17364	2.28461	0.0234211	0.199119	-3.6684
MTF1	0.167011	7.88648	2.24953	0.0256056	0.208808	-3.74262
PCNXL3	0.166985	7.91045	2.84759	0.00488094	0.0785976	-2.331
UCP3	0.166961	5.81925	4.33535	2.33868e-05	0.00366612	2.44654
ARL2	0.166929	9.89287	2.58946	0.0103435	0.121476	-2.97811
ICOSLG	0.166926	6.80113	2.69215	0.00772179	0.102567	-2.72749
FLJ41423	0.166729	8.30163	3.04406	0.00265879	0.0548694	-1.80084
JMJD6	0.166666	6.77589	3.46112	0.000661912	0.0246244	-0.570569
LEMD2	0.16649	8.15379	2.79567	0.00570153	0.0861602	-2.46572
AARS	0.166458	11.2733	2.04822	0.0418897	0.272261	-4.14739
PKN2	0.166221	6.72608	2.01052	0.045765	0.285145	-4.21917
GRWD1	0.166221	8.3162	2.9893	0.00315907	0.0609564	-1.95184
PKP4	0.166139	6.69532	2.09497	0.0374755	0.256864	-4.0566
C12orf41	0.166117	8.99575	2.74133	0.0066927	0.0947226	-2.60425
ENGASE	0.165821	6.63697	3.32105	0.00107198	0.0319143	-0.99939
ADCY6	0.165656	7.20826	2.13364	0.0341314	0.24398	-3.98003
CENPB	0.165653	10.3672	2.24721	0.025756	0.209378	-3.74748
SURF6	0.165626	8.91819	2.09753	0.0372458	0.255998	-4.05158
F8A1	0.165621	7.89202	2.31218	0.02182	0.19097	-3.6093
LHFPL5	0.165591	5.83219	2.16989	0.03128	0.23276	-3.90767
ANKZF1	0.165561	7.41782	2.49841	0.0133084	0.142448	-3.19275
DNMT3B	0.165513	6.4509	2.28132	0.0236187	0.200122	-3.67541
DCTN5	0.165336	8.81545	2.56632	0.0110348	0.126523	-3.03334
RSPRY1	0.165233	9.77644	2.38845	0.0178812	0.169083	-3.44236
NY-CO-8	0.164929	6.12477	4.46499	1.35891e-05	0.00294181	2.94164
HSCB	0.164915	8.08209	2.22007	0.0275748	0.216563	-3.80409
PPFIA4	0.164897	6.215	1.98106	0.0490263	0.298273	-4.27453
TMUB2	0.164896	7.68488	2.32257	0.0212423	0.187673	-3.58686
DHX30	0.164731	7.41859	2.56937	0.0109414	0.125983	-3.02609
C2orf42	0.164726	7.52788	3.31095	0.00110926	0.0323755	-1.02971
LONRF1	0.164613	7.13727	2.25722	0.0251118	0.206563	-3.72643
CDCA4	0.164404	7.97812	2.05902	0.0408319	0.269391	-4.12658
NUDCD3	0.164308	8.35682	2.38911	0.0178502	0.168877	-3.4409
NTRK3	0.164272	5.82709	2.48357	0.0138864	0.145725	-3.22813
AK056618	0.163933	6.10124	3.36322	0.000928624	0.0296733	-0.871929
CPSF4	0.163821	10.008	2.21357	0.0280269	0.21798	-3.81755
WDR23	0.163743	7.52066	2.22594	0.0271727	0.215124	-3.79191
CNOT10	0.163607	7.78433	2.26632	0.0245384	0.204054	-3.70722
NUP43	0.163557	9.30161	2.07392	0.039411	0.264756	-4.09772
SNX27	0.163549	9.26955	2.27716	0.0238705	0.201109	-3.68424
ZSWIM1	0.163444	8.04995	2.69045	0.00775964	0.102777	-2.73169
KIF18A	0.163422	6.25553	2.71862	0.00715142	0.0985111	-2.66142
NOL9	0.163315	6.11471	2.72234	0.00707429	0.0980779	-2.65207
MRPS15	0.163312	10.2638	2.12678	0.0347055	0.246574	-3.99372
CHAF1A	0.163307	6.25166	3.21669	0.00152016	0.0390973	-1.30867
ARL6IP4	0.163269	7.65365	2.92231	0.0038882	0.068579	-2.13317
HDAC6	0.163203	7.51886	2.26668	0.0245161	0.20392	-3.70646
CIC	0.163193	7.25131	2.69485	0.0076616	0.102397	-2.72075
SEMA3F	0.1631	6.70977	2.05883	0.0408507	0.269391	-4.12696
METTL17	0.162986	8.30206	2.32183	0.0212828	0.187857	-3.58846
AW087664	0.162933	5.81788	4.57385	8.53709e-06	0.00226885	3.36637
CDC25C	0.162773	6.54769	2.53706	0.0119678	0.133061	-3.1025
R3HCC1	0.162625	7.98568	2.44029	0.0155761	0.156619	-3.326
TMEM63B	0.162607	6.45387	2.36843	0.0188494	0.174575	-3.48669
DAGLB	0.162552	8.11625	2.42192	0.016361	0.160467	-3.3675
KIAA1267	0.162537	8.27408	2.4671	0.0144904	0.149661	-3.26488
C9orf37	0.162456	6.41058	2.98916	0.00316046	0.0609564	-1.95222
CSDE1	0.162332	6.62094	2.62785	0.00928187	0.114566	-2.88546
BCS1L	0.162247	7.96824	2.34504	0.0200387	0.180702	-3.53802
CAD	0.162225	7.6802	2.30125	0.0224429	0.193753	-3.63281
C7orf26	0.162186	8.8065	2.23582	0.0265061	0.212523	-3.77131
SMARCAL1	0.162069	8.27502	2.88968	0.00429655	0.0723969	-2.22015
DHFRL1	0.16203	6.94056	2.64601	0.00881486	0.110784	-2.84121
BRAT1	0.16202	8.9785	2.11741	0.035502	0.250383	-4.01232
FUS	0.162009	7.14917	2.93466	0.00374322	0.0670477	-2.10004
C15orf28	0.161762	6.13858	3.38884	0.000850508	0.0283407	-0.793816
CEP164	0.161744	6.86497	2.362	0.0191697	0.176193	-3.50084
IMP4	0.161742	10.1622	2.53473	0.0120453	0.13361	-3.10799
KIAA0753	0.161716	6.34025	3.28993	0.00119074	0.0336712	-1.09255
MED22	0.16152	8.89638	2.10076	0.0369574	0.254901	-4.04522
TUBGCP5	0.161482	6.76997	2.43105	0.0159666	0.158506	-3.34691
MYBPH	0.161463	5.97898	2.7614	0.00631529	0.0918168	-2.5539
FIG4	0.161449	8.02631	2.05472	0.04125	0.27036	-4.13487
RLTPR	0.161422	5.95328	2.49381	0.013494	0.143399	-3.20408
MAST3	0.161377	7.40408	1.98519	0.0485356	0.297112	-4.26666
NT5M	0.16121	5.9094	3.24	0.00140833	0.0371265	-1.24095
RASSF6	0.161187	6.91408	3.05185	0.00259388	0.0539043	-1.77917
ZDHHC18	0.16113	7.49848	2.39391	0.0176254	0.167828	-3.43023
FAM27E3	0.161109	6.23541	2.65884	0.00849775	0.108679	-2.80977
NKRF	0.160994	7.67716	2.47748	0.0140887	0.147374	-3.24107
TAF5	0.160861	6.79831	3.00503	0.00300718	0.0590401	-1.90872
COPG2	0.160664	6.35367	2.19904	0.0290604	0.223016	-3.84751
NEIL2	0.160391	7.38849	2.23054	0.0268607	0.214263	-3.78234
KIAA0090	0.160358	8.03829	2.41598	0.0166222	0.161922	-3.38086
B3GNTL1	0.160294	6.24456	3.08223	0.00235441	0.0510028	-1.69413
PHF21A	0.160292	9.04143	2.34875	0.0198457	0.179575	-3.52991
PIGU	0.160091	8.11318	2.27046	0.0242814	0.20325	-3.69845
WIT1	0.160088	5.69863	2.66029	0.00848756	0.108591	-2.80788
UBTF	0.160075	6.78168	3.10555	0.00218464	0.0486669	-1.62835
WWOX	0.160067	6.07998	2.60528	0.00989598	0.118494	-2.94022
TULP4	0.159706	8.47757	2.23624	0.026478	0.212351	-3.77044
POLD3	0.159616	6.79571	3.02561	0.00281858	0.0567157	-1.852
SNRNP70	0.159504	10.6577	1.98187	0.0489096	0.298007	-4.27285
FAM127C	0.1595	6.57457	2.34442	0.0200706	0.18094	-3.53936
ZDHHC12	0.159375	7.51506	2.26385	0.024693	0.204848	-3.71244
EXOC3L4	0.159351	5.83639	2.47239	0.0143122	0.148808	-3.25376
ANKS3	0.159131	6.26115	3.07459	0.00241266	0.0518524	-1.7156
BC009629	0.158905	6.33715	3.23414	0.00143477	0.037581	-1.25757
RALY	0.158765	10.2865	2.05889	0.0408442	0.269391	-4.12683
CCDC140	0.158713	6.66512	3.86348	0.000152444	0.0107208	0.746692
NKIRAS2	0.158478	7.4601	2.5499	0.0115501	0.130508	-3.07225
CPSF2	0.158459	7.47166	2.9641	0.00341716	0.0637629	-2.02049
CLASP1	0.158447	8.3341	2.64746	0.00877842	0.110624	-2.83766
GPR55	0.158434	5.81117	2.99547	0.00310757	0.0603584	-1.93679
LIX1L	0.158382	7.07146	2.3272	0.0209895	0.186045	-3.57685
TCF7L2	0.158315	6.7568	2.1458	0.0331345	0.240803	-3.95567
UGGT2	0.158054	7.30758	2.15265	0.0325845	0.238503	-3.94191
ZC3H4	0.157996	9.13424	3.25559	0.00133591	0.0362269	-1.19442
GUSBL2	0.157962	6.93215	2.65374	0.00862248	0.109657	-2.82228
PATL1	0.157769	9.3965	2.1501	0.0327886	0.239087	-3.94704
MNT	0.157715	8.00987	2.56376	0.0111137	0.12716	-3.03942
ATG2A	0.157569	7.35475	2.93906	0.00369268	0.0665158	-2.08818
AK124980	0.157466	5.73237	3.51246	0.000555187	0.0223504	-0.412878
ACOT11	0.15743	6.27127	2.08565	0.0383297	0.260506	-4.07493
SRP68	0.157278	9.54026	2.25502	0.0252522	0.207352	-3.73107
GALK1	0.157268	9.8093	2.16235	0.0318184	0.234841	-3.92232
ZNF512B	0.157233	6.70755	2.6043	0.00992087	0.118705	-2.94245
BM971433	0.157193	6.11416	3.09034	0.00229401	0.0502032	-1.67129
ZNF142	0.157137	7.69513	2.48746	0.0137115	0.144772	-3.21806
TRDMT1	0.157098	6.15099	3.10535	0.00218605	0.0486669	-1.62892
MIS18A	0.157098	7.05747	2.26593	0.0245631	0.204156	-3.70806
MPPE1	0.156979	8.5018	2.20109	0.0289128	0.222227	-3.8433
FAM81A	0.156888	6.03465	2.17881	0.0305795	0.229638	-3.88926
CSTF2	0.156814	8.45206	2.22695	0.0271039	0.214861	-3.78981
ZNF187	0.156731	6.99391	2.97635	0.00328938	0.0623539	-1.98718
FBXO31	0.156628	8.57359	2.28814	0.0232103	0.197894	-3.66086
TBC1D10B	0.156623	7.10895	2.82707	0.00519145	0.0814315	-2.38452
WHSC2	0.156612	6.45989	3.60115	0.000402631	0.0183309	-0.126342
EXT2	0.156599	8.30212	2.29843	0.0226059	0.194208	-3.63885
EPB49	0.156499	6.28645	2.29069	0.0230595	0.197121	-3.65543
PCNXL2	0.156437	6.2476	2.93869	0.00369693	0.0665158	-2.08918
HEATR6	0.156178	6.72611	2.86639	0.00461152	0.0758661	-2.28168
BDH1	0.156132	6.42489	2.08935	0.0379835	0.258999	-4.06761
ZCCHC3	0.156014	6.67911	2.83629	0.0050498	0.0799916	-2.36052
PIAS3	0.155999	6.99165	2.35877	0.0193327	0.176873	-3.50794
FAM178A	0.155954	8.31359	1.98919	0.0480888	0.295072	-4.2592
MADD	0.155817	6.64357	2.90709	0.00407404	0.0705756	-2.17386
LOC100507032	0.155771	6.11527	3.98715	9.47399e-05	0.00821529	1.17637
C11orf24	0.155766	7.82786	2.78339	0.00591294	0.0880583	-2.49723
SGK494	0.15566	6.30129	2.37359	0.0185956	0.173157	-3.4753
INO80B	0.155532	6.67128	2.99572	0.00309623	0.0602457	-1.93426
RPAP1	0.155478	6.64075	2.91154	0.00401885	0.0700279	-2.16198
RBPMS	0.155426	5.94582	2.54412	0.0117502	0.131688	-3.08651
LOC389791	0.15542	6.12991	2.96219	0.00343757	0.0638691	-2.02569
TNFRSF1A	0.154999	9.64888	2.13471	0.034043	0.243775	-3.9779
EIF3D	0.154725	10.9394	1.97716	0.0494441	0.29981	-4.28162
GLG1	0.154646	10.3764	2.29177	0.0229954	0.196627	-3.65311
BICD2	0.154583	8.86967	2.04103	0.0426059	0.274866	-4.16117
WHAMM	0.154566	6.45142	2.60544	0.0098892	0.118494	-2.93971
MICALL2	0.154439	6.23151	2.91081	0.00402791	0.0700491	-2.16394
TMEM138	0.154321	8.48868	2.35189	0.0196835	0.178682	-3.52303
MTMR2	0.154279	6.96881	2.1139	0.0358053	0.251125	-4.01929
ANAPC4	0.154169	8.3527	2.42505	0.0162248	0.159968	-3.36045
AK125462	0.154124	5.99629	3.60504	0.000397022	0.0181768	-0.113777
FAM158A	0.15412	7.54895	2.01448	0.0453436	0.284071	-4.21168
TBL3	0.154079	6.77667	2.62777	0.00928402	0.114566	-2.88566
AKAP2	0.153926	5.98952	2.06958	0.0398552	0.266245	-4.10647
TBC1D3C	0.153896	6.41823	2.38902	0.0178543	0.168877	-3.44109
HOOK3	0.153889	6.47988	3.06342	0.00250015	0.0529322	-1.74687
WDR92	0.153792	7.59855	2.69617	0.00763249	0.102253	-2.71748
KBTBD2	0.153753	9.31291	2.6237	0.0093917	0.115103	-2.89553
BAK1	0.153663	6.40284	2.40624	0.0170584	0.164442	-3.4027
BTN2A2	0.153493	6.41115	2.99666	0.00308718	0.0601412	-1.9317
BM512523	0.153487	5.97671	3.36907	0.000910216	0.0294559	-0.854137
CLK3	0.153435	8.61429	2.21588	0.0278658	0.217431	-3.81278
ZNF384	0.153401	7.33733	2.02369	0.0443771	0.281191	-4.19422
CCDC74A	0.153349	6.27125	2.28396	0.02346	0.199242	-3.66979
DNA2	0.153322	6.52543	3.25036	0.00135941	0.0363093	-1.20985
BAZ1A	0.153175	7.10635	2.06139	0.0406028	0.268569	-4.122
SF4	0.153163	8.43349	2.87491	0.00449389	0.0746068	-2.25922
TAS2R10	0.153137	6.02298	2.69092	0.00775091	0.102752	-2.73066
HELZ	0.153125	8.05801	2.27923	0.0237449	0.200619	-3.67985
ADCK4	0.153089	6.58913	2.67209	0.00818087	0.105844	-2.77714
MRP63	0.15297	7.41614	2.24354	0.0259956	0.210287	-3.75517
FBXW9	0.152888	7.44451	2.38937	0.0178378	0.168877	-3.44032
ARHGAP17	0.15287	9.08625	2.25858	0.0250256	0.206165	-3.72357
AK000702	0.152854	6.08453	3.62419	0.000370486	0.0175012	-0.0518014
ORC1	0.152637	6.25367	2.93475	0.0037421	0.0670477	-2.09978
RHPN1	0.152568	6.44624	2.49194	0.0135451	0.143572	-3.20771
AL602970	0.15242	6.0117	3.55351	0.000477623	0.0203295	-0.279195
TAZ	0.152417	7.01053	2.37298	0.0186255	0.173158	-3.47665
WASF2	0.152384	8.02106	2.11265	0.0359132	0.251396	-4.02176
ZNF593	0.152287	9.34172	2.06397	0.0403554	0.267419	-4.11702
PHLPP1	0.152127	6.36986	2.13664	0.0338838	0.243226	-3.97405
ZNF133	0.152093	7.5114	2.07223	0.0395697	0.265169	-4.101
ZKSCAN2	0.151985	6.84406	3.45163	0.000684208	0.0251304	-0.600102
COX15	0.151935	7.58361	2.25861	0.0250238	0.206165	-3.72351
ZNF282	0.151917	7.72235	2.30891	0.0220048	0.191613	-3.61635
POMGNT1	0.151804	9.22573	2.1414	0.0334925	0.242108	-3.96451
SMEK1	0.151696	7.87095	2.27414	0.024055	0.202142	-3.69065
ATXN2L	0.151539	6.68367	2.29429	0.0228477	0.195721	-3.64773
ZSCAN5A	0.151463	6.47423	2.49678	0.0133676	0.142799	-3.19652
TRAF4	0.151369	6.28682	2.72255	0.00707005	0.0980779	-2.65156
PPM1J	0.151365	5.90762	3.44619	0.000697327	0.0254488	-0.617029
GGA1	0.151323	13.7334	2.45009	0.0151712	0.153873	-3.30373
INO80E	0.151239	7.86157	2.21855	0.0276803	0.216988	-3.80725
ACD	0.151066	7.79738	2.41271	0.0167674	0.162665	-3.3882
PICK1	0.150916	7.65492	2.06583	0.0401767	0.267223	-4.11341
DA572426	0.150885	6.26115	3.06424	0.00249363	0.0529098	-1.74458
TMEM222	0.150755	7.23231	2.397	0.0174815	0.167092	-3.42333
GINS4	0.150715	6.65854	2.22109	0.0275047	0.216283	-3.80198
ZDHHC24	0.150683	6.6743	2.58331	0.0105233	0.122843	-2.99283
AK055967	0.150292	6.28715	2.62651	0.00931723	0.114802	-2.88872
AL512698	0.150186	6.24446	2.98829	0.00316912	0.0610102	-1.95462
ZNF416	0.150107	6.63576	3.16559	0.00179817	0.0433163	-1.45692
THADA	0.150103	7.58523	2.2618	0.0248216	0.205468	-3.71677
PSMD13	0.150101	6.49827	2.69331	0.0076958	0.10248	-2.72458
EIF4G3	0.150068	8.24816	2.19281	0.0295133	0.224729	-3.86029
EWSR1	0.150055	9.8126	2.53557	0.0120173	0.13339	-3.10602
DGCR8	0.15001	7.98853	2.29941	0.0225494	0.194179	-3.63676
NFE2	0.149957	5.88172	2.15806	0.0321941	0.236652	-3.93149
RIN3	0.149887	6.0863	3.32804	0.00104689	0.0316282	-0.978375
NAA40	0.149803	5.94188	4.19562	4.14299e-05	0.00511058	1.9263
AK131350	0.149755	6.53755	2.36195	0.0191721	0.176193	-3.50094
PINX1	0.149671	6.60226	2.45162	0.0151087	0.153668	-3.30024
MPHOSPH10	0.149611	9.05483	2.28954	0.0231273	0.197443	-3.65788
ZNF407	0.149589	7.67153	2.60729	0.00983753	0.118126	-2.93523
ZNF574	0.14953	6.33367	3.78658	0.000203741	0.0124331	0.485318
KLHL17	0.149265	6.29868	2.22575	0.0271856	0.215153	-3.79231
SLFN13	0.149251	6.20474	2.40975	0.0169	0.163449	-3.39484
BX093950	0.149177	5.75223	5.14685	6.48174e-07	0.000636368	5.73281
FAM168B	0.149073	7.3593	2.3736	0.0185948	0.173157	-3.47526
PPP2R3B	0.148956	6.35179	2.24064	0.0261865	0.211048	-3.76125
NFATC3	0.148949	6.96369	2.7597	0.00634144	0.0920115	-2.55771
VPS37C	0.148926	9.87338	2.19264	0.0295261	0.224774	-3.86065
TMEM201	0.148881	6.15139	3.01	0.00296058	0.0584764	-1.89505
NCAM1	0.148641	6.2162	2.10364	0.0367077	0.253882	-4.03961
FBXW5	0.148629	7.51002	2.30567	0.0221893	0.192514	-3.62332
NUP107	0.148624	8.70076	2.02318	0.0444302	0.281191	-4.19519
C11orf48	0.148511	9.35629	2.06792	0.0399782	0.266595	-4.10937
LOC149134	0.148306	6.07202	2.85303	0.00480161	0.0778282	-2.31677
AP1M1	0.148165	8.66523	2.11384	0.0358104	0.251125	-4.01941
SMPD2	0.148054	6.49364	2.61574	0.00960563	0.116685	-2.91482
DSCC1	0.147875	6.54946	2.25811	0.0250555	0.206255	-3.72456
FAM193A	0.147852	7.2092	2.47372	0.0142331	0.148298	-3.24971
DOCK5	0.147754	6.42264	2.16503	0.0316093	0.233985	-3.91689
ADAMTS19	0.147711	5.89311	3.26255	0.00130522	0.035764	-1.17385
SAFB2	0.147609	8.3805	2.45192	0.0150966	0.15364	-3.29957
KBTBD12	0.147452	5.74289	2.29467	0.0228655	0.195821	-3.64772
CCDC43	0.14739	6.60188	2.98982	0.00315398	0.060934	-1.95043
MAP3K2	0.147358	7.56127	2.09472	0.0374974	0.256864	-4.05708
DDX6	0.14734	5.95771	4.16853	4.6214e-05	0.00536167	1.82704
LIG3	0.147285	7.27735	2.34898	0.0198336	0.179546	-3.5294
DCPS	0.147251	7.21481	2.17448	0.0308825	0.23123	-3.89772
TINAGL1	0.147194	6.01322	2.56847	0.0109723	0.126229	-3.0284
HIATL2	0.14716	6.02837	3.28573	0.00120769	0.0340623	-1.10508
PPP2R5E	0.146882	9.4602	2.2795	0.0237284	0.200532	-3.67927
C12orf65	0.146851	6.56257	2.74011	0.00671657	0.0949235	-2.60733
KIAA2013	0.14668	8.89455	2.08507	0.0383757	0.260586	-4.076
PATE2	0.14649	6.95723	2.06405	0.0403477	0.267419	-4.11687
TMEM180	0.146446	6.29885	2.71166	0.00729752	0.0995503	-2.67884
CRKL	0.146248	9.88197	2.33282	0.0206855	0.184147	-3.56463
DNAH6	0.146201	6.08598	2.43443	0.0158238	0.157895	-3.3393
AV647906	0.146018	6.23035	2.92908	0.00380805	0.0678373	-2.11501
FAM193B	0.145894	6.27629	3.175	0.00174365	0.042536	-1.42977
U2AF2	0.145893	9.73959	2.67305	0.00815837	0.105619	-2.77477
USP39	0.145798	9.12655	2.05321	0.0413977	0.270854	-4.13778
HDAC7	0.145698	6.11866	2.96775	0.00337864	0.0633281	-2.01058
DROSHA	0.145679	7.94822	2.02691	0.0440434	0.279986	-4.1881
LOC389634	0.14548	5.8865	3.62695	0.0003668	0.0174278	-0.0428421
CCDC55	0.145478	6.86553	2.14537	0.0331693	0.240998	-3.95654
FUT6	0.14544	6.15366	2.89922	0.00417324	0.071331	-2.19481
FAM86C	0.145348	6.92687	2.72223	0.00707664	0.0980779	-2.65236
DUS3L	0.145335	7.49042	2.22549	0.0272029	0.215155	-3.79283
CCDC88B	0.145201	6.0145	2.97157	0.00333874	0.0628687	-2.0002
HAUS4	0.14512	7.53649	1.99083	0.0479066	0.294309	-4.25613
POP1	0.145048	6.71462	2.04744	0.0419667	0.272571	-4.14888
NPPC	0.144963	5.83891	2.79035	0.00580263	0.0871301	-2.48046
DHX16	0.144892	8.84188	2.57203	0.0108603	0.125358	-3.01974
QSOX2	0.144774	7.0148	2.15094	0.0327212	0.238915	-3.94535
KATNB1	0.14472	7.57588	2.39605	0.0175257	0.167318	-3.42546
TTC27	0.144657	8.07027	2.18803	0.0298656	0.226252	-3.87009
CLN6	0.144653	6.4659	3.01284	0.00293431	0.0582422	-1.88725
ATP6V0A2	0.144258	7.28862	2.49727	0.0133498	0.142705	-3.19539
ATG16L1	0.144254	8.18566	1.98889	0.0481221	0.295189	-4.25976
MAN1A2	0.144228	6.8503	2.54469	0.0117181	0.131562	-3.08455
AL109696	0.144084	5.80419	2.67505	0.00812861	0.105395	-2.77103
CTDNEP1	0.143884	7.51796	2.41374	0.0167216	0.162392	-3.38589
BX451947	0.14388	6.11996	3.70582	0.000274985	0.0148235	0.215661
GTF3C1	0.143865	7.86227	2.08554	0.0383319	0.260506	-4.07506
TMEM170A	0.143756	7.08042	2.24516	0.0258895	0.209813	-3.75178
GTSE1	0.143619	6.4634	2.51476	0.0127256	0.138617	-3.15472
UBXN4	0.143448	10.123	2.23262	0.0267201	0.213663	-3.77799
HNRNPL	0.143395	9.7127	2.12581	0.0347868	0.246937	-3.99564
C12orf52	0.143366	8.28251	2.16481	0.0316266	0.23406	-3.91734
FAAH2	0.1433	6.32923	2.73275	0.00686274	0.0961166	-2.6259
NPAT	0.143207	6.6739	2.20454	0.0286653	0.221407	-3.83619
RAB12	0.143181	6.65937	2.60944	0.00977811	0.117687	-2.93005
BCKDK	0.143158	9.82104	2.15269	0.0325812	0.238503	-3.94183
BM668860	0.14312	6.38187	2.74308	0.00665838	0.0945097	-2.59982
PPP1R3F	0.143092	6.29405	2.56816	0.0109783	0.126229	-3.02896
LOC400464	0.142943	6.22716	2.37403	0.0185739	0.173128	-3.47432
C21orf67	0.142934	6.05609	2.78689	0.005852	0.0876299	-2.48827
PARD6A	0.142914	6.46105	2.40009	0.017339	0.16602	-3.41644
ZNF418	0.142858	5.98297	3.19021	0.00165883	0.0412049	-1.38577
HOXA6	0.142471	6.18956	2.08429	0.0384518	0.26087	-4.07756
ZNF585A	0.142434	6.82085	2.10344	0.0367199	0.253882	-4.03994
GOLGA2	0.142408	6.99624	2.17259	0.0310267	0.231772	-3.90156
C1orf228	0.142163	5.98151	1.98487	0.0486072	0.297292	-4.26751
NEMF	0.1421	7.24382	2.31711	0.0215446	0.189371	-3.59868
MED26	0.141989	6.63086	2.96894	0.00336615	0.0631666	-2.00735
SETD8	0.141919	7.61174	2.52895	0.0122387	0.135315	-3.12155
DUS2L	0.141719	7.64342	2.09643	0.0373439	0.256457	-4.05373
FOXP1	0.141674	6.04552	3.21956	0.00150581	0.0388197	-1.30029
FCHO1	0.141557	6.14059	2.06575	0.0401942	0.267223	-4.11366
CBFA2T2	0.141491	6.95496	2.2536	0.0253431	0.207682	-3.73405
BI755364	0.141434	6.59443	2.89451	0.00423374	0.0717825	-2.20734
PURB	0.141278	9.97208	2.09418	0.0375468	0.257079	-4.05816
POGZ	0.141249	6.81429	2.30047	0.0224879	0.193971	-3.63449
SECISBP2	0.141182	7.96324	2.19878	0.029079	0.223016	-3.84804
MED6	0.141173	9.18279	2.31843	0.0214707	0.188824	-3.59581
AK126180	0.141074	5.93195	3.26468	0.00129599	0.0356473	-1.16757
DHX57	0.140998	6.15289	2.95789	0.00348373	0.0644719	-2.03734
AF086272	0.140982	5.98442	3.70841	0.000272367	0.0147652	0.224256
ATP1B2	0.140968	6.72844	3.00531	0.00300449	0.0590227	-1.90794
DZIP1L	0.140956	6.26532	2.40849	0.016957	0.16385	-3.39767
TOMM22	0.140843	9.19258	2.06065	0.0406744	0.268892	-4.12343
ATAD5	0.140719	6.15454	3.28194	0.00122316	0.0344164	-1.11635
BX097571	0.140477	6.13317	2.74625	0.00659689	0.0941684	-2.59181
AAK1	0.140463	6.2283	2.81888	0.00532034	0.0825423	-2.40578
DARS	0.140358	11.6493	2.1171	0.0355292	0.250383	-4.01295
C6orf89	0.14029	7.14257	2.05481	0.0412411	0.27036	-4.1347
RFX1	0.140109	7.49617	2.39032	0.0177933	0.168804	-3.43821
ARPM1	0.139822	6.05673	2.88438	0.00436639	0.0731589	-2.23418
MTHFD1	0.139791	6.56768	2.60042	0.0100298	0.119484	-2.95178
AK130848	0.139583	5.87918	3.49485	0.000588029	0.0231817	-0.464986
DKFZp761E198	0.139348	5.99466	3.53592	0.000508497	0.0211479	-0.335193
ZFPL1	0.139244	7.20821	2.89113	0.00427757	0.0723381	-2.2163
ZBTB8A	0.139213	6.46081	2.13003	0.0344324	0.245391	-3.98723
TTC26	0.139154	6.86267	2.14021	0.03359	0.242442	-3.96689
NOS1AP	0.139058	5.84499	3.0214	0.00285909	0.0572325	-1.86427
SURF2	0.13905	6.27678	3.43679	0.000720519	0.0259395	-0.646179
ZNF579	0.13883	6.65247	2.13165	0.034297	0.244736	-3.984
SELRC1	0.138717	6.99928	2.0678	0.039989	0.266612	-4.10959
C6orf26	0.138708	6.22386	2.44163	0.01552	0.156285	-3.32295
SOLH	0.13858	6.35228	2.45683	0.0148983	0.152405	-3.28838
CSNK2B	0.138472	11.0076	2.22311	0.0273658	0.216025	-3.79778
PIK3R3	0.138112	6.16314	2.86314	0.00465709	0.0765004	-2.29022
C19orf47	0.138002	6.09023	3.17027	0.00177086	0.0429434	-1.44342
ANKRD39	0.137976	7.7985	2.10085	0.0369493	0.254901	-4.04504
RHBDD1	0.137837	7.55682	2.56158	0.0111814	0.127756	-3.0446
FAM119A	0.137638	6.87697	2.03858	0.0428523	0.276019	-4.16585
LOC401431	0.137575	6.19623	2.62435	0.00937449	0.115074	-2.89396
PIGM	0.13751	7.44793	2.0202	0.044742	0.282049	-4.20086
HUWE1	0.137315	7.36197	2.2946	0.0228294	0.195615	-3.64706
TUBGCP2	0.137272	8.34514	2.11465	0.0357405	0.250874	-4.01781
FOXI1	0.137186	5.71965	2.69723	0.0076284	0.102241	-2.7163
POU5F1	0.13712	6.00958	3.08814	0.0023103	0.0503077	-1.67751
NCRNA00202	0.137085	5.8305	2.62415	0.00939442	0.115103	-2.89532
ZNF326	0.136989	5.87661	3.98725	9.47033e-05	0.00821529	1.17672
GCDH	0.136818	7.4244	2.16903	0.0313005	0.232859	-3.9088
ZNF763	0.136562	6.27061	2.12879	0.0345364	0.245854	-3.98971
SNORD4A	0.136522	6.41951	2.55509	0.0113848	0.129087	-3.05996
CCDC21	0.136465	7.10409	2.26317	0.024736	0.205019	-3.71389
DNAJC8	0.136348	11.2569	2.55412	0.0114155	0.129345	-3.06226
BI559828	0.136318	5.99727	2.02556	0.0442097	0.280725	-4.19089
NCAPD3	0.136305	7.0873	2.02464	0.0442789	0.280892	-4.19243
INPP5B	0.136223	6.75744	2.33636	0.0204961	0.183159	-3.55693
ZNF322	0.136156	6.44347	2.8665	0.00461001	0.0758661	-2.28139
LSG1	0.136153	7.54685	2.21783	0.0277303	0.217058	-3.80874
DNHD1	0.135982	6.2935	2.72778	0.00696309	0.0972304	-2.63842
MYH3	0.135942	5.94243	2.72202	0.00708155	0.0980779	-2.65293
WWP2	0.135901	7.38817	2.19404	0.0294236	0.224262	-3.85778
MAFG	0.135808	6.58432	2.47559	0.0141612	0.147858	-3.24542
SNIP1	0.135696	7.13083	2.72691	0.00698063	0.0973506	-2.64058
ERCC2	0.135676	6.69534	2.40188	0.0172571	0.165625	-3.41246
PAXIP1	0.135631	7.79635	1.97448	0.0497504	0.300504	-4.28659
OGFR	0.135568	7.9965	1.976	0.049576	0.300262	-4.28376
AK055006	0.135416	5.93844	3.57197	0.000447126	0.0195403	-0.220174
ZSCAN20	0.135254	6.15529	2.5182	0.0126061	0.137821	-3.1467
TNFAIP8L1	0.135142	6.98237	2.0006	0.0468332	0.289784	-4.23783
SLC25A11	0.135107	7.19743	2.3182	0.0214839	0.188888	-3.59632
ING5	0.134871	6.23952	3.25043	0.00135909	0.0363093	-1.20965
SNORD15B	0.134863	6.13768	2.69674	0.00761993	0.102169	-2.71606
LOC161527	0.134858	6.20867	2.59297	0.0102421	0.120955	-2.96969
SLC25A34	0.134694	6.06637	2.21184	0.028153	0.21854	-3.8212
RDM1	0.134578	6.16345	2.47045	0.0143597	0.14897	-3.25721
ORC2	0.134399	7.80437	2.35573	0.0194868	0.177587	-3.5146
USE1	0.134153	6.77098	2.2989	0.0225789	0.194179	-3.63785
ST3GAL2	0.133999	6.46914	2.128	0.0346028	0.246157	-3.99129
SKA2	0.133736	6.8918	2.28932	0.0231402	0.197501	-3.65834
RPUSD2	0.133622	8.44111	2.28767	0.023238	0.197974	-3.66186
CCDC137	0.133602	6.04036	3.5469	0.00048901	0.0206528	-0.300262
DOHH	0.133572	6.24464	2.87374	0.00450993	0.0747971	-2.26231
ZXDC	0.13357	6.81616	2.29258	0.0229478	0.196475	-3.65138
DKFZp434C2019	0.133516	6.00492	2.37351	0.0186034	0.173157	-3.47558
IER2	0.133472	6.491	2.17738	0.0306627	0.230051	-3.89183
TARS2	0.133387	6.64903	2.31958	0.0214071	0.188619	-3.59333
BUD13	0.133089	6.96926	2.81954	0.00530979	0.0824569	-2.40406
MON1B	0.133052	6.77879	2.38046	0.0182625	0.171448	-3.4601
DNAJA2	0.133036	9.88056	2.13444	0.0340652	0.243821	-3.97843
AK055219	0.132962	6.29585	2.75738	0.00638471	0.0922679	-2.56358
ZDHHC16	0.132949	9.74639	1.979	0.0492349	0.299152	-4.2782
CEP250	0.132844	6.2356	3.32565	0.00105542	0.0317588	-0.985582
ZNF131	0.132761	14.2138	2.46168	0.0147043	0.151003	-3.27729
COG2	0.132756	8.26936	2.10637	0.0364615	0.253252	-4.03417
BC038747	0.132601	6.17172	2.67651	0.00807766	0.105013	-2.76623
DIS3L2	0.132566	6.83882	2.63144	0.00918796	0.114026	-2.87675
HIC2	0.132547	6.99804	2.24641	0.0258082	0.20953	-3.74916
C2orf44	0.132491	7.61795	2.17245	0.0310376	0.231793	-3.90185
TEX261	0.132472	7.50922	2.26317	0.0247356	0.205019	-3.71388
AW298162	0.132244	5.82403	3.76424	0.000221471	0.0131194	0.410227
SH2B1	0.132238	7.03015	2.14416	0.0332674	0.241296	-3.95896
FLVCR1	0.132059	6.71581	2.26369	0.0247028	0.204848	-3.71277
MXD3	0.131819	6.87348	2.30404	0.0222825	0.193003	-3.62682
SFSWAP	0.131708	7.28231	2.39843	0.0174156	0.16651	-3.42015
[truncated: 3,420 more rows]
