# Supplementary material for: Identification of highly penetrant Rb-related synthetic lethal interactions in triple negative breast cancer
Source: Oncogene. 2018 Jun 18;37(43):5701–18. doi: 10.1038/s41388-018-0368-z (PMC6202330; doi:10.1038/s41388-018-0368-z)
Supplement: Supplementary file 11 — Supplementary Data Table 5 [file 41388_2018_368_MOESM11_ESM.xlsx]

## Sheet: Supplementary Data 5
Supplementary Data 5. All nominally significant (p<0.05) genes found to be more essential in Rb defective or not alterted groups of TNBC tumour cell lines using siMEM (Colt2 data, Reference 42)
Number	gene_id	symbol	difference_in_slope	pvalue	fdr	RB1_defective_median_zGARP	RB1_not altered_median_zGARP	median difference	BT549_BREAST	CAL148_BREAST	CAL851_BREAST	DU4475_BREAST	HCC1187_BREAST	HCC1937_BREAST	HCC3153_BREAST	HDQP1_BREAST	MB157_BREAST	MDAMB436_BREAST	MDAMB468_BREAST	SUM149_BREAST	184A1_BREAST	BT20_BREAST	CAL51_BREAST	HCC1143_BREAST	HCC1806_BREAST	HCC2688_BREAST	HCC38_BREAST	HS578T_BREAST	MACLS2_BREAST	MDAMB157_BREAST	MDAMB231_BREAST	MDAMB453_BREAST	SKBR7_BREAST	SUM102_BREAST	SUM1315_BREAST	SUM159_BREAST	SUM52_BREAST	184B5_BREAST	CAL120_BREAST	HBL100_BREAST	HCC1395_BREAST	HCC1599_BREAST	HCC2185_BREAST	HCC70_BREAST	MFM223_BREAST	MX1_BREAST	SKBR5_BREAST	SUM185_BREAST	SUM229_BREAST
1	4666	NACA	-0.88284	8.88633e-11	1.30896e-06	-4.3345	-2.1675	-2.167	-3.493	-3.194	-3.575	-4.262	-1.894	-5.171	-2.995	-6.612	-4.964	-4.905	-5.021	-4.407	-3.86	-2.807	-5.155	-0.933	-3.804	-2.535	-2.483	-6.338	-2.874	-1.634	-4.6	-2.295	-2.04	-0.41	-0.143	-3.162	-3.632	-1.026	-1.572	-1.985	-1.622	-1.692	0.533	-3.911	-0.586	-6.443	-1.176	-1.515	-1.995
2	6122	RPL3	-0.660395	6.1019e-08	0.000449405	-5.554	-3.5625	-1.9915	-3.33	-6.634	-2.4	-9.692	-4.812	-7.82	-2.23	-9.719	-5.448	-4.02	-5.66	-6.806	-6.346	-4.796	-7.377	-3.299	-3.068	-3.637	-3.671	-1.914	-2.92	-4.494	-4.155	-7.914	-3.488	-1.379	-1.15	-2.496	-4.269	-2.502	-1.967	-3.013	-3.16	-4.869	-6.152	-6.076	-3.238	-6.539	-3.207	-1.258	-3.701
3	1871	E2F3	-0.316268	3.22847e-07	0.00158518	-0.467	0.9215	-1.3885	-1.393	-0.155	-0.836	0.458	-0.779	0.348	-1.805	-1.356	-3.2	0.631	0.191	1.101	0.81	1.245	0.984	0.902	0.112	1.188	1.192	0.07	0.863	1.062	0.823	0.266	1.11	-0.769	0.707	1.139	1.229	1.184	-0.188	0.941	0.39	-0.273	1.085	0.451	1.006	0.184	0.252	1.056	1.059
4	1021	CDK6	0.142139	5.2531e-07	0.00193445	-0.6215	-0.852	0.2305	-1.854	0.42	-0.466	-0.793	-0.665	-1.384	-0.572	0.43	-0.679	-0.487	-0.578	-1.166	-2.117	-0.995	-0.422	-0.822	-0.258	-0.277	-2.355	-0.882	-1.445	-0.641	-2.339	-1.811	-1.429	-1.195	0.228	-1.42	-0.175	-1.186	-0.516	-0.96	-1.608	-0.097	-3.147	0.108	0.446	0.29	0.087	-0.157	0.061
5	57453	DSCAML1	0.140081	1.98111e-06	0.00583635	0.8175	0.417	0.4005	0.989	0.433	0.541	0.786	0.697	0.849	1.019	0.915	1.142	0.356	0.703	1.247	0.353	0.081	0.088	-0.163	0.607	-0.116	-0.47	0.642	1.317	0.651	0.752	0.679	0.475	1.276	0.788	0.288	0.114	0.631	0.603	0.613	-0.12	0.806	-0.011	0.278	0.064	0.289	-0.082	0.393	0.778
6	10713	USP39	-0.893042	3.94974e-06	0.00969661	-6.521	-3.8765	-2.6445	-6.699	-6.203	-3.729	-6.053	-5.55	-8.354	-3.745	-9.254	-7.598	-6.343	-8.442	-7.389	-3.13	-5.18	-5.874	-3.703	-3.573	-1.91	-2.988	-3.865	-3.888	-4.239	-5.404	-3.204	-4.577	-2.238	-0.405	-2.085	-4.181	-3.531	-2.522	-3.902	-3.16	-4.568	-1.352	-9.518	-5.353	-7.99	-4.647	-0.867	-4.086
7	23450	SF3B3	-0.651084	1.14597e-05	0.0241144	-4.777	-3.223	-1.554	-5.163	-7.669	-3.071	-2.917	-3.657	-3.332	-4.123	-7.604	-4.391	-6.96	-10.426	-5.423	-3.228	-1.153	-6.59	-3.987	-4.186	-3.197	-0.662	-3.689	-3.734	-5.088	-5.565	-5.525	-1.481	-1.264	0.158	-3.724	-3.746	-1.246	-3.201	-3.218	-2.038	-2.998	-2.73	-1.125	-4.442	-4.899	-1.944	-0.03	-4.133
8	7317	UBA1	-0.53523	1.38454e-05	0.0254929	-4.3865	-2.635	-1.7515	-3.219	-5.145	-2.125	-3.545	-3.905	-6.662	-3.016	-8.804	-6.142	-4.042	-9.428	-4.731	-2.242	-4.493	-3.664	-2.597	-2.673	-3.235	-5.303	-3.457	-3.313	-1.284	-1.926	-6.46	-3.062	-0.929	-1.095	-2.043	-6.231	-1.509	-1.178	-5.131	-1.638	-4.227	-1.858	-5.224	-1.094	-4.77	-2.103	-2.199	-1.462
9	26047	CNTNAP2	0.152686	1.60806e-05	0.0263186	0.863	0.642	0.221	0.711	0.049	1.351	0.34	0.858	0.788	1.237	1.12	1.234	0.868	1.092	0.768	0.754	0.232	0.107	0.474	0.634	0.448	0.86	0.645	1.134	-0.297	1.308	0.38	0.898	1.056	0.836	0.822	0.631	1.864	0.573	1.013	0.902	0.503	0.976	0.906	0.423	-0.243	1.139	0.386	0.508
10	2873	GPS1	-0.307305	2.26545e-05	0.0333701	-1.9975	-0.891	-1.1065	-3.552	-0.501	-1.139	-2.049	0.598	-2.661	-1.194	-6.967	-2.029	-3.333	-1.802	-1.966	0.182	-2.576	-1.472	-0.624	-1.19	-0.321	0.016	-0.912	-1.619	1.221	-0.982	-1.021	-0.967	0.196	-2.629	-1.549	-0.986	-0.87	0.535	-1.159	-0.075	0.558	1.376	-2.685	0.234	-3.352	-0.508	0.503	-0.5
11	5689	PSMB1	-0.459191	2.8176e-05	0.0361253	-2.4235	-1.287	-1.1365	-3.072	-1.188	-2.218	0.062	-0.549	-6.591	-2.305	-1.691	-4.782	-3.42	-6.079	-2.542	-2.124	-0.893	-1.073	0.239	-2.093	0.141	-0.295	-0.409	-3.426	0.64	-1.793	-0.397	-1.728	-0.445	-2.048	-1.501	-2.318	-1.696	-0.702	-0.775	-0.375	0.472	-1.813	-2.525	-0.595	-4.799	-1.672	0.046	-1.687
12	5707	PSMD1	-0.826544	3.0476e-05	0.0361253	-6.369	-4.5395	-1.8295	-6.036	-5.609	-4.155	-6.508	-4.606	-11.101	-2.99	-9.825	-6.988	-6.23	-13.262	-8.774	-5.107	-5.125	-7.973	-4.536	-3.746	-3.248	-3.487	-11.774	-4.665	-4.154	-8.184	-13.734	-4.068	-1.532	-2.984	-4.817	-6.282	-3.295	-4.543	-3.914	-2.534	-4.457	-3.96	-7.34	-5.079	-9.107	-4.353	-0.006	-5.099
13	9688	NUP93	-0.890507	3.18824e-05	0.0361253	-5.9065	-3.3465	-2.56	-4.488	-8.089	-3.788	-5.513	-6.3	-2.358	-3.144	-6.571	-8.816	-4.574	-7.718	-8.093	-1.884	-5.208	-7.355	-3.807	-4.92	0.171	-2.014	-4.297	-4.436	-3.199	-5.592	-6.906	-4.46	-1.548	0.457	-3.494	-2.235	-3.003	-1.973	-3.16	-1.378	-4.584	-1.165	-0.418	-3.95	-8.436	-1.96	0.574	-4.367
14	5683	PSMA2	-0.561458	3.7305e-05	0.0392502	-2.802	-1.0085	-1.7935	-1.661	-0.964	-4.15	-1.402	0.46	-8.188	-1.145	-2.218	-5.177	-3.742	-3.386	-5.152	-0.64	-1.788	-2.901	-2.653	-4.628	0.323	-0.468	-0.789	-2.228	0.453	-3.655	-3.3	-3.266	0.701	0.884	-0.443	-1.19	0.153	0.129	-0.302	-0.569	-0.725	-0.988	-1.029	-1.954	-3.054	-2.698	0.632	-3.137
15	23020	SNRNP200	-0.599787	5.53258e-05	0.0543299	-5.2535	-4.053	-1.2005	-4.741	-4.529	-1.884	-6.591	-4.735	-7.172	-2.576	-8.476	-5.459	-5.048	-11.172	-6.155	-4.03	-4.271	-7.853	-4.076	-3.592	-3.816	-3.323	-7.888	-3.48	-4.641	-5.38	-11.134	-4.564	-2.238	-0.858	-7.43	-3.886	-3.435	-1.832	-5.648	-3.041	-3.573	-4.189	-5.205	-4.595	-6.196	-3.031	0.243	-3.027
16	6124	RPL4	-0.696888	6.13095e-05	0.056443	-5.3005	-2.955	-2.3455	-4.811	-5.912	-2.958	-5.272	-4.434	-8.367	-3.566	-7.379	-6.564	-5.791	-5.044	-5.329	-4.304	-2.234	-6.499	-1.532	-2.953	-4.331	-2.69	-8.3	-3.474	-2.034	-4.648	-7.491	-1.835	-1.244	-1.548	-2.46	-3.285	-1.577	-4.149	-2.28	-2.656	-3.805	-5.209	-6.625	-2.634	-7.638	-2.925	-2.224	-2.957
17	23524	SRRM2	-0.276812	7.91189e-05	0.0662958	-3.093	-1.512	-1.581	-5.063	-0.652	-3.474	-1.341	-1.453	-4.4	-0.888	-2.712	-4.203	-4.477	-1.964	-3.952	-1.814	-4.937	-5.21	-1.095	-2.704	-2.117	-1.606	-3.467	-1.891	-0.714	-2.111	-0.573	-3.127	-0.26	0.372	-2.015	-0.46	-0.072	-0.147	-1.418	-4.556	-2.684	-0.406	-0.256	-0.746	-4.432	-0.301	0.495	-2.632
18	8318	CDC45	-0.391864	8.18043e-05	0.0662958	-2.3355	-1.314	-1.0215	-2.247	-4.438	-1.634	-2.128	-1.794	-2.424	-1.047	-2.719	-4.168	-3.63	-0.78	-3.13	-1.393	-1.492	-2.376	0.176	-3.145	-0.933	-0.513	-1.592	-1.408	-0.417	-1.641	-1.988	-3.052	-1.235	-1.604	-0.684	-0.185	-0.717	-0.526	-1.454	-0.343	-1.22	0.655	-2.19	-1.815	-1.741	-0.614	-0.626	-0.668
19	7027	TFDP1	-0.348928	8.70682e-05	0.0662958	-1.1985	-0.373	-0.8255	-1.226	-2.055	-1.171	-3.747	-2.013	0.038	-0.995	-1.961	-0.711	-1.434	-0.618	-0.879	0.53	0.242	-0.682	-0.404	-0.906	0.016	0.36	0.23	-1.923	0.514	-0.115	-4.224	-0.931	0.54	-2.483	-1.383	-0.661	-0.021	0.086	-0.694	-0.004	-2.397	-0.032	-1.371	-0.594	-0.05	-0.342	-0.449	0.531
20	5713	PSMD7	-0.750285	9.00146e-05	0.0662958	-4.923	-3.1465	-1.7765	-4.88	-5.417	-2.088	-4.079	-3.59	-4.966	-2.567	-7.393	-4.651	-6.505	-5.721	-6.55	-3.476	-0.913	-5.144	-3.739	-3.75	-5.037	-1.867	-5.296	-3.23	-0.672	-6.819	-7.325	-3.665	0.286	-0.044	-2.158	-5.472	-1.277	-0.468	-3.063	-1.665	-3.644	0.273	-2.488	-2.698	-3.914	-3.049	0.766	-3.595
21	6187	RPS2	-0.372384	0.00010471	0.0734467	-1.7675	-0.6975	-1.07	-1.117	-0.864	-3.82	-1.639	0.745	-2.957	-1.044	-0.46	-3.928	-2.035	-1.896	-2.87	-0.484	-1.655	-1.871	-1.047	-0.669	0.243	0.058	-0.029	0.161	1.069	-3.05	-1.064	-1.082	-0.726	-0.382	-1.287	-1.672	-0.757	0.729	-0.108	-0.108	-0.045	1.017	-0.147	-0.209	-1.115	-0.883	-1.048	-2.316
22	5688	PSMA7	-0.342326	0.000116401	0.0779359	-2.6635	-1.017	-1.6465	-2.139	-0.657	-2.059	-1.138	-2.162	-4.889	-3.332	-4.583	-3.165	-4.32	-7.286	-1.792	0.495	-1.059	-2.947	-3.02	-1.918	0.494	-1.31	-0.241	-3.342	0.819	-2.64	-0.215	-2.2	-0.975	-2.567	-1.972	-1.761	-0.973	-0.643	-2.203	-0.604	-0.551	0.053	-2.965	0.165	-0.462	-0.584	0.066	-1.06
23	51495	PTPLAD1	0.341704	0.000129974	0.0802819	-0.2925	-1.146	0.8535	-0.422	-0.163	0.553	0.049	0.03	-1.866	-0.595	0.659	-0.79	1.131	-1.278	-0.892	-3.152	-1.193	-1.425	-0.807	0.185	-0.745	-2.062	-0.876	0.363	-2.106	-0.601	-2.29	-0.915	0.18	-2.958	-2.103	-0.536	-0.86	-1.509	-1.485	-1.748	-2.333	0.053	-1.099	-0.934	-0.966	-1.79	-1.954	-0.577
24	23527	ACAP2	0.11539	0.000131978	0.0802819	0.881	0.5925	0.2885	0.937	0.901	0.669	0.228	1.365	0.901	1.038	0.734	0.861	1.047	0.769	0.589	0.415	-0.903	0.262	0.966	-0.354	0.602	0.796	-0.484	1.277	0.23	0.583	0.847	0.812	0.72	0.801	0.825	0.648	0.51	0.749	0.09	0.166	1.27	0.752	0.251	0.621	0.655	0.553	0.345	0.123
25	5170	PDPK1	0.161319	0.000136256	0.0802819	-1.137	-1.6535	0.5165	-1.426	0.359	-1.366	-1.614	-0.037	0.588	-2.109	-0.81	-1.246	-1.669	-1.028	-0.929	-2.157	-2.86	-1.712	-0.879	-1.309	-1.583	-0.637	-1.933	-0.797	-3.314	-1.61	-0.914	-2.401	-1.398	-1.18	-1.657	-2.729	-2.612	-0.595	-0.968	-2.372	-2.533	-2.86	-1.65	-0.898	-1.751	-2.206	-3.194	-0.945
26	1434	CSE1L	-0.504902	0.000153651	0.0855643	-3.6735	-2.425	-1.2485	-3.23	-3.611	-2.232	-5.934	-3.901	-4.497	-3.197	-4.332	-3.795	-3.151	-2.869	-3.736	-1.93	-1.59	-5.205	-1.796	-3.368	-2.145	-1.309	-3.536	-3.794	0.694	-4.055	-7.468	-3.076	-0.866	-1.829	-2.208	-3.109	-1.911	-0.576	-2.642	-2.994	-3.831	-1.715	-5.102	-3.281	-5.529	-0.6	0.647	-1.761
27	2956	MSH6	0.162102	0.000156839	0.0855643	0.8955	0.3625	0.533	0.168	-0.725	0.886	0.905	0.66	0.947	0.719	1.596	1.463	1.134	0.339	1.079	0.757	1.108	1.38	1.012	-0.844	-0.774	1.122	0.364	-0.231	0.844	1.153	0.917	-0.041	0.318	0.887	1.208	0.084	1.073	-0.095	0.964	-1.54	0.361	0.127	-0.24	0.095	0.345	-0.509	-1.587	1.106
28	11044	PAPD7	0.21305	0.000180973	0.0952048	-0.926	-1.6015	0.6755	-1.537	-2.06	-2.061	-0.856	-0.166	-0.592	-0.706	0.203	0.35	-0.996	-2.042	-2.261	-1.828	-1.88	-2.393	-1.196	-0.427	-1.329	-1.813	-3.758	-2.479	-3.24	-1.496	-1.576	-1.584	-0.468	-1.009	-2.236	-2.84	-1.502	-0.722	-0.943	-1.619	-2.095	-1.202	-2.342	-2.764	-1.918	-1.142	0.21	-1.218
29	55914	ERBB2IP	0.366924	0.000210491	0.1014	-0.9985	-2.3645	1.366	0.604	-1.237	-1.553	0.354	-2.847	-0.76	-1.443	-3.347	-2.351	-0.291	-0.5	-0.348	-1.938	-2.392	-3.162	-2.711	-2.337	-3.1	-1.935	-1.151	-1.668	-1.244	-0.591	-6.933	-0.753	-1.288	-0.131	-3.289	-2.592	-2.753	-1.351	-1.229	-1.725	-2.733	-5.087	-3.25	-2.45	-2.813	-3.06	-4.357	-1.235
30	83855	KLF16	-0.361046	0.00021551	0.1014	-0.7015	0.235	-0.9365	0.23	-0.937	0.822	1.265	-0.566	-2.602	0.083	0.348	-1.815	-0.837	-1.164	-0.957	1.182	-0.577	0.348	0.069	-1.02	1.011	0.41	0.737	0.508	1.728	-0.512	-1.403	-0.343	1.531	-3.092	-0.606	-0.571	0.499	-1.156	-2.017	1.94	-0.16	0.99	0.543	0.903	1.725	1.006	0.122	-0.951
31	23479	ISCU	-0.675962	0.000231272	0.1014	-3.4405	-1.9905	-1.45	-3.303	-3.578	-1.415	-3.11	-3.584	-5.332	-2.559	-0.795	-4.761	-4.346	-1.645	-6.382	-2.051	-3.426	-4.346	-0.57	-3.449	-0.787	-1.721	-0.709	-2.012	-2.865	-1.898	0.441	-2.991	-1.084	0.079	-1.92	-3.223	-0.572	-1.995	-1.232	-1.356	-2.252	-2.103	-2.403	-1.128	-1.986	-2.64	0.904	-3.058
32	8914	TIMELESS	-0.463345	0.000233609	0.1014	-2.513	-1.413	-1.1	-1.913	-2.554	-2.837	-0.914	-1.356	-5.044	-2.472	-1.264	-2.664	-6.321	-2.227	-6.806	-1.495	-1.358	-0.986	-2.051	-3.761	-3.072	-0.357	-1.468	-4.305	-0.177	-2.043	-0.695	-1.623	-0.823	-0.208	-1.301	-0.181	-1.628	0.585	-0.061	-3.493	-2.163	-1.506	-2.056	-0.339	-3.584	-1.313	0.564	-3.626
33	6636	SNRPF	-0.40234	0.000236424	0.1014	-2.3335	-0.804	-1.5295	-2.596	0.623	-2.128	-0.641	-0.928	-5.072	-2.437	-2.23	-4.095	-5.527	-5.332	-2.213	-0.998	-2.783	-0.752	-1.074	-3.522	0.418	0.934	-1.968	-3.223	-2.616	-1.463	-1.102	-0.856	0.195	0.433	0.414	-1.773	0.523	-0.095	0.659	-0.617	-0.171	-0.527	-4.766	-0.163	-7.161	0.33	0.303	-1.237
34	727	C5	0.195389	0.000243612	0.1014	0.352	-0.175	0.527	1.199	0.337	0.689	0.44	0	-0.571	0.309	0.702	0.447	0.285	0.125	0.367	0.206	-0.741	0.406	-1.084	0.296	-0.532	0.651	-0.365	-1.506	-1.377	0.635	-0.048	-0.528	-0.045	0.955	1.172	0.521	0.733	-0.595	-0.112	-0.844	0.433	-1.58	-1.006	-0.282	0.77	-1.04	-2.032	-0.238
35	90649	ZNF486	0.171422	0.000244737	0.1014	0.6535	0.1885	0.465	0.827	1.466	0.398	0.027	1.003	0.761	0.112	0.546	1.192	0.147	0.936	0.124	0.158	0.33	0.281	-0.184	1.028	0.422	0.189	-0.463	0.501	0.025	-0.568	-0.391	0.788	-0.015	0.711	-0.105	1.093	0.768	0.621	0.475	0.135	0.598	-0.513	0.091	0.188	-0.325	0.764	-0.582	-0.151
36	9343	EFTUD2	-0.779664	0.000252021	0.1014	-5.8475	-3.897	-1.9505	-5.117	-5.246	-3.575	-6.606	-5.22	-6.449	-3.906	-7.633	-4.966	-6.554	-11.448	-6.495	-2.872	-5.545	-6.626	-4.015	-3.895	-4.092	-2.872	-6.14	-4.555	-1.825	-4.451	-8.312	-4.611	-2.263	-3.241	-3.765	-3.286	-3.435	-1.38	-3.996	-2.25	-3.753	-1.219	-7.391	-3.899	-7.6	-4.522	-1.912	-3.169
37	6181	RPLP2	-0.602963	0.000254705	0.1014	-4.282	-2.193	-2.089	-1.854	-4.229	-1.489	-5.758	-3.397	-4.645	-2.922	-8.363	-4.759	-1.681	-4.335	-4.424	-3.265	-1.641	-8.895	-1.946	-1.956	-0.594	-1.852	-2.858	-3.425	-2.108	-2.61	-4.514	-2.2	-1.352	-2.186	-2.835	-2.068	-1.587	-0.717	-2.303	-2.312	-1.987	-0.768	-5.689	-1.895	-4.857	-1.065	-2.371	-2.325
38	10574	CCT7	-0.610408	0.000269229	0.103677	-5.0965	-3.0275	-2.069	-5.187	-5.068	-4.262	-5.055	-4.422	-7.27	-2.791	-5.569	-5.125	-2.688	-5.876	-6.105	-1.669	-3.4	-8.385	-3.938	-3.461	-2.654	-2.389	-3.347	-3.545	-1.977	-3.915	-9.194	-3.834	-1.06	0.285	-2.168	-5.985	-1.635	-3.06	-1.771	-2.675	-2.995	-2.926	-7.213	-3.878	-6.734	-2.752	0.756	-2.368
39	3189	HNRNPH3	0.158049	0.000274501	0.103677	0.292	-0.04	0.332	-1.459	0.193	0.602	0.568	0.3	0.087	-0.248	0.279	0.284	0.839	0.639	0.444	-2.326	0.337	-0.155	0.01	-1.372	0.777	-0.345	0.662	-0.594	0.583	-0.622	-1.561	0.83	-0.079	-0.189	0.231	1.304	-0.051	-1.06	-0.959	0.283	-0.759	-0.118	0.408	-0.32	0.535	-0.029	0.439	1.339
40	6168	RPL37A	-0.780561	0.000291831	0.107467	-5.2485	-3.7485	-1.5	-3.65	-5.664	-2.9	-4.833	-4.751	-9.612	-3.398	-10.316	-6.145	-4.738	-6.391	-6.203	-6.608	-5.668	-8.063	-4.607	-3.016	-1.113	-2.304	-4.514	-3.061	0.72	-5.818	-6.685	-4.506	-1.263	-1.892	-4.743	-3.666	-2.661	-2.647	-5.656	-3.831	-3.237	-0.319	-5.237	-3.36	-5.025	-2.576	-4.405	-3.429
41	5700	PSMC1	-0.509541	0.000329568	0.118403	-3.3815	-1.851	-1.5305	-2.514	-1.58	-3.072	-4.693	0.18	-4.496	-2.164	-2.403	-3.939	-3.691	-4.327	-6.55	-1.377	-2.141	-2.753	0.273	-3.96	-0.105	-0.301	-2.129	-3.391	0.696	-2.841	-1.904	-3.074	-0.121	0.855	-0.709	-6.56	-0.288	0.649	0.504	-1.2	-2.291	-0.065	-3.193	-1.905	-3.968	-2.041	0.08	-2.788
42	2079	ERH	-0.445252	0.000350022	0.122758	-4.032	-3.185	-0.847	-2.699	-5.625	-2.596	-6.74	-3.696	-5.385	-2.63	-6.877	-4.368	-3.383	-4.958	-3.581	-1.711	-4.042	-3.611	-2.315	-3.414	-4.775	-4.12	-4.019	-2.956	-4.083	-2.918	-7.945	-1.685	-1.372	-1.166	-1.91	-2.257	-1.614	-1.626	-0.276	-2.393	-4.485	-4.056	-3.825	-3.419	-5.613	-2.637	-5.073	-1.779
43	81573	ANKRD13C	0.139667	0.000367567	0.125913	0.91	0.5185	0.3915	0.489	0.684	1.217	1.076	1.423	0.336	1.414	0.258	1.08	0.301	0.744	1.304	0.281	-1.049	0.45	0.559	1.193	0.245	0.735	0.462	0.252	0.587	1.087	-0.076	-1.178	1.764	0.825	0.568	0.817	1.303	0.403	1.14	-0.55	0.88	0.113	0.585	-0.17	0.478	0.08	0.297	1.223
44	9716	AQR	-0.382734	0.000384302	0.126525	-5.4155	-4.954	-0.4615	-5.15	-4.603	-2.689	-10.112	-4.363	-7.176	-3.098	-10.284	-4.42	-8.12	-13.192	-5.681	-3.032	-4.433	-7.808	-4.25	-2.859	-3.662	-5.685	-8.874	-2.95	-6.322	-7.644	-15.841	-4.735	-3.045	-5.173	-7.819	-7.597	-2.05	-4.651	-5.657	-2.286	-5.615	-7.796	-6.811	-4.26	-6.571	-3.693	-2.968	-2.86
45	595	CCND1	0.139191	0.000386532	0.126525	0.197	0.003	0.194	0.073	-0.631	1.108	0.595	-0.759	0.201	-0.524	0.193	0.477	-0.945	0.408	0.387	0.058	0.24	-0.228	-0.618	-0.647	0.002	-1.096	0.004	-0.075	0.264	-0.973	-2.916	0.204	1.235	-0.966	0.049	0.015	0.264	0.639	-0.056	0.231	-0.802	0.315	0.978	-1.083	0.539	-0.12	-0.937	0.763
46	874	CBR3	0.24233	0.000426033	0.136423	-0.015	-0.696	0.681	-0.268	-0.316	-0.631	-0.305	-0.55	0.412	0.008	-0.038	0.319	0.3	0.197	0.309	-1.565	-0.297	0.439	-0.738	-0.72	-0.211	-0.328	0.17	0.543	0.31	-0.897	-0.805	-0.841	-0.054	-0.902	-0.967	-1.146	-0.957	-0.155	-0.672	-0.366	0.272	-1.224	0.12	-1.004	-0.027	-1.113	-1.141	-0.576
47	9861	PSMD6	-0.451058	0.000441935	0.138504	-4.476	-2.5825	-1.8935	-3.711	-4.621	-2.568	-1.007	-3.748	-4.773	-3.194	-6.793	-5.316	-6.379	-8.861	-4.331	-2.381	-2.45	-3.819	-3.146	-2.884	-3.448	-2.792	0.026	-2.861	-4.069	-5.149	-10.257	-2.864	-0.711	-0.765	-2.715	-5.336	0.266	-0.703	-0.065	-1.935	-4.066	0.561	-5.446	-2.436	-2.257	-1.265	-0.463	-2.241
48	2823	GPM6A	0.122361	0.000495916	0.152184	0.29	-0.186	0.476	0.052	0.976	0.256	0.752	0.392	0.343	-0.501	0.635	-0.106	-0.204	-0.217	0.324	-1.795	0.093	-0.205	-0.504	-0.693	0.26	0.027	-0.001	0.958	0.86	-0.292	0.417	-0.663	-0.879	-0.256	-2.031	0.561	-0.695	-0.701	-0.076	-0.43	0.106	-1.984	0.585	0.402	0.097	-0.167	-0.413	-0.007
49	26529	OR12D2	0.13257	0.000507321	0.152327	0.083	0.0645	0.0185	-1.092	-0.138	0.637	0.624	-0.464	0.322	1.135	-0.255	1.093	-1.679	-1.436	0.304	-2.603	0.151	-0.113	-0.36	-1.424	0.374	-0.399	-0.207	-0.239	-0.308	1.271	-1.195	0.127	1.375	0.185	-1.308	0.721	-0.759	-0.974	0.916	1.203	0.04	0.293	0.631	0.325	0.089	0.458	0.814	-0.534
50	654	BMP6	-0.2611	0.000517065	0.152327	-0.634	-0.109	-0.525	-0.302	-1.406	-0.107	-0.624	-0.801	-0.164	0.819	-2.664	-2.571	-0.509	-0.644	-1.202	-0.276	-0.801	-0.84	-0.124	0.042	0.573	0.827	0.44	0.163	0.109	-0.112	-1.773	0.181	-0.501	-0.648	-0.642	-0.045	0.045	-0.089	-0.228	-0.671	-1.142	-0.095	-1.358	-0.106	-0.096	0.633	-0.619	-0.893
51	22938	SNW1	-0.369482	0.000536173	0.154859	-2.646	-1.441	-1.205	-0.901	-2.5	-2.792	-0.812	-1.036	-3.778	-2.388	-2.145	-3.251	-4.495	-5.471	-4.726	0.426	-1.089	-2.694	-1.285	-2.431	-1.078	-2.038	-2.327	-2.362	-0.952	-2.044	0.551	-3.497	-1.298	-0.312	-0.477	-2.675	-1.113	0.022	-0.002	-0.634	-3.594	-1.435	-0.814	-1.447	-3.93	-3.002	-1.486	-2.895
52	1408	CRY2	0.120896	0.000547486	0.155086	0.9635	0.4755	0.488	1.237	1.194	1.061	0.205	1.023	0.938	0.103	0.989	1.109	-0.174	0.767	0.518	-0.135	0.565	1.028	0.557	0.394	0.767	-0.199	0.253	0.188	0.533	-0.066	-1.192	0.285	1.077	0.514	0.868	0.889	-0.114	0.804	-0.025	0.437	0.822	-0.469	-0.849	0.591	0.359	0.839	0.437	0.863
53	27303	RBMS3	0.165686	0.000565132	0.157064	0.0545	-0.1625	0.217	0.949	0.47	0.153	-0.157	-0.149	-0.044	0.228	-0.326	0.394	0.976	-0.782	-0.322	0.16	-1.632	-0.38	-0.469	0.492	-0.806	-0.319	-0.453	0.166	0.237	-1.602	-7.354	0.022	0.154	0.959	-0.018	0.309	1.41	0.486	0.182	-0.385	-0.168	-0.347	0.274	-0.217	-0.157	-0.515	0.149	-0.269
54	11278	KLF12	0.108284	0.000580935	0.158466	0.7955	0.5005	0.295	1.035	0.53	0.467	0.772	1.205	0.988	1.245	0.761	0.819	0.966	0.724	0.412	-0.121	0.735	0.537	0.246	0.789	-0.114	-0.638	0.07	0.684	1.305	0.363	0.702	-0.131	0.261	0.833	0.488	-0.853	-0.142	1.114	1.001	0.094	0.683	0.383	0.745	0.513	0.932	-1.227	0.842	1.018
55	8789	FBP2	0.201618	0.000599876	0.160658	0.122	-0.399	0.521	0.001	-0.409	0.672	-0.129	-1.428	0.466	-0.061	-0.352	0.96	0.361	0.243	0.724	-1.463	-1.049	-0.611	-0.315	-0.429	-0.196	0.48	-1.354	-0.369	-2.705	-0.279	0.457	-0.537	-0.531	0.041	-0.772	-0.161	-1.187	-0.14	-0.052	-1.218	0.626	-0.909	-0.469	-0.091	0.256	-0.68	-1.586	0.446
56	7292	TNFSF4	0.229554	0.000619077	0.162839	0.049	-0.2465	0.2955	0.059	0.81	-0.22	-0.222	0.039	0.32	0.753	0.342	-0.33	0.46	-0.121	-0.393	0.149	0.364	0.718	-1.098	-0.353	-0.243	-1.961	-0.067	-0.473	-1.642	-0.174	-0.99	-0.492	0.005	0.728	-0.084	0.235	-0.663	-0.482	-0.741	0.135	1.033	-1.769	0.435	-0.485	-0.25	-0.472	0.094	-1.406
57	54069	MIS18A	-0.302618	0.000638185	0.16492	-1.998	-0.497	-1.501	0.001	-2.031	-2.734	-0.816	-2.672	-2.839	-1.367	-3.392	-3.94	0.374	-0.209	-1.965	-0.205	-0.63	-0.131	-0.586	-1.827	-2.219	0.651	-0.001	-3.534	-0.218	-0.408	-4.417	-1.084	-0.017	-0.18	0.418	-0.994	-0.154	0.357	-0.047	-1.957	-2.541	-0.051	-2.391	-1.457	-2.896	-0.215	0.31	-0.619
58	81608	FIP1L1	-0.27356	0.00065794	0.167094	-1.718	-0.7605	-0.9575	-1.034	-1.669	-0.872	-1.589	-1.767	-2.8	-1.885	-3.427	-3.64	-1.177	-0.318	-3.614	-0.776	-0.821	-2.41	-0.107	-2.152	-1.199	-0.841	-1.27	-2.174	-0.003	-0.745	-1.375	-0.652	0.497	0.889	-0.324	-0.016	0.44	-0.328	-0.579	0.024	-1.887	-0.474	-2.001	-2.631	-3.007	-1.643	-0.513	-1.442
59	4978	OPCML	0.161394	0.000721718	0.180107	0.2995	-0.197	0.4965	-1.246	0.528	-0.692	0.558	1.138	0.454	0.879	-0.113	0.145	0.882	-0.538	-0.283	-0.11	0.366	0.159	0.453	-0.43	-0.24	-0.369	-0.898	1.104	-1.252	0.391	-0.723	0.398	-0.799	0.283	0.216	0.596	-0.187	-0.253	-0.422	-0.207	0.454	0.087	-0.184	-0.37	-0.572	-1.582	-0.472	-0.292
60	2804	GOLGB1	0.0713416	0.000744181	0.180107	0.952	0.7395	0.2125	0.838	1.039	1.093	0.907	1.088	0.966	0.938	1.146	1.026	0.823	0.622	0.776	-0.255	0.469	0.393	0.637	0.901	0.92	0.18	0.02	0.708	1.059	0.68	1.09	0.791	0.489	1.042	0.924	0.708	0.791	0.854	0.761	0.184	0.768	0.849	0.71	0.438	0.557	0.968	0.718	1.073
61	3329	HSPD1	-0.316355	0.000745862	0.180107	-1.6215	-0.8215	-0.8	-2.817	-0.488	-1.5	-1.263	-0.664	-4.389	-2.278	-3.5	-1.071	-1.743	0.66	-2.593	-1.105	-0.93	-1.563	-0.37	-2.382	-0.265	0.13	-1.546	-2.179	0.038	-0.232	-0.713	-1.367	0.517	0.751	0.807	-1.267	-0.617	0.151	-0.277	-2.086	0.295	0.311	-1.158	-2.663	-4.007	-2.184	0.711	-2.137
62	91833	WDR20	0.12722	0.000814606	0.193535	0.7165	0.091	0.6255	0.6	0.796	0.786	0.15	0.662	0.895	0.771	0.95	1.053	0.645	-0.135	0.424	0.265	-0.473	0.465	-0.209	-0.007	0.339	-0.251	-0.211	0.237	0.568	0.189	0.886	0.077	1.635	1.038	0.356	-0.005	-0.692	1.049	1.048	0.079	0.175	0.068	-0.315	-0.081	0.103	-0.06	-0.463	-0.387
63	5434	POLR2E	-0.470519	0.000831719	0.194094	-3.1155	-1.5375	-1.578	-1.743	-3.507	-2.659	-2.034	-2.224	-4.295	-1.204	-6.586	-4.825	-2.724	-5.458	-4.918	-0.443	-2.009	-3.627	-2.145	-2.893	-0.877	-1.531	1.192	-2.365	-0.51	-1.504	-5.808	-4.006	-0.14	-1.19	-0.209	-1.544	-0.613	-0.036	-1.149	-1.174	-3.335	0.29	-3.656	-2.048	-6.124	-0.414	-1.628	-2.306
64	1017	CDK2	-0.15895	0.000843315	0.194094	-0.866	0.0365	-0.9025	-0.606	0.27	-0.988	-1.257	-1.024	-4.265	-1.135	-0.545	-0.113	-0.905	-0.228	-0.827	0.298	0.397	0.365	-1.252	-0.305	0.278	0.71	0.788	0.128	-2.354	-0.674	0.45	-0.055	-0.207	-0.209	1.001	-0.637	-1.404	0.157	0.536	0.426	-3.87	0.662	-1.034	-0.331	-0.176	-0.237	-1.472	0.156
65	9733	SART3	-0.366292	0.000884895	0.200531	-2.2685	-1.448	-0.8205	-1.636	-1.445	-2.026	-0.626	-0.564	-3.456	-2.511	-8.131	-5.012	-2.627	-2.761	-1.802	-2.411	-0.91	-1.12	-1.417	-2.698	-1.353	-0.182	-1.851	-3.698	-1.261	-1.479	-1.708	-2.025	-1.131	-0.067	-0.915	-2.238	-1.311	-1.172	-0.995	-0.186	-2.166	-2.615	-4.89	-0.825	-4.466	-3.284	0.858	-1.483
66	25766	PRPF40B	0.166194	0.000948025	0.209604	0.5575	0.4735	0.084	0.267	1.277	-0.622	0.598	0.9	0.463	0.439	0.517	0.914	0.199	0.846	0.968	0.483	0.464	-0.092	0.148	0.9	0.881	-0.659	-0.328	1.081	-0.088	0.704	0.409	0.716	-0.193	0.812	0.658	0.874	0.732	-0.63	0.053	0.542	1.238	0.407	0.523	0.325	0.451	0.644	-1.116	-0.405
67	10733	PLK4	0.0795135	0.000953393	0.209604	-0.9055	-0.8015	-0.104	-0.761	-1.177	-1.272	0.006	-1.391	-0.32	-1.092	-1.05	-0.154	-1.535	0.046	-0.509	-0.79	-0.153	-2.669	-1.423	-1.101	-0.272	-0.678	-1.085	0.077	-1.323	-0.769	-2.34	-0.14	-1.105	-0.259	-0.522	-1.278	-0.73	0.047	-0.863	-0.594	-0.029	-0.256	-0.282	-0.813	-1.417	-1.165	-1.288	-0.855
68	5146	PDE6C	0.107559	0.000988886	0.210472	0.9185	0.754	0.1645	0.683	0.926	-0.349	0.848	1.303	1.016	1.196	0.911	1.203	0.45	0.509	1.089	0.539	1.033	0.056	0.486	1.008	0.812	0.032	0.061	1.193	0.719	0.61	0.871	0.636	-0.185	0.993	0.877	0.846	1.009	0.355	0.665	0.54	0.892	0.789	0.527	0.846	0.267	0.372	1.048	0.871
69	8850	KAT2B	0.31897	0.000990428	0.210472	-0.4965	-1.603	1.1065	-1.423	-0.782	-0.211	-0.156	-1.058	-0.047	-2.293	0.802	0.759	0.375	-0.928	-2.643	-1.242	-2.605	-0.987	-1.71	-0.75	-1.894	-1.227	-1.633	-1.887	-1.938	-2.006	-4.756	-1.192	-1.046	-1.573	-1.069	-4.097	-0.393	-2.316	-2.511	-1.234	-1.046	-1.535	-2.675	-3.193	-0.209	-2.267	0.884	-1.84
70	6632	SNRPD1	-0.575413	0.00101139	0.210472	-5.6145	-3.599	-2.0155	-4.01	-4.092	-2.833	-7.063	-2.25	-7.204	-2.792	-10.115	-5.776	-6.339	-11.605	-5.453	-3.391	-3.431	-6.531	-3.417	-3.541	-5.44	-3.067	-9.157	-3.276	-5.118	-3.926	-9.813	-2.574	-2	-3.231	-5.08	-5.318	-1.199	-3.891	-3.96	-3.659	-2.634	-4.468	-7.425	-2.034	-6.968	-3.657	-1.569	-2.627
71	6915	TBXA2R	-0.41217	0.0010186	0.210472	-0.9915	0.8745	-1.866	0.643	-1.242	1.926	3.718	-1.798	-3.678	0.912	-0.924	-2.661	-2.916	-1.059	-0.015	1.121	0.616	0.79	0.044	0.961	1.728	0.904	2.258	1.68	2.169	1.05	0.475	0.877	1.162	-2.975	-0.511	-0.186	-0.026	-0.657	-2.793	1.898	0.86	1.138	2.241	0.887	1.102	0.872	-1.244	0.235
72	6129	RPL7	-0.647218	0.00102878	0.210472	-6.4905	-4.3445	-2.146	-4.43	-7.037	-3.26	-11.42	-3.336	-6.519	-3.86	-9.186	-6.849	-5.588	-7.468	-6.462	-6.295	-4.344	-7.475	-3.142	-3.748	-4.937	-2.872	-5.916	-3.716	-4.345	-6.989	-5.73	-4.57	-1.782	-0.943	-5.933	-4.316	-3.09	-2.953	-6.591	-4.051	-4.444	-0.435	-7.539	-5.684	-6.317	-4.193	-3.503	-3.918
73	83259	PCDH11Y	0.112544	0.0010758	0.217076	0.485	0.4445	0.0405	0.209	1.103	0.868	0.415	0.25	0.473	0.731	0.708	0.937	0.079	0.497	0.266	-0.441	0.836	0.516	0.159	0.296	0.633	0.452	-0.603	0.909	0.511	0.538	0.234	0.603	0.081	0.857	0.435	0.437	0.239	0.306	0.355	0.476	0.836	0.887	0.127	0.486	0.101	-0.801	0.403	0.65
74	54434	SSH1	-0.236123	0.00109297	0.217561	-0.2695	0.2205	-0.49	-1.503	-0.135	0.444	-0.368	-0.174	-1.663	-0.365	-1.338	-1.383	-0.154	0.484	0.549	1.005	-0.341	0.428	0.696	0.502	0.86	0.765	0.215	0.148	0.894	0.832	-0.177	-0.846	0.411	-3.044	-0.265	-0.831	-1.56	-0.289	-0.798	1.668	0.046	-0.098	1.189	0.626	0.996	0.319	-2.31	0.226
75	644	BLVRA	0.106576	0.00112481	0.220913	0.6375	0.434	0.2035	0.134	1.003	1.155	0.566	0.924	0.657	-0.01	0.986	1.057	0.618	0.288	0.211	0.243	0.446	0.651	0.734	0.724	-0.093	0.176	0.286	0.664	0.635	0.368	-0.123	0.148	0.422	0.275	0.14	0.294	-0.031	0.259	0.612	0.487	0.84	0.517	0.579	0.858	0.771	-0.318	0.18	0.726
76	390058	OR51B6	0.117971	0.00115555	0.223964	0.6765	0.283	0.3935	0.218	0.362	0.7	1.013	0.851	0.878	1.055	-0.04	0.653	0.496	0.799	0.276	0.382	0.293	-0.265	-0.609	0.521	0.273	0.271	0.338	-0.038	-0.138	0.31	0.206	-0.054	-0.338	0.642	0.344	-0.043	0.687	0.557	0.735	0.493	0.977	-0.364	0.388	0.112	0.037	0.238	0.241	0.737
77	391365	SULT6B1	0.094773	0.00124611	0.238102	0.79	0.694	0.096	0.75	0.317	0.749	0.556	1.253	0.945	1.004	0.83	1.192	-0.081	-0.164	1.364	0.146	0.518	0.998	0.998	0.866	0.435	0.677	-0.658	1.421	0.415	0.185	0.593	0.899	0.982	0.711	0.875	0.919	0.831	0.857	0.088	-0.094	0.922	0.828	0.273	0.373	0.828	0.671	0.475	1.276
78	64430	PCNXL4	0.193184	0.00128404	0.238102	-0.1805	-0.7175	0.537	0.244	-0.11	-0.796	0.179	-1.204	-1.787	0.211	-1.182	0.327	-0.251	-0.049	-0.293	-0.666	0.015	-0.728	-0.103	-0.719	-1.094	-0.27	-1.167	-0.773	-0.135	-1.207	-0.009	-1.125	-1.614	0.197	-0.303	-1.231	-1.007	-0.98	-0.018	-0.524	-0.736	-2.111	-0.722	0.678	-0.587	-0.716	-0.795	-0.545
79	4134	MAP4	0.217519	0.00129081	0.238102	0.5065	0.1935	0.313	0.469	-0.215	1.089	-0.515	0.21	1.199	0.544	0.641	1.3	-0.164	-0.001	0.975	-0.968	-0.174	0.598	-0.135	0.197	-1.219	-0.573	-1.099	0.933	0.445	-0.068	0.891	0.19	-0.81	0.354	0.011	0.243	-1.209	-1.849	-0.229	-0.241	0.803	0.732	0.673	0.352	0.534	0.306	-0.642	1.211
80	23287	AGTPBP1	0.0809551	0.00134141	0.238102	0.959	0.728	0.231	0.823	0.797	0.911	0.695	1.34	1.201	1.11	1.004	1.35	0.873	1.21	0.914	0.629	0.73	1.134	0.634	0.712	0.726	0.194	0.587	1.269	0.504	-0.83	1.32	1.066	0.48	0.913	0.86	0.774	0.546	0.72	1.059	0.799	1	0.81	0.76	0.475	0.498	0.512	0.947	0.615
81	10189	ALYREF	-0.427507	0.00134513	0.238102	-5.026	-3.429	-1.597	-4.716	-5.27	-1.536	-2.752	-4.294	-6.527	-2.537	-8.486	-5.612	-6.598	-10.732	-4.782	-3.158	-4.118	-5.825	-2.392	-2.947	-3.998	-2.876	-7.26	-2.758	-4.839	-5.285	-9.046	-2.345	-1.375	-3.933	-2.855	-3.497	-1.392	-4.675	-5.027	-2.36	-3.361	-3.083	-4.363	-3.644	-5.209	-2.192	-0.131	-2.613
82	84173	ELMOD3	0.155011	0.00134864	0.238102	0.018	-0.2975	0.3155	-0.738	0.341	0.723	0.06	-0.024	0.161	0.705	0.245	-0.591	-0.107	-0.136	-0.264	-0.537	-0.104	-0.392	0.044	0.494	-0.02	-0.858	-0.622	-1.356	-0.253	-0.52	-0.754	-0.159	0.176	0.651	-0.232	-0.406	0.585	-0.623	-0.395	-1.017	-0.279	0.243	-0.066	-1.401	-2.405	-0.118	0.27	-0.407
83	6175	RPLP0	-0.465835	0.00135664	0.238102	-4.64	-3.562	-1.078	-3.418	-4.472	-2.37	-4.808	-3.803	-6.644	-2.448	-10.305	-7.029	-4.401	-6.461	-5.484	-5.199	-3.686	-5.98	-3.762	-2.437	-2.769	-4	-6.027	-3.116	-2.925	-5.002	-9.284	-3.313	-1.753	-3.438	-5.293	-3.393	-2.4	-4.572	-5.038	-2.322	-4.087	-2.191	-5.654	-3.258	-5.354	-1.53	-0.375	-3.019
84	197	AHSG	-0.126942	0.00135899	0.238102	0.316	0.95	-0.634	0.867	0.35	0.336	0.438	0.266	-0.207	0.81	0.003	0.087	-0.039	0.296	0.496	0.543	1.206	0.768	1.056	1.319	0.876	0.585	1.182	0.95	1.89	0.967	0.466	1.117	1.227	-0.535	1.09	1.103	0.126	0.705	0.053	0.314	1.074	0.847	0.744	1.067	0.882	0.95	1.128	0.606
85	1956	EGFR	-0.123523	0.00137398	0.238102	-2.2935	-1.609	-0.6845	-0.894	-2.999	-2.385	-2.202	-1.62	-2.76	-1.139	-10.21	-3.269	-0.327	-0.238	-5.557	-2.448	-4.082	-0.568	-2.925	0.14	-0.772	-1.341	-0.937	-2.237	-1.337	-0.655	-1.894	-1.173	-2.44	-1.561	-2.045	-1.249	-1.788	0.257	-1.755	-1.657	-1.221	-2.503	-3.069	-1.342	-0.484	-1.857	-3.468	-4.074
86	5687	PSMA6	-0.440926	0.00141542	0.242432	-3.683	-2.3105	-1.3725	-2.606	-2.182	-2.431	-4.671	-1.775	-4.141	-2.396	-6.676	-5.014	-3.225	-5.118	-4.492	-3.131	-3.383	-3.28	-2.172	-3.342	-1.458	-2.164	-5.691	-4.421	-2.289	-2.922	-4.631	-2.279	-0.5	-1.257	-2.302	-2.567	-2.502	-1.287	-1.323	-1.978	-3.283	-0.687	-1.948	-0.979	-6.544	-2.548	0.047	-2.319
87	138009	DCAF4L2	0.106968	0.00145804	0.246862	0.8415	0.572	0.2695	-0.716	0.848	1.202	0.597	0.411	1.036	0.884	1.104	0.797	0.835	1.061	0.685	0.641	-0.18	-0.777	0.76	0.426	0.669	0.808	-0.089	0.306	0.857	0.648	1.362	0.247	0.713	0.919	0.6	0.252	0.746	0.544	0.986	0.262	0.844	0.749	0.245	0.465	-0.217	0.514	0.004	0.6
88	165829	GPR156	0.181335	0.00150624	0.249774	-0.67	-0.5695	-0.1005	-0.627	-0.935	-1.009	-1.287	0.927	0.695	-0.841	1.477	-0.713	-0.423	-1.44	-0.045	-2.832	0.145	-2.173	-1.169	-0.475	-1.084	0.163	0.62	-2.107	-0.911	0.017	-0.032	-0.218	-0.359	0.307	-1.027	-0.664	-0.951	0.167	0.252	-1.254	-0.026	0.28	-1.012	-2.651	-0.374	-0.954	-1.844	-0.308
89	1822	ATN1	0.138983	0.00150916	0.249774	0.349	0.327	0.022	1.179	0.469	1.093	1.354	-0.024	-0.738	0.501	-0.065	0.003	0.229	-0.444	0.785	-0.621	-0.494	0.097	-0.404	-0.061	0.568	0.786	0.698	0.268	0.996	0.434	0.386	-0.568	0.631	-0.917	-0.576	-0.117	-0.673	0.408	-0.31	0.949	0.46	0.771	0.584	1.023	0.629	-0.172	0.407	-1.041
90	6240	RRM1	-0.580465	0.00158076	0.258718	-4.808	-3.1895	-1.6185	-4.35	-3.629	-2.573	-3.716	-2.355	-7.833	-2.259	-6.396	-5.266	-5.651	-5.344	-5.755	-4.601	-3.665	-5.312	-3.669	-3.666	-1.681	-4.261	-2.645	-2.352	-6.624	-6.55	-6.904	-2.958	-0.973	-0.551	-2.112	-5.251	-1.236	-1.351	-1.984	-2.85	-3.952	-2.703	-6.183	-3.421	-6.073	-2.741	-1.385	-2.504
91	4927	NUP88	-0.201842	0.00161895	0.261449	-3.0065	-1.8605	-1.146	-1.953	-1.496	-1.587	-3.599	-2.356	-1.562	-3.749	-5.876	-3.187	-2.835	-3.178	-3.859	-0.676	-1.169	-2.068	-1.27	-2.73	-1.159	-1.704	-3.471	-1.985	-4.667	-1.15	-5.356	-1.113	-0.553	-0.705	-1.736	-2.334	-1.196	-1.11	-1.303	-1.005	-3.328	-2.023	-2.284	-2.334	-3.22	-2.294	-1.141	-2.519
92	144132	DNHD1	-0.0875211	0.00163295	0.261449	0.7525	0.895	-0.1425	0.753	0.665	0.752	0.907	0.892	0.514	0.647	1.057	0.88	1.009	0.502	0.545	1.14	1.036	1.233	0.491	0.949	0.746	1.024	1.389	1.318	1.23	1.223	0.481	0.897	1.473	0.137	0.78	1.215	-0.009	0.759	0.648	0.544	0.746	0.538	-0.476	0.893	0.779	1.011	1.013	1.271
93	79696	ZC2HC1C	0.273945	0.00174216	0.274113	-2.1265	-2.9065	0.78	-1.366	-1.213	-2.077	-2.176	-2.582	-1.181	-3.356	-4.32	-1.937	-2.715	-2.338	-1.51	-4.28	-2.955	-3.211	-1.865	-2.609	-6.392	-5.748	-4.804	-1.878	-2.82	-1.76	-1.729	-1.398	-1.548	-2.799	-5.789	-4.886	-2.858	-0.61	-3.6	-4.251	-2.46	-4.023	-5.334	-2.96	-3.831	-3.413	-1.887	-2.718
94	23658	LSM5	-0.515034	0.00175646	0.274113	-4.3745	-2.7175	-1.657	-3.584	-1.856	-2.908	-4.539	-2.494	-6.629	-2.611	-7.104	-4.26	-4.937	-4.489	-7.052	-3.618	-2.849	-5.186	-3.512	-4.026	-2.677	-4.405	-5.062	-1.93	-4.423	-0.796	-4.529	-2.623	-1.219	-0.139	-3.533	-1.537	-1.66	-2.045	-2.595	-2.734	-4.072	-0.873	-3.966	-2.45	-4.977	-2.487	0.963	-3.976
95	340562	SATL1	0.109804	0.00176787	0.274113	0.8075	0.6015	0.206	1.111	0.208	0.332	-0.106	1.128	0.808	1.079	-0.149	0.807	0.78	1.187	1.219	0.866	-0.674	-0.019	0.672	0.464	0.831	-0.238	0.201	0.76	0.229	0.105	0.235	0.087	-0.223	0.842	1.121	0.528	0.752	0.8	0.18	0.531	0.932	0.686	0.804	-0.022	0.793	1.231	0.957	1.262
96	7009	TMBIM6	0.117253	0.00183468	0.28035	0.417	0.154	0.263	0.549	0.642	0.926	-0.342	0.897	-0.104	-0.696	0.919	0.192	0.553	0.242	0.285	-1.016	-0.291	0.323	-0.488	-0.195	0.617	-0.076	-0.441	0.558	0.022	0.672	0.827	0.119	-0.715	0.789	0.189	-0.531	-1.614	0.496	1.017	0.386	0.911	-0.07	0.497	-0.543	0.343	0.236	0.708	-0.169
97	55282	LRRC36	0.0847876	0.00184616	0.28035	1.1715	0.9005	0.271	1.113	1.252	1.22	0.676	1.281	1.398	1.146	0.504	1.197	0.837	0.883	1.262	0.055	0.793	0.576	1.225	0.53	0.898	0.421	-0.091	1.448	1.046	0.803	0.558	1.206	1.069	0.903	1.172	0.503	1.31	0.344	1.067	0.648	1.135	0.545	0.583	1.026	0.955	1.044	0.505	1.507
98	29108	PYCARD	-0.289291	0.00186854	0.280593	-1.11	-0.032	-1.078	-0.005	-1.079	-0.715	-1.258	-0.932	-1.847	0.057	-1.362	-1.454	-1.141	-1.505	-0.267	1.412	0.616	0.229	-0.411	0.523	0.346	-0.627	1.775	0.109	0.244	0.446	-0.737	-0.151	-0.145	-3.088	-1.052	0.25	-0.704	-1.292	-1.442	0.186	-0.599	-2.556	0.579	-0.192	1.098	-0.295	-2.538	0.081
99	8773	SNAP23	-0.175656	0.00188586	0.280593	-0.656	0.029	-0.685	-0.136	-0.717	-1.58	-0.73	-0.162	-0.701	-0.611	-1.629	-0.586	-1.253	0.086	-0.414	-0.821	-0.104	0.803	-1.201	0.706	-1.106	0.709	-0.809	0.834	-1.13	-0.812	1.714	0.453	-0.341	-0.664	0.582	0.186	0.663	0.477	0.078	0.327	-0.752	-0.02	-0.283	-1.46	0.247	-0.381	0.572	0.125
100	9416	DDX23	-0.272511	0.00204659	0.298147	-2.6545	-1.777	-0.8775	-2.471	-1.12	-1.99	-2.74	-1.601	-3.851	-2.238	-7.009	-5.289	-2.569	-4.391	-3.584	-2.724	-1.792	-2.94	-1.458	-3.285	-3.136	-1.762	-2.135	-1.589	-2.292	-4.55	-2.071	-1.967	-0.49	0.003	-2.824	-2.069	-0.877	-0.646	-1.011	-1.431	-0.595	0.212	-3.323	-1.299	-4.12	-0.632	-0.628	-1.661
101	1012	CDH13	0.104157	0.00204715	0.298147	0.7645	0.6835	0.081	0.306	1.268	0.122	1.333	1.138	1.213	0.544	0.475	1.22	0.296	0.428	0.985	0.464	0.976	-0.675	0.826	1.222	0.871	0.393	-1.895	0.228	0.669	0.921	0.762	0.521	0.847	0.777	0.862	0.765	1.493	0.222	0.06	-1.244	1.142	-0.61	0.211	-0.292	0.69	0.677	1.21	1.535
102	5718	PSMD12	-0.362355	0.0021001	0.298147	-5.158	-3.3605	-1.7975	-5.153	-3.962	-3.674	-4.374	-3.018	-6.276	-1.48	-5.163	-5.284	-7.607	-5.933	-6.835	-5.167	-4.585	-5.27	-3.117	-3.633	-2.922	-3.045	-3.641	-2.416	-1.88	-5.221	-4.334	-3.501	-0.988	0.274	-3.415	-3.161	-1.746	-3.889	-1.295	-3.306	-1.381	-1.853	-5.928	-4.987	-4.493	-1.92	-1.609	-4.252
103	90462	LOC90462	0.145527	0.00211163	0.298147	0.4385	-0.797	1.2355	-0.926	0.902	1.267	-0.951	-0.118	0.404	0.477	0.473	0.709	-2.788	0.786	0.31	-0.115	-1.405	-0.927	-0.376	-0.955	-1.301	-0.869	-0.33	-1.227	-1.899	-1.03	-2.524	-0.206	0.208	-0.854	-0.74	0.205	0.767	0.201	-1.639	-1.243	-0.056	-2.306	0	-2.058	-1.452	0.09	0.668	-0.62
104	4060	LUM	0.102542	0.00211194	0.298147	0.554	0.4085	0.1455	0.526	0.582	0.803	0.482	0.497	0.133	1.002	0.523	0.906	0.785	0.273	0.926	0.021	0.661	0.171	-0.342	0.471	0.595	0.303	-0.099	-0.403	-0.429	0.432	0.54	0.895	0.375	0.694	0.907	0.679	0.385	0.776	0.875	0.057	0.743	0.079	0.341	-0.194	0.364	0.466	1.098	0.948
105	1728	NQO1	0.0662966	0.00212528	0.298147	0.742	0.8685	-0.1265	1.313	0.802	0.589	0.682	0.551	-0.708	1.245	0.828	0.975	0.228	0.833	0.578	0.07	0.45	1.058	0.212	0.875	-0.659	0.929	0.936	0.354	1.215	0.453	0.862	0.995	1.336	0.062	1.09	0.076	1.521	1.117	1.039	0.584	-0.247	1.223	-0.346	-0.325	1.011	0.457	0.994	1.063
106	4898	NRD1	0.148049	0.00227837	0.316607	0.671	0.07	0.601	0.588	1.083	0.413	0.631	-0.043	0.61	0.711	0.732	1.06	-0.022	0.864	0.993	-0.084	-0.095	0.73	-0.403	0.529	-0.178	-0.64	-0.477	0.096	-0.541	0.044	-1.001	0.417	-1.09	0.776	0.225	0.43	0.316	-0.65	0.64	0.132	0.222	-1.257	0.516	-0.132	-0.4	-0.829	0.969	1.222
107	389761	SPATA31D4	0.0912476	0.00231419	0.317695	0.8295	0.432	0.3975	1.047	0.992	1.147	0.248	1.098	0.701	0.693	0.696	0.537	0.958	1.004	0.496	-0.208	0.504	0.413	-0.274	0.532	0.904	0.61	0.029	1.131	0.512	0.156	0.758	0.259	0.355	0.589	0.337	0.526	-1.163	0.451	1.073	0.175	0.954	0.187	0.777	-0.476	0.058	0.779	0.251	0.604
108	758	MPPED1	0.330301	0.00234256	0.317695	-0.599	-1.2095	0.6105	-1.547	-0.907	-0.391	-0.686	-0.611	-1.95	-0.999	0.054	0.329	-0.587	-0.06	-0.533	-0.692	-0.783	-3.295	-1.293	-2.69	-0.999	-2.349	-1.917	-1.209	-2.389	-0.772	-1.306	-1.488	-0.544	-1.976	-2.127	0.106	0.183	-1.52	0.218	0.255	-0.827	-2.476	-0.789	-1.21	-3.296	-1.614	0.368	0.019
109	22818	COPZ1	-0.665548	0.0023509	0.317695	-5.578	-3.566	-2.012	-5.067	-2.576	-2.96	-4.329	-4.193	-6.089	-4.241	-7.986	-6.133	-9.555	-8.794	-6.513	-3.883	-4.184	-7.749	-1.613	-2.471	-4.524	0.752	-8.538	-3.106	-6.611	-9.677	-12.328	-2.885	0.346	-0.901	-1.616	-6.395	-1.724	-0.245	-3.315	-3.729	-3.032	-6.112	-6.276	-2.487	-6.411	-3.451	0.832	-3.681
110	5093	PCBP1	-0.293162	0.00238417	0.319262	-2.025	-0.869	-1.156	-4.594	-0.753	-0.742	-2.255	-1.501	-3.401	-2.299	-1.856	-2.211	-2.194	-0.553	-1.716	-3.173	0.376	-0.399	-0.831	-2.429	-2.297	0.331	-2.584	-2.488	-1.587	-0.878	-1.785	-1.093	-1.621	-2.322	-0.276	0.525	0.591	0.491	0.096	-1.121	-3.87	0.443	-2.082	-2.913	-0.86	-0.613	0.806	-0.354
111	9868	TOMM70A	0.347974	0.00243693	0.323387	-0.9605	-1.315	0.3545	-0.675	-0.233	-0.191	-0.719	-2.316	-2.414	-1.417	0.559	-2.007	-1.665	-1.186	-0.735	-1.999	-3.787	-1.104	-2.552	-2.427	-1.763	-1.318	0.608	-0.366	-1.057	-1.312	-3.724	-1.267	-1.442	-2.793	-0.747	-0.869	-1.391	-1.573	-1.467	-0.572	-1.749	-0.459	-0.657	-3.934	-1.784	-0.196	-0.812	-0.211
112	4528	MTIF2	0.137771	0.00247001	0.324197	0.5205	0.2585	0.262	0.061	0.963	0.335	0.986	0.018	0.71	0.414	-1.058	1.227	0.543	0.498	0.919	-0.131	0.301	0.752	-0.14	-0.031	0.406	-0.491	-0.417	0.819	0.275	0.216	-0.681	-0.023	0.886	0.499	0.738	0.299	0.215	0.569	0.998	0.037	1.003	-0.673	0.282	0.242	0.053	-1.44	-0.286	0.988
113	6155	RPL27	-0.453469	0.00251999	0.324197	-4.8615	-3.429	-1.4325	-3.855	-4.968	-3.248	-8.957	-3.739	-6.135	-2.609	-8.375	-5.253	-4.755	-5.37	-4.484	-5.306	-3.765	-7.567	-3.414	-3.444	-4.079	-1.975	-7.357	-3.241	-3.318	-3.821	-11.506	-3.68	-1.223	-0.578	-4.09	-3.368	-2.774	-2.822	-3.88	-2.588	-2.274	-2.174	-6.388	-4.579	-6.832	-3.283	-1.304	-3.263
114	6130	RPL7A	-0.484376	0.0025527	0.324197	-4.2385	-3.0985	-1.14	-3.314	-3.026	-2.932	-4.967	-3.831	-5.098	-1.595	-10.332	-4.313	-4.247	-5.128	-4.23	-3.863	-2.174	-6.454	-2.462	-3.369	-2.621	-4.409	-6.921	-3.883	-4.403	-5.075	-6.776	-3.081	-0.652	-2.908	-2.022	-4.356	-1.364	-3.092	-3.105	-1.418	-2.752	-3.894	-3.499	-2.254	-4.73	-2.791	0.078	-1.956
115	29926	GMPPA	0.198519	0.00257726	0.324197	-0.6815	-0.8825	0.201	-1.207	-1.374	-0.761	-0.324	-0.06	-1	-0.297	-1.958	-1.107	-0.548	0.178	-0.602	-1.593	-2.34	-1.215	-3.159	-0.829	-3.587	-1.226	-2.2	-0.994	-1.133	-0.413	-0.605	-1.485	-0.811	-0.439	-0.872	-0.628	-1.371	-0.454	-1.482	-1.423	-0.616	-3.399	-0.569	-0.559	-0.318	-0.533	0.569	-0.855
116	66005	CHID1	0.26075	0.00257968	0.324197	-0.138	-0.4545	0.3165	-0.093	-0.111	0.905	0.886	-0.985	-0.672	-0.165	-0.468	0.032	-2.407	0.84	-0.802	-1.301	0.013	-0.929	-1.404	-1.879	-0.65	-1.825	-0.323	-0.788	-0.001	-0.255	1.017	-0.456	-0.35	-0.277	-0.437	0.165	-1.227	-1.171	-1.311	-0.261	-0.195	-0.453	0.598	-0.249	-2.465	0.462	-1.014	-1.42
117	79441	HAUS3	-0.268586	0.00258293	0.324197	-0.778	-0.1595	-0.6185	-2.584	-1.077	-1.51	0.101	0.516	-3.726	-0.982	-0.574	-4.58	0.009	0.159	-0.164	-1.118	-0.192	-0.215	0.021	-3.108	0.765	0.547	-0.796	-1.953	0.168	-0.503	-1.398	-1.253	-0.326	0.948	0.067	0.575	0.434	-0.229	0.562	-3.138	0.66	-0.377	-0.127	0.518	-2.711	-1.444	0.972	0.185
118	55501	CHST12	0.164377	0.00259709	0.324197	0.155	0.0985	0.0565	-0.612	-0.211	0.219	0.456	0.091	0.286	1.167	-0.263	-0.449	0.417	-0.993	0.373	-0.333	0.531	1.489	-0.657	0.109	0.086	-0.147	0.405	0.687	-0.287	-1.227	-0.48	0.928	-0.59	0.288	0.81	0.86	1.042	-0.456	-0.146	0.465	-0.288	0.898	0.284	-0.597	0.021	0.206	0.088	0.743
119	10979	FERMT2	0.23388	0.00264362	0.327231	-0.8315	-1.1965	0.365	-0.39	-0.854	-1.177	-0.938	0.582	-0.146	0.367	-2.169	0.026	-0.809	-2.401	-1.343	-1.211	-1.391	-2.405	-0.049	-0.772	-1.141	-3.236	-1.967	-1.021	-0.708	-2.737	0.671	-1.982	-1.508	-0.306	-2.713	-0.278	-3.208	-0.604	-1.182	-2.96	0.348	-1.114	-1.788	-0.482	-1.795	-2.2	-1.077	-1.689
120	2644	GCHFR	-0.313597	0.00269906	0.329595	-1.1685	-0.284	-0.8845	-2.228	-2.937	-0.237	-1.334	-1.971	-2.022	-1.377	0.62	-1.003	-0.158	-0.999	0.819	1.771	-0.936	0.698	-1.825	-0.743	1.197	0.076	-0.444	-0.348	-0.482	-0.765	-0.574	0.551	0.261	-0.561	0.161	-0.768	0.989	0.545	-2.668	-0.795	-2.276	-0.6	-1.536	0.645	-0.086	0.851	-0.22	1.172
121	1019	CDK4	0.136531	0.00270747	0.329595	0.294	-0.485	0.779	0.071	0.532	0.815	0.735	-1.293	0.059	0.1	0.358	0.505	0.987	0.23	-0.188	-3.167	-0.26	-0.899	-1.826	-1.512	-0.126	0.75	-1.509	-0.473	0.426	-0.497	-7.066	-0.735	0.757	0.284	0.132	-0.419	-1.558	-3.219	0.469	-0.948	0.78	-3.572	0.312	-0.75	-0.04	-2.913	0.359	0.312
122	5702	PSMC3	-0.343213	0.00277491	0.335036	-4.3415	-2.94	-1.4015	-3.781	-3.486	-3.119	-3.957	-0.587	-7.956	-2.139	-8.66	-5.324	-5.971	-4.767	-4.726	-3.405	-5.057	-5.016	-1.246	-3.258	-2.527	-0.266	-2.787	-3.787	-1.379	-5.682	-6.577	-2.769	-1.066	0.151	-3.752	-5.326	-2.705	-0.659	-1.822	-2.253	-3.211	-1.43	-5.718	-3.093	-5.746	-1.355	0.391	-3.637
123	2161	F12	-0.192459	0.00286663	0.343052	-1.0445	-0.22	-0.8245	0.084	0.006	-1.519	-1.039	-1.58	0.43	-0.905	-1.981	-0.778	-1.05	-2.625	-1.244	0.14	0.506	-1.54	-0.258	0.235	-1.822	0.337	-0.125	-0.145	-1.181	0.017	-2.288	-0.78	0.267	-0.901	-0.182	-0.333	0.306	0.659	0.474	-0.879	0.092	-1.088	-0.526	-0.088	-0.386	-0.707	0.45	-1.229
124	9843	HEPH	0.215503	0.00290891	0.343052	-0.5005	-1.0645	0.564	-1.063	1.075	-1.525	-0.504	-1.148	-0.123	0.009	-1.129	-1.143	1.033	-0.497	-0.248	-0.868	-0.046	-1.133	-1.143	-1.35	-1.699	-0.609	-0.996	0.504	-0.306	-1.974	-0.468	-0.763	-1.311	-0.461	-0.301	-0.309	-1.489	-3.144	-0.579	-1.142	-2.15	-3.023	-1.161	-0.912	-2.808	-0.784	-1.377	-0.649
125	2627	GATA6	0.184171	0.00291117	0.343052	0.2965	-0.199	0.4955	0.467	0.067	0.423	0.676	-0.496	0.42	0.173	0.844	-0.81	-0.066	0.489	-0.508	-0.717	-0.434	-0.205	0.302	0.381	-0.54	-0.313	0.478	1.084	-0.22	-1.936	0.583	0.412	-0.549	0.541	-1.119	-0.371	-0.781	-0.781	-0.11	0.042	-0.193	-1.334	-0.106	-0.354	-0.874	0.005	-0.02	0.412
126	158431	ZNF782	0.112715	0.00293882	0.343562	0.824	0.5945	0.2295	0.866	1.354	1.318	0.409	1.265	1.014	0.782	0.694	0.968	0.686	0.628	0.198	1.123	0.848	0.84	0.754	0.503	0.563	-0.106	-0.898	1.059	1.151	0.265	0.64	0.933	0.482	0.378	0.6	0.336	0.797	0.771	0.46	0.3	0.589	0.631	0.61	0.502	0.217	1.142	0.433	0.203
127	9789	SPCS2	0.105604	0.00297864	0.345475	0.37	0.168	0.202	0.698	-0.403	1.33	0.861	0.009	-0.703	0.499	0.265	0.632	0.475	0.016	-0.159	-1.603	0.529	0.837	-0.157	-0.006	0.707	-0.387	-0.615	0.311	0.066	0.074	1.126	-0.379	0.071	-0.198	0.262	-0.078	-0.425	-0.353	0.485	0.673	0.635	-0.361	0.607	0.019	0.496	0.93	0.918	0.339
128	90167	FRMD7	0.20211	0.00307539	0.35391	0.062	-0.7875	0.8495	0.519	-0.118	-0.488	0.359	0.366	0.427	-0.208	-0.166	0.623	-0.374	0.242	-2.635	-1.375	-0.587	-0.65	-0.146	-1.355	-2.141	-0.707	-1.287	0.526	-0.575	-2.502	-0.862	0.195	-1.586	0.612	-0.713	-0.933	-0.118	-0.268	-0.585	-2.379	-1.409	-1.48	-3.047	0.079	-0.882	-1.151	0.207	-1.268
129	1791	DNTT	0.283352	0.00313619	0.355531	-0.4085	-1.071	0.6625	-2.567	-0.481	-1.642	0.633	-0.336	0.436	-1.244	0.145	-0.158	-0.751	-1.094	0.142	-0.936	-3.011	-1.81	-1.959	-2.076	-0.852	-2.028	-1.038	0.662	-1.171	-0.577	-1.583	-0.705	-0.186	0.553	-1.363	0.992	-0.369	-2.687	-0.828	-2.384	-1.767	0.116	-1.104	-0.689	-2.281	-2.369	1.097	-0.357
130	10291	SF3A1	-0.571882	0.00313775	0.355531	-5.9865	-3.6135	-2.373	-5.824	-5.4	-3.099	-8.748	-2.278	-7.149	-2.644	-9.12	-5.985	-7.758	-10.439	-5.988	-3.372	-5.623	-8.415	-2.082	-3.527	-1.786	-3.152	-1.982	-2.525	-3.578	-6.782	-10.544	-4.643	-2.096	-0.279	-4.027	-7.281	-2.568	-3.451	-2.495	-1.618	-4.712	-8.131	-5.818	-4.79	-8.304	-4.352	-2.14	-3.649
131	3169	FOXA1	0.198743	0.00319259	0.358983	0.61	0.3125	0.2975	0.345	-1.092	0.753	0.184	0.879	0.925	0.28	0.93	0.899	0.526	0.694	-0.193	0.448	-0.042	0.308	0.8	0.489	-3.398	-0.519	0.552	1.279	0.317	-0.22	-12.399	0.076	-0.601	0.663	0.688	-2.951	1.496	0.385	0.633	0.581	0.229	-1.301	0.5	-2.2	0.536	-3.188	-3.956	0.071
132	65094	JMJD4	0.1787	0.00324951	0.362616	-0.3605	-0.975	0.6145	-0.744	-0.018	-0.083	0.711	-0.949	0.062	-0.896	-0.867	-0.434	0.081	-0.287	-2.052	0.345	-1.356	-2.765	-1.63	-1.1	-0.641	-2.768	-2.053	0.442	-2.612	-1.563	-0.87	0.017	-0.984	-0.805	-3.243	-0.857	-0.135	-0.844	-0.261	-1.953	-0.966	0.127	-1.066	-2.082	-0.471	-0.506	-1.045	-1.436
133	5576	PRKAR2A	0.114775	0.00329452	0.363125	0.483	0.1355	0.3475	0.688	0.507	0.097	0.459	1.068	0.868	0.357	0.179	1.235	0.736	0.041	0.387	-0.756	-0.247	0.734	-0.725	-0.394	0.934	0.275	-0.013	0.294	0.168	0.463	0.638	0.247	-0.517	0.667	0.096	0.543	-0.062	0.103	0.723	0.097	-0.159	-0.376	0.703	0.027	0.432	0.024	0.725	-0.09
134	9775	EIF4A3	-0.70742	0.00331797	0.363125	-5.8955	-4.2705	-1.625	-6.127	-5.798	-3.793	-6.819	-4.637	-9.414	-2.919	-4.575	-4.937	-7.764	-5.993	-8.944	-1.698	-6.159	-9.184	-2.587	-4.828	-3.528	-1.989	-4.491	-5.245	-0.577	-6.666	-3.788	-5.247	-1.667	-0.119	-5.428	-5.816	-2.375	0.108	-3.697	-1.27	-5.325	-1.149	-5.594	-4.764	-8.738	-4.806	0.057	-4.05
135	4809	NHP2L1	-0.611703	0.0033379	0.363125	-4.625	-2.898	-1.727	-3.029	-3.496	-2.461	-5.725	-4.153	-7.254	-1.658	-8.511	-5.097	-2.649	-7.359	-5.181	-3.391	-4.232	-6.057	-2.777	-2.951	-3.31	-4.797	-2.267	-3.934	-2.87	-4.568	-7.692	-1.153	-1.996	-2.228	-3.448	-2.865	-0.509	-0.918	-5.732	-1.296	-0.976	-1.424	-2.315	-3.673	-4.806	-2.002	-3.072	-2.903
136	27131	SNX5	0.236945	0.00336558	0.363125	-0.8245	-0.861	0.0365	-1.195	-0.856	-0.999	-0.406	0.204	0.119	-0.934	0.749	0.338	-0.793	-1.257	-1.027	-2.073	-2.128	-2.135	-0.994	-0.324	-2.627	-2.347	-0.5	-0.045	-0.265	-2.376	-0.156	-0.436	-0.125	0.451	-0.587	-0.786	-0.812	-1.292	-0.706	-1.263	0.042	-0.91	-1.169	-2.266	-0.538	-1.609	0.057	-0.968
137	147660	ZNF578	-0.189536	0.00337733	0.363125	-0.1715	0.1945	-0.366	-0.746	0.782	-0.482	0.621	0.209	-0.074	-0.269	-2.042	0.24	0.116	-0.777	-0.626	0.017	0.208	0.547	0.27	0.101	0.796	1.391	-0.446	1.054	0.087	-0.18	1.152	-0.081	0.181	0.362	-0.337	-0.447	-0.731	0.466	0.275	0.141	-0.103	0.815	0.315	1.251	0.106	0.572	0.79	0.109
138	79085	SLC25A23	0.211421	0.0034979	0.37154	-0.283	-0.4665	0.1835	-0.567	0.105	-1.306	0.044	-0.419	0.228	-0.155	-0.637	0.264	-0.411	0.818	-0.823	-0.37	-0.363	-0.191	-0.127	0.295	-1.146	-0.63	-0.161	-0.534	-0.746	0.325	-1.189	0.117	-0.993	-1.574	-1.173	0.412	-0.399	0.046	-1.539	-1.087	-0.071	0.081	0.111	-1.925	-0.06	-0.951	-0.879	-0.583
139	2737	GLI3	0.192293	0.00350604	0.37154	0.043	-0.4815	0.5245	-0.257	-0.484	-0.323	-0.381	0.343	0.45	0.649	0.717	1.197	-0.755	-1.873	0.816	-1.197	0.247	-0.905	-0.35	-0.054	-0.053	-0.572	-0.606	-0.306	-2.274	-0.981	-1.039	-0.912	-0.908	-0.44	0.034	-0.428	-0.806	-0.278	0.054	-0.961	0.695	-0.343	-0.523	0.249	0.604	-1.05	-0.191	-0.568
140	64326	RFWD2	0.12207	0.00354916	0.372809	0.311	0.2065	0.1045	-0.144	-0.838	0.574	0.163	0.516	0.882	0.322	1.176	0.3	0.251	0.639	0.213	-0.427	0.676	-0.655	0.745	0.11	0.05	0.704	0.246	0.897	-0.829	-1.26	0.847	0.387	0.641	0.167	-0.517	0.036	-0.364	-0.314	0.656	0.363	0.314	0.518	0.852	-0.155	0.097	-0.898	0.566	0.468
141	9276	COPB2	-0.377753	0.0036123	0.372809	-2.53	-1.478	-1.052	-2.417	-1.973	-2.643	0.14	-0.541	-1.816	-2.903	-6.197	-3.085	-8.341	-1.972	-4.497	-1.974	-1.875	-4.403	-0.964	-3.382	-0.441	-0.703	-1.14	-2.038	-0.069	-4.598	-0.101	-4.008	-1.12	-0.333	-1.673	-4.29	-1.135	-0.282	-0.2	-1.145	0.521	-1.56	-3.233	-1.396	-5.87	-2.663	-0.65	-2.901
142	64425	POLR1E	-0.199744	0.00361286	0.372809	-0.65	0.0215	-0.6715	-0.798	-0.027	-1.242	-0.306	-1.601	-2.001	0.466	-2.047	-0.502	-0.331	0.093	-2.936	0.862	-1.033	0.428	0.321	-1.236	0.115	-0.334	1.243	-1.321	0.407	0.089	-0.187	0.111	-1.072	-0.344	0.579	-1.11	-0.046	0.557	1.142	-1.443	-1.583	0.77	-1.8	-1.258	0.599	1.04	-0.321	-1.811
143	286133	SCARA5	-0.0802825	0.00364558	0.372809	0.89	0.892	-0.002	0.922	0.896	1.069	1.122	0.884	-0.016	1.078	0.645	0.571	0.78	0.707	0.899	1.766	1.205	1.089	1.191	0.497	1.565	1.48	1.507	0.584	0.229	1.227	-0.346	1.018	1.958	-0.153	0.51	0.401	0.246	0.321	1.088	0.67	0.878	0.905	0.605	1.049	1.066	0.879	0.74	0.356
144	8566	PDXK	-0.122367	0.00365565	0.372809	-0.5445	0.5425	-1.087	0.6	0.29	0.583	1.385	-0.582	-1.426	0.947	-1.052	-2.172	-1.561	-0.507	-0.614	1.018	-0.085	1.166	-0.145	0.967	0.735	0.704	1.091	0.675	1.265	0.397	-0.499	0.234	0.929	-3.067	-0.679	0.321	0.813	-0.928	-2.168	1.087	0.485	0.551	1.009	0.534	1.003	1.001	-0.459	-0.04
145	11262	SP140	0.177119	0.00366987	0.372809	-0.2305	-0.4935	0.263	-0.624	0.22	-0.324	-0.971	-0.137	0.421	0.197	-0.715	0.302	-0.636	-0.369	-0.064	-0.653	-0.705	-1.35	-0.395	0.211	-0.3	-0.237	-0.811	0.321	-0.439	-1.391	-2.205	-0.42	-0.631	0.005	-1.274	-0.371	-0.253	-2.396	0.164	-1.637	0.138	-0.548	0.062	-2.048	-0.591	-2.198	0.147	0.224
146	55165	CEP55	0.171931	0.00373736	0.374686	-0.373	-1.0275	0.6545	-3.368	0.937	1.351	-2.214	0.096	-0.038	-0.739	-0.61	-0.136	0.093	-1.105	-1.681	-0.822	-1.131	-0.579	-1.281	-1.14	-1.413	-1.941	-3.006	0.015	-2.147	-1.737	-0.585	-0.125	-1.549	-0.783	-2.153	-1.025	-0.327	-2.576	-0.972	-1.105	-0.675	-0.653	-1.03	-1.771	-0.833	-1.006	-1.317	-0.943
147	1674	DES	0.141916	0.00373923	0.374686	0.497	0.2655	0.2315	0.339	0.636	0.466	0.576	0.528	0.404	0.815	0.311	0.408	0.533	0.539	-0.492	-0.597	0.274	0.325	0.325	-0.456	0.027	0.005	-0.539	0.396	0.623	-0.272	0.403	0.39	-1.3	0.888	0.456	-1.634	-0.994	1.115	0.312	0.257	0.601	0.524	0.36	0.453	-0.257	-0.244	-0.124	-0.418
148	170392	OIT3	0.120445	0.00382069	0.380015	0.556	0.472	0.084	0.957	-0.399	1.647	-0.402	-0.051	1.008	1.119	1.095	0.218	0.627	0.485	0.24	-0.231	0.603	0.656	0.951	0.982	0.215	0.396	-0.354	0.725	0.66	0.085	0.873	-0.004	0.548	0.696	-0.462	0.962	-0.489	0.841	0.774	-0.672	0.754	0.313	-0.196	0.607	-0.004	-0.194	0.794	-0.421
149	5868	RAB5A	0.244146	0.003844	0.380015	-0.8545	-1.744	0.8895	-1.814	-0.765	-0.392	-3.45	-0.662	-0.944	-0.73	-1.286	-0.463	-1.885	-2.219	-0.39	-2.306	-1.183	-1.623	-0.902	-2.265	-2.263	-3.183	-1.481	-1.731	-2.298	-0.261	-6.023	-2.302	-0.951	-1.743	0.646	-1.946	-2.254	-2.093	-1.745	-3.421	-1.106	-3.499	-1.562	-1.733	-2.092	-0.831	-2.627	0.216
150	8664	EIF3D	-0.496683	0.0039582	0.388695	-4.5645	-4.034	-0.5305	-3.031	-4.406	-2.477	-7.491	-4.381	-8.223	-4.135	-9.323	-4.723	-6.052	-3.372	-5.985	-2.995	-2.933	-9.02	-3.191	-3.596	-4.376	-5.431	-7.218	-4.073	-6.687	-4.008	-5.7	-4.709	-1.875	-1.525	-2.444	-2.899	-2.437	-4.808	-3.896	-2.493	-4.278	-4.06	-5.974	-4.281	-6.417	-2.921	0.113	-3.455
151	6234	RPS28	-0.34175	0.0040084	0.389054	-2.3405	-1.716	-0.6245	-1.794	-2.768	-3.226	-1.264	-1.302	-4.836	-1.555	-1.913	-3.608	-3.22	-3.53	-1.28	-1.649	-2.666	-4.994	-0.462	-1.778	-0.028	-0.367	0.459	-1.916	-0.406	-2.431	-2.574	-3.641	-0.598	-2.367	-1.631	-2.734	-0.545	-0.959	-2.145	-1.273	-2.602	0.022	-0.388	-1.953	-2.605	-1.926	-1.654	-0.849
152	1053	CEBPE	-0.264999	0.00401468	0.389054	-1.3005	-0.956	-0.3445	-0.875	-2.556	-1.34	0.261	-0.865	-1.991	-1.261	0.071	-2.293	-3.226	-2.663	-1.048	0.863	-0.743	0.146	-0.894	-0.69	-1.995	-1.091	-3.599	-2.028	-2.284	-0.636	0.753	-1.561	0.168	-3.299	-1.25	-1.64	0.107	-0.542	-1.95	-0.519	-1.043	-0.715	-0.674	-1.018	-2.451	-1.286	-1.415	-0.849
153	51631	LUC7L2	-0.131743	0.0041176	0.392797	-1.0985	-0.0225	-1.076	1.085	-0.537	-0.433	-1.104	-1.803	-1.093	-1.321	-1.673	-0.087	-1.807	-1.236	0.852	0.138	0.466	0.181	0.893	0.45	0.037	-0.474	-1.265	0.247	-1.336	-1.606	-0.822	0.279	0.278	-0.358	0.709	-1.548	0.299	-0.853	-0.023	-0.66	-0.262	0.405	-0.022	0.389	-0.026	-0.17	-1.545	1.152
154	11338	U2AF2	-0.397368	0.00417719	0.392797	-4.4985	-3.2955	-1.203	-4.29	-4.707	-2.322	-2.994	-2.33	-4.271	-2.199	-5.927	-5.621	-5.32	-6.953	-5.525	-4.172	-3.94	-5.624	-3.341	-3.435	-1.182	-2.498	-4.308	-2.712	-0.744	-5.291	-9.014	-2.786	-0.84	-2.167	-4.037	-3.954	-1.598	-0.416	-3.507	-3.25	-3.382	-0.11	-4.685	-3.248	-5.97	-2.48	0.395	-3.13
155	3291	HSD11B2	0.222544	0.00420086	0.392797	-0.744	-1.374	0.63	-0.928	-0.336	-0.69	-0.17	-0.02	-0.737	-0.886	-2.698	-0.751	-0.807	-1.017	-0.367	-2.607	-0.735	-2.587	-1.5	-2.616	-1.174	-1.55	-0.353	-1.591	-2.228	-0.85	-1.197	-1.248	-2.331	-2.023	-2.689	-0.479	-0.513	-0.877	-0.091	-1.937	-2.298	-2.622	-2.069	-0.405	-0.682	-0.972	-0.721	-0.58
156	5739	PTGIR	-0.317847	0.00421697	0.392797	-0.397	0.364	-0.761	0.658	-0.331	1.295	2.596	-0.773	-1.983	0.478	-0.463	-1.578	-0.974	-0.637	-0.296	1.384	-0.258	1.444	0.105	0.386	0.149	0.35	3.59	0.469	1.148	0.047	0.283	0.117	1.27	-1.863	0.162	-0.223	0.378	-0.641	-3.441	1.093	0.792	1.643	1.555	0.945	1.403	-0.277	-1.158	0.515
157	57863	CADM3	-0.325108	0.00422329	0.392797	-1.297	-0.8	-0.497	-2.405	-1.767	-0.23	0.446	-2.932	-1.542	-1.387	-0.767	-1.856	-1.207	-0.044	-1.009	-1.214	-0.323	-1.397	-0.485	-1.006	-1.389	0.852	-0.145	-2.144	-0.313	-1.093	-3.735	-0.927	-0.181	-1.301	-0.013	0.711	-1.615	-0.625	0.285	-0.648	-2.797	-1.071	-0.928	-0.673	-1.196	-0.671	-1.501	-0.032
158	54901	CDKAL1	0.132428	0.00430562	0.392797	-0.2535	0.0545	-0.308	-0.315	-0.918	1.206	-0.275	-0.298	-0.797	-1.178	0.819	0.813	-0.232	0.957	0.253	0.592	0.496	0.111	-0.392	-0.014	1.098	-1.086	-0.688	-1.668	0.931	-0.933	-0.29	0.737	0.717	-0.621	0.963	-0.002	1.129	0.111	1.141	-0.752	-0.236	-0.649	0.949	-0.768	0.277	0.566	-3.214	-0.179
159	6491	STIL	0.300714	0.00430843	0.392797	-1.006	-1.6015	0.5955	-2.054	0.344	-1.46	-1.231	0.555	0.329	-0.796	-0.49	-1.216	-0.416	-2.986	-1.627	-2.814	-3.266	-2.069	-1.577	0.296	-0.746	-1.862	-1.392	-1.813	-1.366	-2.064	-0.616	-1.581	-1.622	-0.958	-3.025	-3.415	-1.019	-0.415	-3.202	-2.467	-2.259	-2.827	-0.085	-2.562	-1.188	-1.137	-0.498	-2.381
160	6232	RPS27	-0.416149	0.00430856	0.392797	-2.6655	-1.745	-0.9205	-3.356	-1.317	-1.975	-1.042	-1.389	-4.319	-1.936	-6.65	-4.93	-3.453	-1.597	-3.92	-1.42	-1.447	-2.872	-0.422	-2.596	-0.786	-1.006	-1.671	-2.475	-1.478	-2.572	-1.539	-1.314	-1.004	-1.067	-2.361	-4.746	-1.804	-3.198	-1.935	-1.49	-1.731	-2.301	-3.06	-1.759	-3.543	-0.975	-0.249	-2.51
161	25807	RHBDD3	-0.264988	0.0043196	0.392797	0.0575	0.437	-0.3795	-0.545	-0.974	1.189	2.59	0.147	-0.873	-0.002	0.253	-1.466	-1.597	0.306	0.117	3.059	-0.082	-0.248	0.515	0.689	1.037	0.466	2.99	0.101	2.369	1.014	-1.496	0.246	1.398	-3.16	-1.43	0.139	1.008	-0.682	-0.636	1.852	-0.161	0.456	1.718	0.644	1.195	0.418	-1.773	-0.067
162	11174	ADAMTS6	0.127444	0.00431997	0.392797	-0.8945	-1.1235	0.229	-0.692	-0.131	-0.702	0.051	-2.239	-2.88	-1.165	-1.256	-1.087	0.791	-2.692	0.794	-1.025	-1.831	-1.837	-1.04	-1.207	-2.093	-0.131	-1.299	0.413	-0.033	-0.79	-5.265	0.039	-0.487	0.624	-1.925	-0.762	-2.124	-0.486	-0.593	-1.83	-1.688	-3.636	-2.85	-2.183	-2.815	-0.276	-2.813	0.218
163	6573	SLC19A1	0.144426	0.00437041	0.39379	0.364	-0.095	0.459	-0.541	0.66	1.036	0.71	0.051	0.065	1.184	0.634	0.34	-0.443	-0.16	0.388	0.625	0.286	-0.267	0.346	-0.555	-0.781	-0.357	0.186	-0.435	-1.167	-0.48	0.42	0.525	-1.224	0.486	-0.279	-1.159	-0.634	0.544	0.793	-0.648	1.187	-1.561	0.058	0.387	-0.443	0.829	-0.004	-0.186
164	4597	MVD	0.323934	0.00438435	0.39379	-0.497	-0.831	0.334	-1.091	0.12	-0.29	0.074	-0.704	0.281	-0.751	-0.881	1.486	-1.693	0.469	-0.826	-1.997	-1.186	-0.539	-1.657	0.468	-0.622	0.101	0.968	-1.179	-1.494	0.279	-1.163	-0.491	-1.287	-0.133	-1.427	-1.088	-0.266	-2.625	-0.401	-1.443	-0.404	0.2	-0.86	-1.414	-1.38	0.249	-0.802	-0.769
165	440077	ZNF705A	0.157728	0.00443548	0.395968	0.822	0.288	0.534	0.953	0.978	0.707	0.964	0.925	0.587	0.365	0.716	0.77	0.874	1.027	-0.055	0.74	-0.081	0.154	0.081	-0.111	0.03	0.252	0.584	-2.007	0.594	-0.395	0.703	0.878	0.982	0.927	0.6	0.391	1.575	0.789	0.755	0.877	0.191	-0.15	-0.068	0.188	0.324	-0.639	0.248	-0.117
166	8556	CDC14A	0.221578	0.00452158	0.401056	-0.298	-0.8555	0.5575	-0.594	-1.643	-0.028	-0.838	0.409	-0.331	-0.265	0.83	-0.063	0.353	-1.154	-0.349	-1.434	-0.291	-0.475	0.12	-0.449	-0.408	-1.336	-0.453	-2.473	-1.375	-2.79	-0.559	-1.09	-1.63	-0.161	-1.019	0.316	-1.647	0.343	-0.102	-1.005	-0.546	-1.879	-1.585	-0.825	-0.886	-0.651	-6.003	-1.481
167	56163	RNF17	0.150945	0.00457174	0.401056	-0.9885	-1.77	0.7815	-1.991	-1.26	-1.032	-1.319	-0.485	-0.555	0.237	0.227	0.039	-2.318	-1.497	-0.945	-1.587	-2.397	-2.423	-1.224	-2.515	-3.204	-4.066	-2.212	-0.855	-1.69	-3.407	0.832	-3.159	-1.179	-1.927	-0.646	-0.137	0.154	-1.96	-0.943	-1.315	-2.074	-0.495	-0.844	-3.987	-2.806	-2.682	-0.224	-0.9
168	5238	PGM3	0.151076	0.00460675	0.401056	0.1675	-0.2905	0.458	0.388	-0.326	0.988	-0.754	0.073	0.848	-0.051	-0.091	0.413	0.262	0.275	-0.497	-0.374	-0.385	0.463	-0.161	0.235	0.595	-0.406	-0.759	-0.614	-2.228	-1.234	0.547	0.27	0.608	-0.056	-0.219	-0.819	-0.624	-0.086	0.001	-0.316	-0.737	-1.865	-0.039	-0.265	-0.052	-0.994	-3.163	-2.176
169	3630	INS	-0.252335	0.00460882	0.401056	-0.596	-0.027	-0.569	0.401	0.273	0.698	0.535	-0.537	-1.955	-1.112	-0.655	-1.545	-1.663	-1.764	0.522	1.249	0.508	-0.483	0.141	-0.38	-0.911	0.661	2.406	-0.414	0.712	0.765	-0.366	-0.509	1.305	-2.57	-0.217	-0.296	0.295	-1.552	-2.143	0.566	-0.068	-0.234	1.116	0.494	0.014	0.771	-1.039	0.018
170	26168	SENP3	-0.0971299	0.00462861	0.401056	-0.9375	-0.268	-0.6695	-0.501	-0.236	-0.397	0.105	-1.415	-1.702	-0.275	-3.321	-2.762	-0.88	-1.768	-0.995	-0.219	-0.75	-0.948	-0.457	-0.173	0.451	-0.521	-1.666	-0.355	0.173	-0.284	-0.008	-0.051	1.137	-2.289	-1.129	-0.83	-0.094	-1.608	-1.982	0.314	0.283	0.568	-0.025	0.483	-0.295	0.302	-0.252	-0.724
171	25929	GEMIN5	-0.282658	0.00468445	0.402167	-3.0795	-1.6475	-1.432	-0.383	-1.805	-2.221	-2.786	-1.836	-3.106	-3.686	-4.315	-3.368	-3.088	-3.071	-4.532	-1.114	-3.124	-0.965	-1.373	-3.143	-2.742	-1.4	-1.312	-2.135	-0.587	-1.648	-4.363	-1.647	-1.047	-0.451	-0.463	-3.32	-0.541	-1.799	-1.254	-1.196	-2.35	-3.129	-6.23	-2.954	-0.82	-2.073	0.186	-2.61
172	8260	NAA10	-0.175645	0.00469683	0.402167	-0.6515	-0.229	-0.4225	-0.507	-0.723	-2.062	-0.769	-0.294	-3.706	-0.58	0.018	-1.438	-0.455	0.289	-0.806	-0.357	-1.378	-0.23	0.33	0.147	-0.135	-0.405	-0.727	-2.027	-1.22	-0.434	0.261	0.199	-0.228	1.064	-0.438	-0.892	0.283	0.806	0.375	-0.128	0.394	0.07	-1.276	-0.671	-1.314	-1.209	-0.177	-0.185
173	7036	TFR2	-0.241074	0.00474345	0.402167	-0.663	-0.0035	-0.6595	-0.445	-1.212	-0.606	-0.129	-1.435	-1.663	0.609	0.745	-0.099	-1.267	-0.72	-1.376	0.795	0.052	1.454	-0.528	-0.61	-0.238	0.153	2.163	-0.56	-0.378	0.127	-0.994	-0.237	-0.006	-0.988	0.178	1.009	0.536	-1.722	-1.407	0.034	-1.472	-1.039	-0.099	0.688	0.564	0.752	0.355	-0.037
174	7767	ZNF224	0.186642	0.00475065	0.402167	0.2225	-0.0895	0.312	0.116	0.672	0.209	-1.131	-1.211	0.468	-0.216	0.456	0.236	-3.753	0.282	0.584	-0.608	0.293	-0.962	-0.995	-1.002	-0.407	-1.908	-1.2	-0.016	0.298	0.722	-2.009	0.577	0.165	0.082	-1.401	-0.268	1.095	0.104	0.433	0.093	-0.489	-0.867	-0.21	-2.676	-0.163	0.012	0.633	0.313
175	57018	CCNL1	0.201937	0.00479126	0.402801	-0.379	-0.8675	0.4885	-1.719	0.525	-1.277	-0.274	-0.014	-0.506	-0.344	-0.736	0.071	-1.853	0.264	-0.414	-1.381	-1.241	-0.924	-1.689	-0.147	-1.443	-1.795	0.455	-0.085	-0.774	-0.443	0.361	-1.219	-1.959	0.459	-2.466	0.062	-1.464	-0.684	-0.535	-1.808	0.562	-0.23	0.045	-1.449	-1.702	-0.466	-1.738	-2.692
176	84957	RELT	-0.213897	0.00481283	0.402801	-0.578	0.132	-0.71	-0.13	-0.805	-0.307	1.167	-0.601	-2.263	0.063	-0.184	-1.129	-2.022	-2.633	-0.555	0.931	-2.368	0.677	-0.326	-0.462	0.329	0.44	1.643	0.275	-0.399	-0.767	1.107	-1.647	0.179	-0.537	-0.729	0.436	0.163	-0.49	-1.746	-0.05	-0.971	0.358	0.314	1.022	0.261	0.101	0.583	-0.241
177	54674	LRRN3	0.415197	0.00485297	0.403421	-0.724	-1.4625	0.7385	-3.044	-0.773	0.116	-0.883	-0.034	-0.253	-1.341	0.609	0.396	-2.089	-1.376	-0.675	-0.934	-1.612	-3.518	-3.546	-2.225	-0.751	-2.706	0.329	-1.411	-1.971	-0.631	-1.893	-1.295	-1.511	0.549	-3.315	-0.934	-0.74	-2.462	0.616	-2.028	-2.114	0.163	-0.746	-2.057	-1.075	-1.989	1.28	-1.622
178	8293	SERF1A	0.0721927	0.00487502	0.403421	0.94	0.855	0.085	1.161	0.931	0.736	0.884	0.841	0.988	1.094	0.712	0.875	0.949	0.959	1.037	0.663	0.556	0.972	0.889	0.942	0.853	1.033	-0.581	1.502	0.393	0.674	0.87	0.332	1.475	0.855	0.902	1.023	1.401	0.441	1.018	0.478	0.819	0.626	0.855	0.7	0.374	0.964	0.612	1.238
179	26121	PRPF31	-0.460936	0.00495441	0.405529	-5.49	-3.8315	-1.6585	-4.69	-6.21	-2.201	-7.882	-3.182	-5.406	-2.538	-10.967	-5.574	-5.241	-8.903	-6.566	-5.73	-3.748	-7.639	-4.475	-3.486	-1.503	-5.299	-5.545	-3.401	-2.178	-3.757	-11.74	-4.209	-2.462	-2.661	-4.115	-7.141	-2.72	-3.094	-5.74	-3.649	-4.693	-2.128	-7.142	-2.724	-7.452	-3.887	0.627	-3.776
180	5705	PSMC5	-0.35571	0.00496775	0.405529	-3.704	-2.166	-1.538	-3.616	-3.517	-1.847	-3.897	-3.528	-3.866	-1.815	-3.792	-3.265	-4.076	-7.122	-7.864	-2.971	-1.935	-4.629	-2.357	-2.297	-0.89	-0.419	-4.968	-3.378	-1.615	-3.626	-1.031	-2.475	-1.792	0.497	-2.161	-1.217	-1.386	-0.004	-1.436	-1.554	-2.378	-0.825	-4.12	-4.171	-3.776	-2.171	0.058	-4.193
181	8808	IL1RL2	0.195436	0.00498307	0.405529	0.3355	-0.3435	0.679	-0.388	1.132	0.662	0.039	-1.177	-0.208	0.65	-0.24	-0.017	0.959	0.662	0.632	0.925	0.708	-0.396	-0.701	-1.34	0.388	-0.897	-2.024	-0.386	-0.573	-1.819	-0.757	0.481	-0.301	-0.198	0.328	0.102	-0.596	0.361	-1.285	-1.52	0.251	-2.152	-0.007	-0.683	-0.159	-0.159	-1.963	-0.176
182	55614	KIF16B	0.160821	0.00511771	0.413739	0.353	0.129	0.224	1.159	0.735	-0.195	-0.079	1.231	-1.016	0.713	0.184	0.677	0.522	-2.643	-0.078	-0.019	0.294	0.284	-0.185	-0.634	0.238	0.305	-0.196	0.301	0.134	-0.082	0.283	0.1	0.091	0.757	0.826	-0.157	-1.535	0.381	-0.603	-0.031	0.971	-0.101	0.783	0.147	0.54	0.124	-0.781	-0.94
183	6142	RPL18A	-0.435943	0.00514014	0.413739	-3.4485	-1.6605	-1.788	-3.204	-5.648	-3.693	-10.558	-1.037	-3.976	-2.104	-3.164	-4.193	-4.434	-0.1	-3.058	-3.315	-1.674	-9.142	-1.647	-3.582	-0.546	-2.3	-0.495	-3.055	0.713	-2.758	-3.209	-4.452	-1.131	-1.167	-1.777	-2.873	-1.512	0.138	-0.219	-0.644	-3.175	0.023	0.086	-0.537	-4.567	-1.333	-0.706	-1.763
184	400242	DICER1-AS1	0.176419	0.00519798	0.416121	0.5765	0.16	0.4165	1.305	0.979	0.321	0.86	-0.192	0.843	0.767	-0.49	0.443	-0.329	0.188	0.71	-2.15	0.161	0.915	0.439	0.608	-0.027	-1.566	0.408	0.033	0.698	-0.489	0.721	0.282	-0.474	0.989	0.65	-0.433	0.02	-0.957	0.4	0.56	0.159	-0.074	0.733	-1.2	0.648	-0.396	-0.055	0.854
185	760	CA2	0.198023	0.00528888	0.421109	-0.1005	-0.376	0.2755	0.593	0.631	-0.329	-1.617	-0.314	0.113	0.28	-0.848	-0.411	0.827	0.183	-1.676	-1.295	0.998	0.224	-2.352	0.914	0.946	-0.25	-4.508	-1.141	-1.959	-1.617	0.458	-0.958	-1.285	-1.657	-1.467	0.936	-0.356	0.264	-0.187	-0.396	0.408	-2.191	-3.002	-0.442	0.17	-0.059	-0.274	0.259
186	145581	LRFN5	0.141999	0.00535925	0.422028	0.391	0.2005	0.1905	0.866	0.785	0.376	0.361	0.851	0.318	0.724	0.406	0.647	-0.573	-0.064	-0.824	0.188	0.048	-0.324	0.335	0.409	0.349	-0.719	0.359	0.513	-1.061	-0.22	-0.524	0.42	0.751	0.368	0.054	0.613	0.111	-0.963	1	0.812	0.094	0.369	0.396	-1.059	0.213	-0.323	-0.22	0.376
187	81624	DIAPH3	-0.0908337	0.00537176	0.422028	0.153	0.5525	-0.3995	-1.118	-0.096	0.507	0.031	0.631	-0.453	0.489	0.276	-1.902	0.275	-0.467	0.449	0.749	-0.24	0.303	-0.114	0.524	0.376	0.9	1.271	0.799	-1.366	0.171	0.581	0.353	0.475	0.811	0.47	0.753	0.856	0.904	0.945	1.035	0.891	-0.574	-0.362	0.489	0.663	0.213	0.276	1.026
188	55929	DMAP1	-0.150321	0.00540501	0.422028	-0.3775	-0.3225	-0.055	0.538	-0.208	-0.425	-0.668	0.559	-1.288	-0.793	-0.868	-1.524	-0.077	0.007	-0.33	-1.122	-1.2	-0.432	0.685	-0.501	-0.324	1.12	1.179	-0.82	-0.321	-0.387	0.297	-0.427	-0.054	-0.842	-1.178	0.624	-1.039	-1.288	0.376	0.565	0.387	0.147	0.202	0.214	-0.634	-0.721	0.846	-0.086
189	10498	CARM1	0.283062	0.00547724	0.422028	-1.2455	-1.56	0.3145	-1.669	-1.509	-1.632	0.539	-2.72	-0.041	-1.596	-6.022	-0.738	-0.982	-0.979	0.11	-0.934	-2.41	-4.239	-1.016	-1.247	-0.739	-1.547	-2.256	-1.573	-4.02	-1.431	-3.78	-1.953	-1.039	-1.924	-1.829	-0.559	-1.704	-3.483	-2.043	-1.982	0.262	0.381	-0.753	-3.04	-1.266	-0.449	-0.888	-0.454
190	2209	FCGR1A	0.0825629	0.00548146	0.422028	0.8855	0.5315	0.354	0.784	0.25	0.923	0.886	1.159	0.644	1.267	0.885	1.142	0.847	0.927	0.872	-0.283	0.028	0.586	-0.351	0.611	0.136	0.28	0.465	1.32	0.765	0.569	0.803	0.496	-0.232	0.733	0.533	0.733	0.487	0.372	0.591	0.398	0.867	-0.774	0.871	0.659	0.768	-0.204	0.53	0.197
191	148327	CREB3L4	0.162433	0.00548241	0.422028	-0.0085	-0.647	0.6385	-1.002	-0.237	0.004	-0.587	0.057	0.36	-0.973	0.581	-0.021	0.646	0.617	-1.157	-1.293	-0.326	0.635	-0.767	-0.068	-0.696	-1.007	0.327	-2.054	-0.758	0.092	0.376	-2.829	-1.042	-0.639	-1.326	-2.25	-0.303	-0.313	-1.485	0.365	0.193	-0.655	0.517	0.082	-0.637	-1.942	-1.522	-0.251
192	6274	S100A3	0.166735	0.00551313	0.422028	0.5395	0.1225	0.417	-0.143	0.742	0.081	0.647	0.432	0.702	0.878	0.692	0.109	0.294	1.168	-1.724	0.19	-1.436	0.108	-0.038	-1.264	1.139	-2.196	0.438	-0.596	0.174	-0.55	-0.553	0.446	-1.694	0.855	-0.628	-0.348	1.126	0.137	-0.385	0.042	0.662	0.81	0.201	0.644	0.562	-1.007	0.322	-2.161
193	3938	LCT	0.138206	0.00558851	0.422028	0.5975	-0.557	1.1545	1.253	-0.567	0.066	1.109	-0.892	0.583	0.612	0.861	1.217	1.054	0.304	0.345	0.302	-0.115	0.659	-0.803	-1.288	-0.859	-2.001	0.293	-0.927	-0.618	-0.112	-1.258	-0.348	-1.413	-0.566	-3.123	0.222	0.252	-0.18	0.312	0.473	-1.298	-0.848	0.703	-0.574	-0.595	-0.548	-0.627	0.526
194	11224	RPL35	-0.319914	0.00559571	0.422028	-5.426	-3.6775	-1.7485	-3.307	-5.719	-2.48	-8.313	-3.338	-6.492	-1.99	-9.104	-5.631	-2.64	-5.221	-6.496	-5.133	-4.17	-7.068	-3.636	-3.16	-3.719	-3.614	-7.878	-4.27	-5.016	-4.158	-8.376	-2.732	-0.201	-1.68	-4.209	-3.861	-1.364	-2.66	-3.939	-2.209	-2.828	-2	-7.885	-3.183	-6.516	-2.422	-0.412	-3.34
195	9318	COPS2	-0.401339	0.00562051	0.422028	-3.8485	-2.1425	-1.706	-5.188	-2.331	-3.473	-6.272	-0.674	-4.747	-0.879	-3.745	-4.564	-3.952	-3.361	-4.579	-3.396	-2.811	-3.574	-2.957	-3.863	-1.252	-3.119	-1.518	-2.227	-0.966	-4.48	-1.061	-0.936	-1.724	-0.948	-2.143	-3.362	-2.518	-1.116	-0.548	-4.027	-1.32	-0.491	-5.502	-0.787	-3.17	-2.142	-1.582	-2.886
196	5286	PIK3C2A	0.0976655	0.00563936	0.422028	0.385	-0.0135	0.3985	0.065	-0.744	-1.126	0.045	1.029	0.568	1.04	0.982	0.619	0.014	0.202	0.917	0.542	-1.048	-0.165	0.028	-0.325	-0.822	-1.441	-0.267	0.907	-0.906	-0.524	0.81	0.297	0.856	0.568	-0.477	0.393	0.794	-0.055	0.098	-0.189	-0.495	0.25	-0.315	0.355	-0.228	0.627	0.853	0.582
197	53615	MBD3	-0.179315	0.0056638	0.422028	-1.031	0.303	-1.334	0.22	-1.046	1.456	-0.333	-2.091	-2.753	0.307	-1.287	-3.09	-2.421	-1.016	0.173	0.151	0.181	-0.633	-0.554	0.303	1.015	-1.195	1.635	1.017	1.561	0.493	0.772	-0.32	0.697	-1.953	-0.71	0.545	-0.037	-2.539	-3.968	1.557	0.303	1.386	1.593	0.014	1.109	1.005	-0.662	0.322
198	442132	LOC442132	0.0980447	0.00567289	0.422028	0.3195	0.2745	0.045	0.27	-0.431	0.495	-0.19	0.506	0.826	0.313	-0.145	0.624	0.732	-0.183	0.326	-0.179	0.355	0.236	0.312	0.191	0.768	-0.884	1.614	0.986	-0.524	-0.367	-0.375	0.048	-0.5	1.066	0.572	0.042	-0.035	0.77	0.973	-0.095	0.655	0.337	0.449	0.42	0.584	0.237	0.792	0.102
199	8807	IL18RAP	0.101219	0.00574992	0.422664	0.739	0.514	0.225	0.678	0.821	1.307	0.149	0.703	0.775	0.941	1.084	0.58	0.436	0.792	0.619	-0.296	0.674	-0.362	0.056	-0.052	0.15	0.629	-0.213	0.158	1.026	0.532	0.901	0.496	0.671	0.907	0.56	0.598	1.05	0.727	0.896	1.015	0.215	0.481	0.268	-0.511	-0.767	0.905	-0.25	0.61
200	4604	MYBPC1	0.0794954	0.00580944	0.422664	0.617	0.5685	0.0485	0.612	0.273	-0.19	0.484	1.049	0.834	0.736	0.215	0.622	0.901	0.854	0.557	-0.352	0.628	0.618	0.03	0.134	0.569	0.512	0.268	0.74	-0.409	0.568	0.257	-0.64	0.024	0.967	0.658	0.75	-0.266	0.719	0.626	0.59	1.032	-0.103	0.496	0.091	0.363	0.584	1.057	0.578
201	6633	SNRPD2	-0.77989	0.00583991	0.422664	-7.132	-5.2785	-1.8535	-5.243	-7.439	-3.234	-7.156	-4.318	-7.822	-3.948	-14.462	-10.389	-7.108	-12.346	-6.187	-5.231	-5.428	-7.643	-3.75	-3.655	-5.326	-6.444	-10.597	-5.164	-9.587	-6.619	-10.774	-5.387	-1.441	-3.497	-6.225	-6.839	-2.116	-5.202	-6.272	-2.064	-3.944	-4.767	-6.376	-4.337	-9.831	-3.923	-3.575	-3.613
202	4430	MYO1B	0.179335	0.00584793	0.422664	0.5435	-0.1145	0.658	-1.43	1.177	0.692	0.152	0.318	0.892	0.799	0.003	0.454	0.633	0.479	0.608	-0.525	0.351	-0.689	0.113	0.799	-0.652	0.152	-1.37	-0.215	-0.594	0.234	-1.437	0.049	0.003	0.303	0.477	0.812	-0.083	-0.883	0.899	-0.774	-0.98	0.199	0.089	-0.696	-0.146	-0.596	-0.351	-1.686
203	26164	MTG2	-0.227174	0.00587837	0.422664	-0.308	0.3915	-0.6995	-0.255	-1.14	0.57	1.637	-1.603	-2.712	0.211	0.428	-2.878	-2.304	-0.158	-0.361	1.126	0.942	1.079	-0.513	0.553	1.073	0.005	2.065	0.011	0.877	0.486	0.941	0.458	0.256	-3.217	0.901	0.428	0.341	-1.295	-3.116	1.459	-0.728	-0.409	1.367	-0.215	0.355	0.523	-1.746	-0.133
204	55254	TMEM39A	0.118951	0.00591929	0.422664	0.776	0.5315	0.2445	0.517	1.104	0.879	1.02	0.248	0.666	0.532	-0.63	0.673	1.276	1.152	1.161	0.238	0.976	0.854	0.343	-0.228	1.187	0.286	-0.158	0.333	0.519	0.984	-0.97	-0.124	0.224	0.077	1.001	-1.282	-0.258	0.861	0.892	0.544	0.894	0.366	1.058	0.859	0.743	0.434	1.058	0.645
205	6125	RPL5	-0.467862	0.00594024	0.422664	-5.4515	-4.027	-1.4245	-4.533	-4.383	-3.777	-6.851	-4.594	-6.178	-4.031	-8.449	-5.672	-5.551	-5.613	-5.352	-5.504	-5.835	-8.618	-3.361	-3.248	-4.927	-2.476	-7.507	-3.763	-3.704	-4.3	-12.977	-4.071	-2.331	-0.886	-5.653	-4.925	-2.634	-1.575	-3.894	-3.447	-4.594	-4.763	-7.847	-3.983	-6.998	-3.421	-3.643	-2.686
206	914	CD2	0.242378	0.00598442	0.422664	-0.3995	-1.2945	0.895	-0.291	-1.465	-1.16	0.639	-0.419	-0.38	0.097	0.202	0.561	-1.721	-1.384	-1.894	-0.375	-1.458	-3.409	-1.263	0.185	-0.774	-3.288	-3.681	-1.914	-0.125	-1.377	-4.036	-1.804	-1.229	0.576	-2.549	0.227	-1.287	-0.564	-1.302	-0.499	0.173	0.141	-0.941	-2.543	-1.377	-1.911	-2.053	-1.571
207	3183	HNRNPC	-0.425428	0.00599503	0.422664	-7.347	-5.0825	-2.2645	-5.327	-4.501	-3.375	-9.877	-4.623	-9.001	-3.596	-12.091	-8.241	-7.301	-10.264	-7.393	-6.384	-4.494	-7.633	-2.798	-3.403	-6.631	-5.788	-12.305	-4.424	-10.623	-5.714	-7.594	-4.397	-3.498	-4.357	-4.539	-3.674	-3.733	-5.792	-5.499	-3.718	-7.259	-7.259	-10.229	-4.666	-7.437	-4.504	-6.333	-4.129
208	10114	HIPK3	-0.198348	0.00601488	0.422664	-1.273	-0.9365	-0.3365	-1.961	-1.183	0.609	-3.555	-1.342	-1.916	-0.333	-0.46	-1.204	-2.726	-3.398	-1.189	0.879	-2.892	-0.627	-1.155	-1.128	-0.738	0.044	-3.512	-0.306	-1.239	1.089	-1.632	0.301	-1.563	1.253	-1.783	-3.531	-1.018	-0.487	0.55	-2.339	-1.739	1.232	-2.928	-0.855	-1.288	-0.2	-7.185	0.641
209	164781	DAW1	0.199328	0.00607298	0.422664	0.157	-0.727	0.884	-0.255	0.577	-0.021	-0.043	0.717	0.378	0.335	-1.249	0.769	-1.158	0.752	-0.69	-1.791	-0.803	-0.253	1.143	0.669	-0.453	-0.835	-0.744	-0.113	0.109	-0.71	-0.171	-1.434	-1.921	0.202	0.086	-0.607	-0.959	-2.443	-0.585	-0.903	-1.399	-0.044	-1.241	-1.7	0.018	-1.43	-1.001	-0.91
210	1409	CRYAA	-0.226388	0.00614212	0.422664	-0.469	0.689	-1.158	-0.464	-0.143	-0.474	1.318	-1.399	-1.792	-0.892	0.649	-1.35	-0.625	0.14	0.141	2.208	0.701	0.944	0.859	-0.669	-0.14	0.677	0.07	1.521	1.325	1.648	-0.23	0.148	-1.262	-2.403	0.317	1.106	0.88	-0.627	-1.8	1.58	-0.124	0.965	-0.154	1.667	2.313	1.394	-0.211	0.438
211	6432	SRSF7	-0.129214	0.00615881	0.422664	-0.4075	0.2815	-0.689	1.167	-0.399	-0.416	-1.921	0.642	-1.054	-1	-0.503	-2.34	0.087	0.792	0.209	0.312	1.015	0.71	1.328	0.291	0.634	0.078	1.624	-0.243	0.19	0.596	-0.959	0.971	0.142	-0.416	0.272	0.911	-0.383	1.046	0.823	-1.638	-1.083	-0.073	0.216	-4.11	-2.236	-0.079	0.838	0.802
212	2674	GFRA1	0.161765	0.00617952	0.422664	0.316	-0.263	0.579	-0.459	0.318	0.647	0.831	0.125	0.725	0.344	-0.94	0.314	0.329	0.205	0.09	-0.998	-0.891	-1.691	-0.648	0.104	-0.158	-0.198	-0.167	-0.044	0.857	0.384	-0.787	-0.726	-0.624	0.327	-0.5	-1.154	-0.862	0.661	0.043	-0.71	0.553	-0.271	-0.156	-0.65	-0.093	-0.778	0.234	-0.299
213	23344	ESYT1	0.167417	0.00620736	0.422664	0.0625	-0.8295	0.892	1.116	-0.942	-0.064	0.281	-0.096	0.229	0.261	1.152	-0.247	0.189	-0.475	-0.17	-1.684	-0.89	-0.019	-0.897	-0.166	-0.89	-0.393	-1.531	-1.472	0.622	-1.388	-1.007	-0.556	-0.207	-2.277	-1.876	-0.899	-1.834	-0.769	0.303	-1.008	-2.34	0.398	-0.237	0.596	0.501	-0.986	0.624	-0.284
214	10921	RNPS1	-0.196679	0.00623146	0.422664	-1.24	-0.53	-0.71	-1.785	-0.443	-0.668	-1.205	-0.567	-1.626	-0.69	-1.15	-2.495	-1.275	-2.964	-1.535	-1.431	-1.243	-3.304	0.518	-0.49	-0.581	0.171	-0.954	-1.285	-1.304	-1.832	-3.057	-0.316	1.075	-0.605	-0.085	-1.196	0.727	-0.427	0.58	0.225	-0.352	-1.123	0.061	-0.57	-2.724	-0.051	0.122	-0.432
215	6139	RPL17	-0.301608	0.00624798	0.422664	-4.015	-2.8925	-1.1225	-2.417	-3.292	-2.183	-7.324	-1.683	-5.68	-2.731	-8.922	-4.706	-4.253	-7.48	-3.777	-3.881	-2.748	-4.775	-2.292	-1.971	-4.064	-2.977	-4.293	-3.178	-7.143	-2.865	-5.101	-3.327	-1.357	-0.853	-2.894	-2.891	-1.629	-1.259	-4.352	-1.802	-2.684	-3.875	-4.217	-3.63	-2.645	-1.253	-1.942	-1.969
216	797	CALCB	0.185522	0.00628643	0.422664	-0.254	-0.4395	0.1855	-0.555	-0.826	-0.363	0.92	0.942	-0.193	-0.315	0.598	0.864	-0.601	0.484	-1.201	-1.597	-0.611	-0.761	-0.527	-0.816	0.064	-0.578	-0.494	-0.639	0.6	-0.453	-0.549	-0.937	-1.832	0.644	0.054	0.065	-0.195	0.527	0.493	-0.409	-0.85	0.484	-0.711	-0.291	0.234	-0.426	0.047	-1.358
217	152006	RNF38	0.0519197	0.00636767	0.422664	1.036	0.8415	0.1945	1.167	0.831	1.272	0.359	1.093	1.01	1.062	1.084	0.717	1.452	0.649	0.254	0.912	1.13	0.844	0.644	0.781	0.766	0.856	-0.059	1.044	1.564	0.496	0.048	0.403	1.031	1.045	1.06	0.844	0.123	0.6	1.043	0.952	-0.008	0.309	0.478	0.863	0.839	0.609	0.26	1.043
218	8884	SLC5A6	0.0589993	0.00639285	0.422664	1.166	0.943	0.223	1.373	1.198	1.339	0.694	0.765	0.989	1.214	1.303	0.769	1.353	1.134	1.015	0.709	1.069	0.992	0.948	0.361	0.762	1.105	0.585	0.93	0.895	0.99	0.753	1.011	0.595	0.913	0.944	1.026	1.451	0.878	0.666	0.942	1.081	0.82	0.98	-0.694	0.979	0.705	1.136	1.129
219	7499	XG	0.068629	0.00640151	0.422664	0.8555	0.504	0.3515	0.566	1.2	1.012	1.017	0.982	0.521	1.196	1.046	0.729	-1.077	0.471	0.386	-0.547	0.342	1.025	0.415	0.699	0.687	0.304	0.125	0.549	-0.343	0.801	0.291	1.08	0.329	0.925	0.653	0.459	0.083	1	0.713	0.367	1.048	0.629	0.958	-0.305	0.211	0.66	0.396	0.073
220	6403	SELP	0.0761439	0.00644912	0.422664	1.0095	0.6545	0.355	0.028	1.063	1.631	0.956	1.265	0.764	1.078	1.366	0.887	1.258	0.801	0.535	0.576	1.065	0.18	0.742	0.938	0.663	0.603	0.113	1.129	0.646	0.894	0.611	0.397	0.167	0.628	0.694	1.184	1.349	0.886	0.589	0.468	0.94	0.936	0.61	0.537	0.955	1.142	0.135	0.589
221	3301	DNAJA1	0.18827	0.00646203	0.422664	-0.628	-1.5475	0.9195	-1.974	-0.944	-1.7	-0.449	-0.537	-0.594	-0.043	0.436	-0.662	-0.161	-3.058	-3.308	-1.552	-1.292	-2.09	-1.506	-1.739	-1.262	-1.319	-2.33	-1.087	-2.548	-2.689	-1.835	-1.546	-0.438	-1.182	-3.499	-2.922	-0.623	-1.012	-1.432	-1.878	-0.768	-1.549	-0.983	-1.728	-2.294	-2.028	-1.35	-1.01
222	6879	TAF7	0.186272	0.00648262	0.422664	-0.032	-0.7005	0.6685	-0.648	-1.486	0.179	0.111	1.006	0.263	-1.442	-0.191	0.288	0.77	-0.411	-0.175	-1.392	0.373	-1.145	-0.327	-0.157	-1.333	-0.642	-0.465	-1.125	-0.735	-1.016	-0.666	-0.403	-0.126	-0.886	-1.032	0.322	-1.275	-0.027	0.731	-1.468	-0.642	-1.081	-1.006	-0.32	-0.212	-1.44	-1.336	-0.095
223	54989	ZNF770	0.0960905	0.00655441	0.422664	0.7185	0.322	0.3965	-0.278	0.279	0.761	0.548	1.049	0.998	1.051	0.196	1.104	0.714	0.471	0.723	0.417	1.085	0.857	0.397	0.928	-0.267	0.771	-0.057	-0.688	0.496	0.078	0.964	-0.715	-0.452	0.617	0.856	0.753	0.186	0.125	-0.346	-0.31	0.694	0.016	-0.297	-0.025	0.861	0.535	0.896	0.076
224	64377	CHST8	0.133237	0.0065737	0.422664	0.509	0.2625	0.2465	0.517	0.51	0.152	0.508	0.214	0.603	0.604	0.939	0.85	0.273	-0.201	-0.476	-0.395	-0.09	-1.157	0.541	-0.084	0.241	0.657	0.014	-0.389	0.423	-0.396	0.896	0.272	0.346	-0.42	0.49	0.73	-0.571	0.819	0.558	0.253	-0.416	0.013	-0.35	-0.203	0.663	0.32	0.332	0.371
225	9971	NR1H4	0.16754	0.00659563	0.422664	-0.1255	-0.8725	0.747	-0.595	-2.96	1.28	-0.576	-1.492	-0.488	0.271	0.605	0.506	0.782	0.067	-0.318	-2.039	-0.428	-0.268	-2.585	-0.156	-0.938	-1.218	-1.553	-0.437	-0.744	-2.352	0.701	-1.935	-2.156	-0.448	-0.807	-1.308	-1.439	-0.173	-0.392	-1.226	-0.988	-0.444	-2.3	-1.557	0.214	-2.958	-0.713	-0.117
226	3043	HBB	-0.115129	0.0066229	0.422664	-0.594	0.242	-0.836	0.432	-0.352	1.342	1.429	-0.422	-1.495	-0.428	-0.949	-3.713	-1.291	-1.146	-0.76	1.139	-0.277	-0.535	-0.277	-0.151	0.862	0.94	0.858	0.294	1.793	0.19	-1.296	0.162	1.42	-1.148	-0.237	-0.337	0.015	0.421	-1.011	1.214	-0.691	0.723	0.89	1.181	0.915	0.665	-0.247	0.294
227	79657	RPAP3	-0.0697586	0.00663309	0.422664	0.508	0.7935	-0.2855	0.591	0.285	0.422	0.374	0.983	0.397	0.574	0.816	0.528	0.691	0.488	-0.318	0.934	0.671	0.874	1.226	-0.271	0.671	0.781	0.979	0.951	0.54	0.749	0.356	0.648	0.857	0.911	0.943	0.405	1.419	1.167	1.078	0.721	0.904	0.806	0.529	0.808	0.243	0.555	0.586	0.531
228	6949	TCOF1	-0.424652	0.00664938	0.422664	-2.3255	-1.931	-0.3945	-1.996	-5.382	-2.008	-1.728	-3.931	-1.637	-2.262	-4.751	-2.389	-0.362	-4.131	-4.217	-2.138	-2.511	-1.523	-2.658	-3.05	-1.54	-1.955	-2.189	-2.346	0.232	-1.052	-3.686	-0.224	-1.062	-1.366	-2.006	-0.908	-0.814	-3.661	-1.812	-2.796	-2.475	-1.907	-5.751	-1.862	-3.914	-1.178	-2.378	-1.891
229	5139	PDE3A	0.0936401	0.00668333	0.422664	1.039	0.542	0.497	1.19	1.213	-0.487	0.843	0.876	0.979	0.344	0.727	1.102	1.114	1.099	1.336	0.563	0.291	0.152	0.295	0.862	-0.955	0.762	-0.12	0.629	0.521	0.069	0.802	0.36	1.085	0.937	1.04	1.112	1.174	-0.107	1.133	0.489	0.883	-0.566	0.784	0.354	-0.13	-0.626	0.152	0.813
230	81794	ADAMTS10	0.0937544	0.00668402	0.422664	0.238	0.2545	-0.0165	0.192	-1.376	1.14	0.284	0.152	0.975	-0.321	0.136	0.65	0.863	0.535	-0.091	-1.299	-0.175	-0.415	0.188	1.254	0.742	0.363	0.345	0.448	0.625	0.44	-0.584	0.063	-0.386	-0.515	0.195	0.314	0.54	0.707	-0.003	0.615	-0.07	-0.087	0.802	-0.253	0.45	-2.144	0.358	0.693
231	63922	CHTF18	-0.350169	0.00669629	0.422664	-1.0155	-0.407	-0.6085	-0.981	-1.05	-1.064	1.687	-0.908	-1.235	-0.363	-0.74	-1.208	-3.425	-1.165	-0.281	-0.025	-0.094	-0.421	-0.393	-0.64	0.79	-0.793	1.759	-0.777	0.549	0.422	0.873	-0.384	0.584	-2.023	-0.64	-0.487	0.101	-2.092	-1.19	0.996	-0.927	0.336	-0.87	-1.611	0.617	-0.857	-1.636	-0.167
232	10768	AHCYL1	0.179247	0.00669812	0.422664	0.402	-0.629	1.031	0.912	0.784	0.96	-1.28	-1.616	0.65	0.53	0.274	0.708	-0.455	-0.001	-2.169	0.401	0.747	0.057	0.414	0.592	-1.55	-0.676	-0.958	-1.098	-0.582	-3.231	-0.859	0.778	0.417	-1.863	-0.547	0.447	-0.035	-1.146	-0.395	-0.924	-1.67	-1.172	-1.083	0.705	-0.774	-2.043	-0.161	-1.834
233	5684	PSMA3	-0.480468	0.00678586	0.422664	-6.2165	-4.3665	-1.85	-5.534	-5.185	-3.381	-7.481	-4.608	-8.57	-3.453	-10.787	-6.401	-6.507	-11.417	-6.032	-6.795	-5.613	-8.651	-4.742	-3.735	-4.176	-3.544	-10.999	-4.078	-6.446	-6.766	-5.301	-4.099	-2.369	-0.706	-3.712	-7.692	-3.661	-2.264	-3.114	-3.888	-4.557	-0.574	-9.044	-5.186	-7.947	-4.709	-0.047	-3.662
234	83443	SF3B5	-0.340232	0.00679682	0.422664	-5.2435	-3.7155	-1.528	-3.905	-5.147	-3.023	-5.802	-3.292	-6.69	-4.347	-6.031	-5.34	-5.42	-8.154	-4.3	-3.273	-4.089	-4.426	-3.653	-3.429	-3.698	-4.396	-7.613	-3.426	-5.186	-5.034	-6.622	-2.488	-2.28	-3.4	-4.253	-4.619	-2.902	-2.393	-4.417	-1.46	-3.962	-2.453	-4.896	-2.832	-3.733	-2.528	-4.536	-2.397
235	84971	ATG4D	0.133775	0.00680952	0.422664	0.357	-0.1685	0.5255	0.747	0.874	0.011	0.443	0.018	0.553	1.18	0.965	-1.03	0.271	-0.232	-1.113	-0.552	-0.943	0.117	-0.278	-1.084	-0.467	-0.293	0.053	0.082	0.231	-0.147	-0.276	0.312	0.37	0.45	0.352	-0.03	0.941	-0.19	0.687	-0.483	0.14	-0.901	0.861	-1.393	-0.365	-0.344	-0.287	-1.634
236	65268	WNK2	0.125746	0.00681001	0.422664	0.568	0.3315	0.2365	1.139	0.871	0.726	1.018	0.364	0.116	0.393	0.969	0.206	1.169	0.356	0.41	0.353	-1.239	-0.465	0.154	0.476	0.755	0.31	0.831	0.253	0.371	0.657	-0.161	0.396	0.441	0.06	0.824	0.671	0.182	-0.234	0.634	-0.274	-0.247	-0.008	0.659	0.565	-0.764	0.396	0.248	0.738
237	1954	MEGF8	0.205347	0.00681907	0.422664	-0.39	-0.6225	0.2325	-0.372	-0.518	-1.025	0.532	-0.055	-0.279	-0.408	0.707	-0.341	-2.785	-0.555	-0.676	-0.075	-2.133	0.287	-1.437	-1.968	-1.177	-1.724	0.792	-0.14	0.822	-2.505	0.469	-2.454	-1.361	-0.934	-0.223	0.196	-1.254	-0.119	-0.089	-1.129	-0.132	0.809	-0.866	0.095	-0.684	-1.118	-0.561	-0.154
238	91464	ISX	0.143464	0.00683373	0.422664	-1.024	-1.353	0.329	0.15	-2.686	-1.811	-0.735	-1.332	0.293	-0.626	-1.621	-0.397	-0.745	-1.816	-1.303	-2.04	-1.413	-1.39	-0.454	-0.636	-1.429	-3.009	-0.368	-1.365	-1.611	-1.359	-1.297	-1.347	-0.981	-0.256	-1.591	-1.552	-1.273	-1.261	-2.773	-2.506	-1.06	-1.701	-0.443	-0.327	-3.028	-0.706	-0.066	-0.649
239	5097	PCDH1	-0.212191	0.00685789	0.422664	-1.825	-1.226	-0.599	-2.167	-0.37	-1.287	-2.394	-1.5	-2.484	-1.897	-1.753	-1.706	-2.736	-1.151	-2.347	-0.571	-2.322	-0.4	-3.02	0.033	-1.852	-1.237	0.507	-0.915	-1.215	-2.582	0.135	-0.844	-1.784	-3.553	-1.48	-1.623	-1.476	-0.341	-1.842	-0.818	0.112	-0.221	-1.556	-0.475	-0.597	-1.985	-0.936	-2.435
240	340156	MYLK4	0.153007	0.00698484	0.428695	0.3155	-0.0755	0.391	0.465	0.237	-0.211	0.862	0.258	0.542	0.946	-0.001	-0.26	0.372	0.831	0.259	0.168	0.247	-1.071	0.741	0.384	0.9	-0.087	1.095	0.568	-0.962	-0.2	-1.588	-0.22	1.09	-0.151	-0.064	0.158	-0.157	-0.641	-0.31	-0.656	-0.664	-0.402	0.505	0.108	-0.305	0.574	-1.929	0.125
241	5435	POLR2F	-0.314562	0.00704984	0.429383	-2.3915	-1.83	-0.5615	-1.771	-6.424	-1.343	-2.292	-1.39	-3.831	-2.372	-3.142	-5.257	-2.411	-1.749	-3.673	-0.627	-0.665	-3.794	-0.932	-3.347	1.174	-1.61	0.86	-3.391	-0.708	-1.919	-5.721	-3.423	-0.586	-0.054	-1.923	-2.918	-1.569	-0.264	-1.772	-0.454	-1.888	-2.255	-1.527	-0.441	-5.107	-3.431	-2.135	-2.089
242	23090	ZNF423	-0.0772066	0.00705435	0.429383	0.7165	0.961	-0.2445	0.611	1.223	0.997	0.804	0.827	-0.734	-0.023	0.629	0.161	1.057	-0.281	1.025	1.323	0.957	1.363	1.378	1.016	0.955	0.965	0.931	1.053	1.12	1.391	0.207	1.279	1.978	-0.814	1.176	0.401	0.244	-0.08	0.148	1.151	0.035	0.378	0.949	1.154	0.809	1.078	-1.378	1.332
243	137392	FAM92A1	0.176503	0.00712908	0.430704	0.272	-0.2835	0.5555	-0.494	0.581	-0.673	-0.126	0.778	0.522	0.124	0.42	0.923	0.122	-0.484	0.609	-0.763	-0.265	-0.598	-0.438	-0.542	-0.404	0.042	-1.92	-0.743	0.041	0.517	0.624	-0.767	-0.237	-1.386	-0.072	0.808	-1.44	-0.531	-0.119	0.514	-0.502	-2.276	0.597	0.229	-1.151	-0.302	0.595	0.549
244	5901	RAN	-0.667732	0.00713453	0.430704	-6.5105	-5.948	-0.5625	-5.531	-4.832	-2.887	-6.222	-5.92	-10.163	-3.186	-9.076	-6.799	-7.749	-12.888	-7.492	-5.906	-6.13	-8.833	-3.335	-3.318	-6.201	-6.569	-10.615	-4.624	-6.28	-10.223	-11.031	-4.792	-1.274	-0.547	-6.416	-8.441	-2.8	-5.99	-6.643	-3.917	-4.455	-6.835	-9.691	-5.539	-7.92	-2.263	0.786	-4.099
245	6607	SMN2	-0.246371	0.00722648	0.433964	-1.838	-0.9175	-0.9205	-2.12	-2.105	-0.408	-4.27	-1.887	-1.789	-2.409	-3.101	-1.472	-1.285	-1.709	-1.524	-0.992	-0.759	-3.198	-0.772	-1.125	-0.63	0.028	-2.511	-0.624	-0.854	-0.981	-0.65	-1.665	-0.392	0.71	-0.16	-1.441	0.306	-0.59	0.376	-1.562	-2.208	-5.231	-1.552	-1.615	-1.988	-2.003	0.491	-0.573
246	3716	JAK1	0.0859215	0.00724747	0.433964	-1.158	-1.3915	0.2335	-1.939	-1.946	-1.107	-1.246	-1.323	-0.005	-1.236	-0.245	-1.011	0.044	-0.331	-1.209	-2.142	-2.099	-0.412	-2.254	-2.22	-2.358	-0.581	-0.707	-0.709	-1.089	-0.552	-0.655	-0.725	-1.537	-1.02	-0.94	-1.717	-1.829	-1.246	-0.661	-2.539	-0.218	-2.296	-1.742	-1.682	-2.153	-3.125	0.051	-0.945
247	5717	PSMD11	-0.363494	0.00732518	0.435608	-5.247	-3.281	-1.966	-5.129	-3.019	-2.76	-1.551	0.035	-5.605	-2.112	-6.946	-5.365	-6.564	-8.099	-6.051	-3.278	-3.941	-3.035	-3.915	-3.42	-0.864	-1.003	-3.887	-3.284	0.253	-5.25	-6.948	-3.247	-1.615	-0.905	-4.312	-5.319	-2.205	-1.882	-1.967	-2.928	-1.022	-0.43	-5.524	-4.419	-5.412	-3.326	-1.36	-3.336
248	4907	NT5E	0.0729213	0.00733406	0.435608	0.858	0.574	0.284	0.644	1.074	1.306	0.996	1.115	0.762	0.809	0.541	0.799	1.053	0.907	0.673	1.088	0.514	0.69	0.73	0.884	1.049	0.448	0.539	1.248	0.369	0.824	0.439	0.206	0.449	0.309	0.356	0.479	1.233	-0.158	0.261	0.861	0.827	1.142	0.988	0.55	0.598	0.908	0.524	0.357
249	347730	LRRTM1	-0.163582	0.00744089	0.435676	-0.0455	0.3355	-0.381	0.289	-1.702	-0.104	0.822	1.053	-0.26	-0.804	0.113	0.243	0.013	-0.372	-0.245	-1.054	-1.304	0.662	-0.049	0.281	1.054	1.457	0.53	0.121	-0.473	0.679	1.582	-0.552	0.734	-1.227	0.659	-0.056	1.003	0.605	0.913	0.359	0.214	-0.992	1.636	0.312	-0.287	0.492	-0.272	0.139
250	57819	LSM2	-0.194604	0.00748665	0.435676	-1.58	-0.7365	-0.8435	-1.984	-1.211	-1.567	-1.408	-0.213	-2.558	-1.385	-2.675	-1.593	-3.242	-0.85	-2.088	-0.854	-1.226	-0.748	-0.49	-0.473	-0.731	-2.352	-2.324	-0.642	-0.2	-0.263	-1.463	-1.575	-0.04	0.696	-1.391	-1.401	0.628	-0.742	-0.433	-0.29	-1.496	0.372	-0.079	-0.497	-2.275	-1.742	1.334	-0.765
251	8175	SF3A2	-0.23685	0.00750456	0.435676	-3.828	-2.5655	-1.2625	-3.862	-3.794	-1.979	-2.374	-1.756	-3.419	-2.477	-5.493	-4.273	-4.984	-5.328	-4.146	-0.172	-2.989	-5.174	-1.318	-2.707	-1.977	-2.015	-0.092	-2.73	0.386	-3.643	-2.272	-4.785	-0.882	-0.363	-2.481	-0.75	-1.36	-2.113	-3.163	-2.881	-4.432	-0.13	-4.236	-2.838	-3.229	-2.65	0.476	-2.905
252	114783	LMTK3	0.122629	0.00750582	0.435676	0.687	0.32	0.367	0.198	0.687	0.711	0.98	0.826	0.899	0.087	0.604	0.687	0.898	0.268	0.631	-0.504	-1.581	0.629	0.664	0.363	0.396	0.612	-0.382	0.964	-0.178	0.828	0.253	0.724	0.628	0.473	0.746	-1.058	0.115	0.78	0.663	0.178	0.113	1.204	0.133	0.016	0.22	-0.153	0.727	0.277
253	1630	DCC	0.0797711	0.00754145	0.435676	0.4335	0.1425	0.291	0.409	-1.543	-0.19	0.335	0.622	0.786	0.877	0.681	0.884	0.458	0.048	0.347	-0.82	0.162	0.299	-0.345	0.328	0.328	-0.693	-0.224	0.687	-0.288	-0.008	0.686	-0.396	0.13	0.822	0.586	0.311	-1.671	-0.555	0.406	0.155	0.556	0.01	-0.008	-0.136	0.167	-0.127	-0.223	0.501
254	92999	ZBTB47	0.16939	0.00754992	0.435676	1.0205	0.2535	0.767	1.56	1.283	0.922	1.119	0.56	1.361	0.434	-0.198	1.376	0.763	1.409	0.414	0.308	0.851	1.113	0.202	-0.479	1.157	-0.172	0.552	0	0.182	0.839	1.087	-0.46	-0.014	0.038	0.305	-0.619	1.293	1.775	1.299	-0.231	-0.23	-0.391	1.027	0.611	-0.48	0.596	-2.292	-0.143
255	5132	PDC	0.263485	0.00755695	0.435676	-0.7955	-1.833	1.0375	-2.535	-0.674	0.07	-0.917	0.605	-0.137	0.149	-1.262	-1.988	-4.242	-1.824	0.599	-1.842	-1.756	-2.055	-1.895	-2.109	-2.219	-4.697	-0.482	-2.436	-2.168	-0.44	-1.113	-3.224	-1.376	-0.887	-1.459	-0.889	-1.399	-1.824	-3.265	-2.327	-1.89	0.197	-1.743	-2.03	-2.326	-0.37	0.817	0.169
256	6134	RPL10	-0.354149	0.00759547	0.435676	-3.051	-1.884	-1.167	-0.756	-3.239	-1.841	-5.171	-1.057	-5.525	-2.863	-5.542	-3.676	-2.45	-1.597	-3.62	-2.725	-2.25	-6.78	-1.767	-2.7	-1.209	-3.057	-5.114	-1.788	-1.857	-2.206	-0.228	-3.454	-1.714	-0.778	-4.39	-1.748	-2.556	-1.548	-2.672	-1.222	-1.759	0.201	-3.123	-1.911	-2.468	-1.797	-0.368	-1.305
257	117144	CATSPER1	0.0953688	0.0076014	0.435676	0.287	-0.007	0.294	0.721	1.046	1.062	0.71	0.95	-0.043	0.204	-0.661	0.25	-0.053	0.324	-0.613	-0.578	-0.093	0.153	-0.054	0.664	-0.489	-1.302	0.458	0.297	0.53	-0.539	0.835	0.597	-0.045	-0.185	-0.135	-1.243	0.324	0.077	-0.473	0.418	0.382	-0.021	0.858	0.008	-0.126	-0.685	0.763	0.007
258	65265	C8orf33	0.119649	0.00777637	0.438481	0.709	0.112	0.597	1.11	1.136	0.219	0.833	0.803	0.615	0.947	-0.261	-0.016	0.879	0.297	-0.581	0.001	0.24	0.593	-1.308	-0.937	0.349	-0.052	-1.536	-0.435	0.16	0.588	0.531	1.05	0.32	0.128	-0.22	-1.788	0.972	0.579	0.373	-0.29	0.946	0.054	0.458	-1.107	-0.202	0.248	-0.286	-1.654
259	9781	RNF144A	0.112764	0.00781239	0.438481	-0.856	-0.8985	0.0425	-0.486	-1.239	-0.13	0.082	-1.482	-1.069	-1.695	0.713	-2.786	-0.643	-0.176	-1.414	-1.722	-0.439	0.127	-1.084	-0.767	-0.527	-0.578	-1.616	-2.146	-2.657	-1.761	0.969	-1.107	-0.029	-0.625	-0.778	-2.341	-0.969	-0.341	-0.828	0.219	-0.043	-1.247	-1.046	-1.206	-2.096	-1.475	0.141	-0.45
260	51458	RHCG	-0.0885934	0.00782412	0.438481	0.384	0.579	-0.195	0.625	-0.419	0.45	0.532	0.318	0.469	0.754	-0.295	-0.046	0.121	0.635	-0.111	0.818	0.721	1.003	1.096	0.938	0.891	0.859	0.052	0.558	0.219	1.038	0.306	-0.033	0.424	-0.074	1.272	0.402	1.107	0.407	1.197	0.076	0.268	0.73	0.6	0.927	-0.089	-0.16	0.779	-0.613
261	8692	HYAL2	0.197354	0.00783916	0.438481	-1.04	-1.623	0.583	-1.757	-2.193	-0.576	0.348	-1.148	0.448	-0.932	-0.15	-2.056	-1.379	-0.388	-2.206	-4.865	-1.953	-0.686	-0.936	-1.236	-1.179	-3.05	-4.22	-1.495	-1.657	-2.097	-1.956	-1.589	-1.052	0.235	-3.948	-2.712	-1.342	-1.984	-2.157	-1.277	-2.103	-1.309	-0.633	-2.018	-1.396	-0.847	-1.273	-1.969
262	6167	RPL37	-0.425692	0.00786691	0.438481	-4.359	-2.7605	-1.5985	-3.288	-4.808	-1.038	-6.825	-3.545	-3.91	-1.564	-1.98	-5.077	-5.068	-6.162	-6.354	-5.079	-3.151	-7.248	-2.823	-2.224	-1.271	-1.209	-3.892	-3.077	-0.756	-3.956	-9.859	-3.556	-1.672	-2.698	-2.635	-2.607	-2.201	-0.878	-2.939	-2.331	-3.043	-0.567	-3.126	-2.178	-4.898	-2.158	-0.66	-2.979
263	92105	INTS4	-0.245712	0.00790644	0.438481	-2.8045	-1.576	-1.2285	-2.428	-3.889	-2.01	-0.417	-0.538	-1.659	-1.88	-4.353	-3.506	-3.402	-3.181	-4.477	-1.125	-1.491	-3.745	-1.627	-3.123	-0.289	-0.647	-0.485	-1.83	-1.761	-2.171	-2.569	-1.82	-0.559	-0.01	-1.525	0.001	-0.562	0.28	-0.742	-1.7	-2.088	-1.171	-2.066	-1.66	-4.643	-0.268	-0.28	-2.292
264	2861	GPR37	0.223486	0.0079106	0.438481	-0.3575	-0.6635	0.306	-0.892	-0.461	-0.254	-0.789	0.154	-1.174	-0.209	0.496	0.51	-0.998	-0.944	0.046	-1.395	0.264	-1.901	-0.49	0.04	0.125	0.138	-1.116	-0.34	-1.363	-0.788	-2.494	-0.096	-0.907	0.315	-0.054	-1.916	-2.619	0.777	-0.306	-0.651	-0.205	-2.224	-1.775	-2.343	0.815	-1.594	-3.531	0.148
265	6500	SKP1	-0.392966	0.00792189	0.438481	-2.593	-1.6485	-0.9445	-1.279	-3.03	-1.814	-1.787	-1.488	-2.902	-3.182	-1.21	-2.284	-4.5	-3.084	-3.818	-1.053	-1.608	-1.369	-1.193	-0.77	-3.604	-3.613	-0.462	-1.423	-1.542	-2.61	-1.402	-3.296	-1.834	-2.547	-0.754	-2.448	-1.463	-2.169	-0.364	0.322	-0.813	-2.226	-1.689	-3.08	-1.996	-1.98	-1.455	-1.965
266	3837	KPNB1	-0.399983	0.00799008	0.438481	-4.9255	-4.5605	-0.365	-4.92	-4.675	-1.819	-4.931	-5.857	-6.166	-3.113	-7.359	-3.887	-6.644	-10.774	-4.826	-4.895	-4.278	-6.703	-4.025	-3.823	-5.006	-4.464	-9.362	-2.745	-5.262	-6.825	-11.71	-4.783	-2.563	-6.053	-4.657	-5.361	-3.249	-3.482	-3.838	-3.944	-5.191	-4.43	-6.96	-4.238	-5.856	-3.462	-7.125	-2.254
267	221037	JMJD1C	0.121385	0.00800068	0.438481	0.2125	-0.2735	0.486	0.043	-0.219	0.011	0.511	0.494	0.283	0.142	0.603	-0.369	-0.187	0.305	0.446	-0.401	-0.892	-0.08	-1.904	-0.358	0.654	-0.234	-0.864	-0.317	0.814	-1.307	0.651	-0.878	-0.554	-0.676	-0.527	0.525	0.141	-0.703	-0.313	-0.078	0.844	0.272	0.605	0.238	-0.327	0.474	0.347	0.282
268	134510	UBLCP1	0.126049	0.00801447	0.438481	0.5905	0.6245	-0.034	0.4	0.647	0.538	0.081	0.814	-1.142	1.037	0.473	0.643	0.886	0.153	0.73	0.905	0.498	0.888	0.713	0.585	-0.278	0.291	0.307	0.344	0.929	0.744	0.337	0.79	-0.562	-0.249	1.13	0.947	0.72	0.717	0.343	0.688	0.453	-0.283	0.664	0.925	0.308	0.482	0.433	1.079
269	6656	SOX1	-0.140042	0.00804393	0.438481	-0.547	0.259	-0.806	-0.345	-0.689	0.534	-0.379	-0.194	-1.336	-0.595	-1.628	-0.876	-0.566	-0.528	0.672	1.325	-0.15	0.432	0.826	1.064	0.268	0.453	1.708	-0.322	1.121	-0.02	-0.989	0.25	0.851	-2.101	0.322	-0.698	-0.122	-0.518	-2.423	1.113	-0.187	0.965	-0.597	0.001	-1.799	0.851	-0.187	0.747
270	344658	SAMD7	0.219707	0.00809825	0.438481	0.2805	-0.646	0.9265	0.51	0.397	0.591	-0.834	0.191	0.37	-1.133	0.43	0.765	-0.269	-0.887	-0.203	-0.075	-0.979	-1.943	0.047	-1.425	-0.49	-1.063	-0.575	0.404	-0.622	-2.392	-0.499	-2.149	-1.977	0.079	-1.891	0.474	-0.352	1.117	-2.168	-2.272	-0.072	-0.24	-1.584	-0.855	-1.247	0.02	-0.67	-1.054
271	94081	SFXN1	0.121901	0.00810159	0.438481	0.973	0.444	0.529	0.242	0.544	1.14	0.799	-0.972	1.174	1.016	0.96	1.116	1.011	0.986	0.88	0.278	0.653	0.911	0.412	-0.195	-0.566	0.873	1.111	-0.179	-0.443	1.059	-0.019	-1.818	1.198	0.928	0.981	0.5	-0.575	0.476	0.728	0.79	-0.732	-0.071	0.244	0.324	0.948	-0.459	-0.23	1.032
272	9737	GPRASP1	0.0857821	0.00815353	0.438481	1.068	0.837	0.231	1.03	1.392	1.202	0.634	1.039	1.097	1.163	0.631	1.387	0.86	-0.002	1.382	-0.147	0.877	1.28	1.272	0.919	0.425	0.222	-0.202	1.546	0.553	1.124	1.271	1.109	0.797	0.731	1.19	1.078	1.172	0.788	1.027	0.367	1.18	0.422	0.497	0.213	0.314	0.505	0.357	1.305
273	6749	SSRP1	-0.3115	0.00815611	0.438481	-2.344	-1.6485	-0.6955	-2.497	-4.484	-1.676	-2.355	-1.67	-2.858	-1.809	-3.972	-3.871	-2.333	0.029	-1.606	-1.58	-2.964	-2.356	-2.069	-1.272	-0.779	0.459	-2.401	-1.453	-1.538	-1.473	-1.792	-1.229	-2.728	-1.284	-1.745	-2.904	-1.842	0.93	-1.485	-1.554	-2.748	-2.695	-0.715	-2.095	-1.717	-2.074	-0.605	-0.108
274	5737	PTGFR	-0.181099	0.00815639	0.438481	-1.459	-0.3535	-1.1055	-2.064	-1.606	-1.284	-3.641	-1.136	-0.163	-0.234	-2.878	-1.552	0.471	-1.387	-1.531	-0.089	0.279	-2.114	-0.537	-1.832	-0.884	-0.168	1.058	0.324	-1.604	1.134	-0.674	0.281	-0.712	0.126	-1.545	-0.24	-1.116	-2.282	-0.316	0.068	0.208	-0.233	0.107	0.725	-1.352	-0.831	-1.228	-0.391
275	1286	COL4A4	0.11414	0.00829658	0.444395	0.7935	0.3995	0.394	1.072	0.153	1.218	0.665	0.878	0.03	0.766	0.897	0.97	0.069	-0.013	0.821	0.202	0.939	0.591	-0.076	0.241	0.609	0.647	0.518	0.157	0.237	0.941	-0.349	0.802	-0.262	0.915	0.338	-0.411	-0.084	0.469	0.041	0.561	0.857	-1.451	0.461	0.255	0.634	-0.586	-0.586	1.172
276	25800	SLC39A6	0.133256	0.00833847	0.445021	0.473	0.213	0.26	0.469	0.265	1.115	0.638	0.341	0.289	1.056	1.113	0.162	-1.28	0.477	1.014	-0.624	-0.155	-0.241	0.007	0.153	0.592	1.021	0.201	0.795	0.468	-0.289	0.65	-2.165	-0.517	-0.466	0.475	0.75	-1.847	-1.301	0.303	0.649	-0.149	0.039	0.971	0.225	-0.668	1.26	0.672	0.637
277	165530	CLEC4F	0.14845	0.00839302	0.446315	0.403	0.039	0.364	0.121	0.242	-0.052	0.579	0.783	0.04	0.866	0.316	-0.154	1.146	1.347	0.49	-0.486	-0.392	-0.145	0.183	0.015	0.392	0.376	-0.283	0.477	0.053	-0.869	0.419	0.912	-0.398	0.791	-0.237	-0.341	0.025	-0.837	0.804	0.222	1.415	0.651	0.199	0.01	0.323	-0.835	-1.052	-0.58
278	7111	TMOD1	0.197132	0.00844126	0.446722	-0.804	-1.0285	0.2245	0.295	-0.109	-1.342	0.032	-2.015	-0.97	-1.325	-0.73	0.372	-0.878	-0.174	-2.228	-0.604	-1.336	-0.327	-0.884	-1.388	-2.045	-0.463	-1.173	-0.515	-0.283	-2.121	-0.699	0.107	-0.53	0.157	-1.694	-2.754	-1.337	-1.385	-0.547	0.613	0.196	-3.996	-2.493	-1.842	-1.233	-3.28	-0.462	-2.204
279	10633	RASL10A	-0.485415	0.00846134	0.446722	-1.4385	0.3125	-1.751	1.07	-1.948	2.695	2.804	-2.254	-4.012	-0.929	0.53	-4.957	-2.745	-2.139	-0.015	4.139	-0.786	-1.86	-0.273	1.255	1.489	-0.354	3.819	0.853	2.442	0.93	0.219	-1.501	0.698	-4.685	-1.124	-0.874	0.406	-2.35	-4.021	3.102	0.653	0.034	1.705	2.053	1.707	1.67	-0.488	-0.072
280	126731	CCSAP	0.132532	0.00854799	0.449685	0.658	0.6325	0.0255	0.858	0.296	0.969	-1.683	0.705	0.154	0.183	1.326	0.611	0.799	0.349	0.839	1.018	0.193	0.022	1.169	-0.041	0.401	0.475	0.985	-0.69	1.274	0.691	0.667	0.126	1.445	0.911	0.816	0.847	1.218	0.334	0.674	0.598	0.244	0.331	0.722	-0.695	-0.581	0.59	-1.108	1.295
281	2553	GABPB1	0.117548	0.00857902	0.449712	-0.1005	-0.6585	0.558	-0.843	0.586	-2.532	-0.222	0.835	0.021	-1.249	1.037	-1.987	0.489	-0.309	0.167	-0.781	-2.766	-0.554	0.511	-1.453	-1.198	-0.293	-0.238	0.161	0.476	-1.357	-0.176	-0.828	-0.37	0.723	0.062	-0.093	0.893	-1.329	-1.926	-0.763	0.099	-0.92	-1.796	-0.404	-0.986	-0.876	-0.878	0.314
282	8449	DHX16	-0.262557	0.00861817	0.450162	-1.431	-0.472	-0.959	-0.079	-1.646	-1.097	-3.372	-0.914	-1.216	-1.904	-2.049	-2.402	-0.907	0.581	-2.229	-1.739	-0.737	-0.089	-0.458	-2.182	-0.402	0.867	0.699	-2.347	0.185	0.855	0.466	-2.574	0.291	-2.42	-0.041	0.559	0.412	-1.062	-0.486	-0.236	-2.121	-0.522	-2.078	-0.238	-4.507	-1.354	-0.129	-1.981
283	3727	JUND	-0.276268	0.00871282	0.453498	-0.7455	-0.1255	-0.62	1.039	-1.462	-0.266	0.783	-1.266	-3.147	-0.655	0.075	-2.437	-2.466	-0.836	0.21	1.294	-0.607	-0.204	0.354	-0.15	0.627	1.126	1.18	0.55	1.661	0.681	-0.354	-0.717	-0.136	-2.047	-0.919	-0.821	-0.758	-1.282	-2.905	1.192	-0.34	0.4	-0.104	-0.011	0.136	-0.115	-0.999	0.433
284	3732	CD82	0.132073	0.00876702	0.454712	0.479	0.2915	0.1875	1.099	0.471	0.598	0.247	0.487	0.771	0.358	0.767	0.623	0.395	0.467	-0.316	-0.489	0.258	-0.422	0.466	0.523	0.481	-1.227	1.202	0.727	-0.3	-0.16	0.422	0.48	-0.546	-0.229	0.422	0.062	0.325	0.176	0.156	0.598	0.737	1.133	0.798	0.529	0.55	0.233	-0.449	-0.931
285	4076	CAPRIN1	0.186399	0.0089067	0.456856	-0.193	-0.8625	0.6695	-0.078	-0.172	-0.142	-0.382	-0.907	-0.65	0.931	-1.612	-1.117	-0.214	0.852	-0.136	-0.438	-0.799	-1.48	-2.229	-0.332	-0.663	-1.323	-0.879	0.747	0.139	-1.745	-0.227	-1.023	0.081	-0.963	-0.846	-1.331	-1.556	0.042	-0.268	-1.511	-1.283	-1.439	0.451	-0.199	-0.992	-0.706	-0.464	-1.183
286	2793	GNGT2	-0.0397919	0.00890908	0.456856	1.1225	1.242	-0.1195	1.3	1.144	1.307	1.101	0.994	0.801	1.217	1.378	1.065	0.925	1.017	1.347	1.219	1.386	1.237	1.378	1.23	1.098	1.319	1.119	1.461	1.376	1.247	0.639	1.317	1.646	-0.684	1.028	1.433	1.663	0.986	0.597	1.279	1.101	1.257	0.848	1.21	1.157	1.355	1.055	1.327
287	53904	MYO3A	0.104815	0.00895741	0.456856	0.5155	0.2725	0.243	0.645	0.346	1.203	0.958	0.756	0.525	0.414	-0.461	0.506	0.815	0.466	0.348	-1.103	-0.2	0.284	0.269	-1.147	-0.105	0.569	-0.046	0.388	0.616	-0.59	0.479	-0.624	0.276	0.1	0.349	0.009	-1.06	0.478	0.558	0.018	0.539	0.231	0.723	0.418	0.665	-0.473	0.594	0.666
288	443	ASPA	0.0739781	0.00896142	0.456856	0.532	0.2775	0.2545	-0.009	1.205	0.494	0.409	0.624	0.57	0.142	0.896	-0.187	1.046	0.846	-0.362	0.271	0.457	-0.541	0.103	-0.543	0.338	0.188	-0.033	0.994	0.444	-0.416	1.014	0.32	-0.824	0.338	-0.222	-0.78	1.597	-0.814	0.15	-0.435	0.42	1.066	0.594	0.311	0.284	-0.331	0.886	0.178
289	56102	PCDHGB3	0.079965	0.00900814	0.456856	0.2475	0.162	0.0855	-0.654	0.635	0.365	-0.035	0.796	0.918	0.13	0.094	0.481	-0.466	-0.383	1.051	-1.933	0.348	-1.012	-0.907	-0.273	0.5	0.002	-1.11	0.159	0.156	0.172	0.726	0.28	-0.406	0.466	-1.383	0.181	-0.12	0.165	-0.736	-0.609	0.846	0.263	0.494	0.299	-0.923	-0.266	0.258	0.268
290	203430	ZCCHC5	0.0449651	0.00905063	0.456856	1.2205	1.0385	0.182	1.206	1.355	1.235	0.816	1.155	1.421	1.248	0.905	1.242	0.832	1.019	1.399	1.199	0.781	1.03	1.311	1.311	0.58	1.035	0.533	1.533	1.107	0.895	0.704	1.042	1.729	1.168	1.23	0.398	1.575	1.242	1.13	0.723	0.888	0.456	0.71	0.902	0.407	1.156	0.764	1.737
291	3833	KIFC1	0.0562785	0.00905344	0.456856	0.9765	0.7205	0.256	1.029	0.411	1.017	0.452	1.541	0.876	1.167	1.279	1.207	0.436	0.936	0.701	0.763	-0.06	1.198	0.759	1.14	-0.024	0.799	0.75	1.492	0.869	0.817	0.518	0.507	1.315	1.02	0.796	1.071	1.326	0.989	0.368	0.369	0.547	0.542	0.29	0.267	0.373	0.691	0.583	0.585
292	27202	C5AR2	-0.29368	0.0090827	0.456856	-0.646	0.484	-1.13	-1.037	-0.402	-1.256	0.358	-1.157	-1.639	1.03	-0.807	-1.994	-0.485	-0.231	0.626	0.825	-0.472	0.88	0.498	0.681	0.218	0.751	1.414	-0.221	-0.693	0.728	0.47	-0.158	-0.449	-0.631	0.233	0.956	0.73	-1.696	-2.908	0.81	0.623	-1.656	0.244	0.929	-0.21	1.132	0.597	0.734
293	6427	SRSF2	-0.0804939	0.00910443	0.456856	-2.844	-2.3815	-0.4625	-3.181	-2.575	0.621	0.188	-2.721	-4.009	-2.913	-1.446	-3.785	-7.083	-2.775	-3.113	0.191	-2.49	-4.492	-0.944	-2.356	-0.742	-2.075	-2.407	-4.733	-1.597	-1.531	-2.258	-3.428	-1.884	-0.983	-3.065	-2.678	-2.22	-2.73	-3.873	-2.188	-2.802	-0.653	0.326	-3.941	-2.884	-3.269	-2.905	-2.139
294	4921	DDR2	0.0880176	0.00911852	0.456856	-1.258	-2.6925	1.4345	-2.03	-0.943	-1.442	-0.403	-0.204	-1.273	-0.786	-1.243	-1.222	-2.356	-4.691	-6.233	-0.713	-4.309	-3.088	-3.259	-2.604	-0.604	-3.753	-2.207	-0.476	-3.221	-3.214	-3.087	-4.238	-3.215	-1.911	-4.14	-4.167	-2.399	-0.658	-2.43	-2.781	-0.959	-0.914	-4.129	-2.182	-1.032	-1.514	-3.924	-3.179
295	25873	RPL36	-0.451692	0.00916534	0.457646	-5.8455	-4.5405	-1.305	-4.886	-7.373	-4.011	-7.772	-4.618	-5.799	-3.175	-10.888	-5.498	-5.892	-6.409	-6.293	-6.196	-5.46	-8.803	-4.077	-3.177	-5.381	-6.571	-8.35	-4.54	-3.551	-6.946	-10.261	-4.541	-2.298	-2.067	-5.733	-5.968	-3.636	-3.855	-5.747	-3.608	-3.761	-0.547	-6.777	-3.778	-7.79	-3.207	-4.123	-3.56
296	84517	ACTRT3	0.117246	0.00930079	0.462716	0.822	0.298	0.524	1.371	0.722	0.484	0.423	0.962	1.135	0.979	0.74	0.847	0.797	0.981	0.485	-0.211	-0.037	0.786	-1.004	0.465	0.219	0.678	-0.6	-0.286	0.544	0.905	0.627	-0.492	0.246	0.483	0.537	0.278	-1.025	0.318	-1.415	-0.375	1.085	-1.143	0.847	0.109	1.094	-0.575	0.741	0.45
297	4670	HNRNPM	-0.331704	0.00932972	0.462716	-3.146	-2.078	-1.068	-2.533	-1.133	-3.879	-5.542	-2.564	-5.641	-3.208	-2.343	-4.219	-2.955	-3.084	-3.624	-0.845	-2.665	-1.954	-3.142	-3.386	-3.632	-2.551	-1.73	-4.326	-4.711	-1.858	-1.347	-2.055	-2.066	-1.263	-1.899	-0.143	-1.086	-0.796	-1.607	-2.553	-4.747	-6.846	-4.535	-2.778	-5.72	-3.513	-0.484	-2.09
298	7276	TTR	0.201161	0.00937043	0.463176	-0.0835	-0.8165	0.733	0.501	0.622	-0.563	-0.319	-1.637	0.954	0.152	1.165	-0.647	-1.176	0.321	-1.753	-0.191	-1.17	-2.004	-0.281	-1.726	-1.962	-1.595	-0.881	-1.806	-1.18	0.451	-1.198	-0.725	-2.714	-1.562	-2.074	-0.17	-0.389	0.253	-0.663	-0.601	-0.61	-0.573	0.175	-1.594	-1.376	-0.718	0.043	-1.79
299	4902	NRTN	-0.359681	0.00945983	0.464698	-0.365	0.8285	-1.1935	1.279	-1.245	3.522	5.484	-1.459	-3.154	1.044	0.515	-1.847	-2.198	-1.57	0.873	4.014	-0.018	1.293	0.321	1.264	1.875	0.669	4.502	2.893	4.233	2.297	0.373	0.854	2.696	-3.698	-0.405	1.531	0.622	-1.169	-3.683	3.335	0.75	2.528	3.086	1.208	0.803	0.433	-1.29	0.64
300	10651	MTX2	0.0898532	0.00946433	0.464698	0.8025	0.467	0.3355	1.015	1.204	-0.767	0.835	0.566	1.217	0.744	0.59	0.889	0.77	0.485	1.129	0.302	0.123	0.448	0.45	0.61	-1.225	0.65	-0.568	-0.018	0.348	0.82	0.295	1.102	0.484	0.714	0.5	0.678	-1.28	0.547	0.226	0.652	0.34	0.177	-0.098	0.753	0.24	0.548	0.999	0.911
301	283471	TMPRSS12	0.119149	0.00951511	0.46488	-0.5125	-0.883	0.3705	-0.16	-1.062	-0.602	-0.429	0.437	0.657	-0.935	-0.582	-0.443	-1.055	-0.736	-0.27	-0.557	-0.901	-1.667	0.525	-0.335	-2.444	-2.569	-3.386	-0.827	-3.087	-0.777	-0.275	-0.105	0	0.574	-0.953	0.428	-0.724	-1.103	-2.862	0.392	-0.582	-1.229	-0.992	-2.504	-0.865	-1.529	-1.507	0.655
302	51398	WDR83OS	-0.141799	0.00953114	0.46488	-0.24	0.459	-0.699	0.28	-1.53	0.018	0.621	-0.972	-0.367	-0.204	0.545	-1.547	-0.656	-0.276	0.03	0.386	-0.168	1.399	0.688	-0.49	1.159	1.071	1.499	0.326	0.498	0.77	0.422	-0.136	1.002	-2.152	0.468	0.462	-0.108	-0.362	-0.244	0.879	0.833	0.456	0.223	-0.025	1.416	0.869	-0.241	0.503
303	51719	CAB39	0.166767	0.009687	0.469066	0.6125	0.3055	0.307	0.584	0.566	1.233	-0.085	0.032	1.288	0.641	1.05	1.184	0.518	-0.622	0.988	0.042	-0.676	0.305	-0.107	0.079	-0.834	0.365	-0.673	0.569	-0.085	1.041	-0.062	0.029	0.557	0.622	0.529	0.873	0.723	0.983	0.511	0.458	0.903	-0.618	0.288	-0.852	-0.591	0.306	1.053	1.039
304	8886	DDX18	-0.548563	0.00968735	0.469066	-4.2005	-3.526	-0.6745	-4.187	-6.489	-3.436	-4.547	-3.453	-5.477	-3.076	-8.918	-4.214	-2.925	-2.085	-5.514	-3.472	-3.946	-8.706	-4.363	-3.609	-0.667	-0.064	-4.126	-3.859	-4.251	-4.191	-5.701	-3.836	-1.588	0.213	-3.457	-5.219	-1.956	0.298	0.026	-3.428	-2.308	-0.158	-2.61	-3.58	-6.339	-4.321	-2.085	-3.442
305	90316	TGIF2LX	0.17688	0.0097125	0.469066	-0.7035	-0.8145	0.111	-0.177	-0.66	-0.754	-1.912	-0.814	0.491	-0.845	0.763	0.129	-0.747	0.369	-1.505	-0.398	-1.463	-2.094	-1.497	-0.405	-1.173	-2.196	0.406	-0.279	-2.874	-1.056	0.929	-0.334	-1.555	0.456	-1.309	-0.807	-0.878	-1.236	-1.796	-2.001	-0.515	0.624	0.328	-1.331	-0.656	-0.155	-0.264	-0.676
306	3566	IL4R	0.17222	0.00987306	0.475262	0.0575	-0.814	0.8715	0.875	0.189	-0.687	0.372	-1.435	0.519	0.054	-0.414	1.161	0.061	-0.162	-0.416	-2.365	-1.292	-0.774	0.132	-0.872	-1.48	-0.761	-0.297	-0.854	-0.346	-0.865	0.884	0.399	-1.027	-2.018	-2.213	-0.599	-1.883	-0.416	-1.156	-2.565	0.115	-0.482	-0.446	-1.408	-0.654	-1.078	-0.769	-0.662
307	79891	ZNF671	-0.280138	0.00994639	0.475591	-2.422	-1.8105	-0.6115	-2.514	-2.906	-1.222	-2.833	-1.91	-2.33	-2.073	-1.297	-2.326	-3.726	-4.616	-3.399	-1.76	-2.196	-0.773	-1.665	-2.653	-2.867	-1.93	-0.884	-0.751	-1.861	-2.799	-1.752	-2.132	0.038	-0.929	-2.045	-1.517	-0.279	-0.461	-2.385	-0.782	-3.135	-2.122	-1.021	-1.343	-2.196	-0.301	-2.097	-1.979
308	23168	RTF1	-0.280608	0.00997126	0.475591	-3.9285	-2.5745	-1.354	-2.208	-4.458	-3.195	-7.653	-0.485	-5.012	-2.323	-5.221	-3.992	-4.569	-3.343	-3.865	-3.468	-2.877	-3.652	-1.901	-2.893	-1.742	-0.099	-1.602	-2.737	-0.313	-3.551	-4.133	-3.375	-1.153	1.004	-3.708	-1.428	-0.748	-3.179	0.08	-2.27	-3.658	-3.792	-4.398	-2.211	-5.868	-2.412	0.405	-1.876
309	54801	HAUS6	0.162192	0.00998022	0.475591	0.209	-0.1455	0.3545	1.058	-1.334	-0.068	-0.318	0.71	0.263	0.189	0.014	0.352	0.115	0.229	0.308	-0.34	-0.959	0.326	-0.302	-2.973	0.454	-0.323	-0.478	-0.228	0.514	-0.518	-2.087	-0.414	-0.112	-0.049	0.155	-0.143	0.465	-1.125	-0.148	-0.108	0.409	0.396	0.797	-1.365	-0.305	-2.436	-0.11	0.238
310	374768	SPEM1	0.155116	0.010009	0.475591	0.2525	0.024	0.2285	0.241	-0.119	0.476	-0.18	0.264	-0.119	-0.069	-0.067	0.692	0.287	0.741	0.92	-0.751	0.434	0.532	-1.337	-0.674	0.052	0.158	0.082	-0.207	0.653	-0.505	0.553	-0.175	0.238	-0.993	0.776	0.142	0.498	-0.028	-0.004	-0.036	0.488	0.401	0.654	-0.489	-0.081	-0.309	0.651	-0.073
311	2847	MCHR1	0.151916	0.0101877	0.481454	0.0205	-0.0545	0.075	1.54	-0.289	0.72	-1.149	1.164	-0.228	0.177	-0.599	0.581	-0.309	0.05	-0.009	-0.714	1.011	-3.931	0.417	-0.302	-1.092	0.626	0.511	-0.228	0.561	0.244	0.435	0.391	-0.55	-1.21	0.378	-0.186	0.337	-0.044	-0.714	0.206	-0.836	-2.334	-0.065	-0.011	-0.68	0.691	-1.225	-0.714
312	10630	PDPN	-0.0982574	0.0101978	0.481454	0.456	0.645	-0.189	-0.781	1.139	0.066	-0.755	0.705	0.894	0.552	0.36	0.737	0.934	0.342	0.1	0.182	-0.61	-0.404	0.108	1.086	0.817	1.301	-0.07	0.515	1.342	-0.461	0.633	0.769	0.936	0.914	0.972	0.298	0.772	0.657	0.225	0.272	1.366	0.033	0.132	0.871	1.087	1.25	0.117	0.668
313	54967	CXorf48	0.111114	0.0103404	0.485786	0.844	0.2335	0.6105	1.286	0.714	1.053	0.009	0.861	0.995	0.827	0.88	0.882	0.674	-0.295	0.284	-0.477	0.247	-0.036	0.703	0.669	0.395	-1.164	0.145	1.109	0.917	0.692	0.46	-0.376	1.346	0.608	0.935	-0.696	0.22	0.64	-0.124	-0.714	0.346	0.111	0.528	-0.406	-1.258	0.162	1.255	-0.049
314	984	CDK11B	-0.33968	0.0103831	0.485786	-6.3605	-4.375	-1.9855	-5.033	-5.166	-3.033	-6.338	-3.096	-8.346	-3.461	-8.599	-6.383	-6.606	-8.943	-6.402	-3.62	-4.724	-8.833	-3.755	-3.309	-3.694	-4.395	-4.355	-3.728	-1.241	-5.175	-10.498	-5.578	-1.547	-2.082	-5.081	-5.355	-4.698	-3.419	-3.099	-2.461	-5.073	-4.685	-6.204	-4.245	-4.891	-4.842	-1.779	-3.602
315	10180	RBM6	-0.123478	0.010413	0.485786	0.0565	0.386	-0.3295	0.989	-0.563	-0.729	0.461	0.414	0.362	-0.807	0.33	-0.025	0.119	-0.006	-0.012	-0.145	0.587	0.405	0.532	0.132	0.87	0.367	0.452	0.279	0.013	1.364	-0.893	0.299	1.029	0.198	0.763	0.701	-0.317	0.043	0.8	1.142	-0.317	0.8	-0.484	-0.224	0.455	-0.467	0.983	-1.639
316	3671	ISLR	0.177154	0.0104215	0.485786	0.4015	-0.2275	0.629	-0.196	0.509	0.303	-0.723	-1.857	-0.253	0.5	1.223	0.698	1.468	0.714	-1.532	-0.199	0.488	-1.114	-0.777	-0.442	0.674	-1.247	0.242	-0.178	-0.065	-0.668	-0.154	0.051	-0.433	0.113	0.088	-1.019	-2.105	0.273	-0.587	-1.049	0.466	-0.256	0.383	-1.349	0.572	-1.015	0.925	-1.299
317	439	ASNA1	-0.160032	0.0104825	0.487089	-0.2665	-0.162	-0.1045	-0.146	0.549	-1.14	0.311	-1.237	-0.158	-1.555	-1.381	-0.298	-0.235	-2.4	-0.012	-0.17	-0.171	0.578	-0.127	-0.363	-1.247	-0.972	1.274	-0.229	0.872	-0.404	-4.943	-0.995	0.01	-0.627	0.607	0.489	0.381	-1.113	-0.154	1.07	0.215	-2.59	0.609	-0.634	-0.09	-0.356	-2.047	0.099
318	10204	NUTF2	-0.25579	0.0105162	0.487119	-0.502	-0.2095	-0.2925	-0.275	-2.122	0.592	-0.214	-0.286	-1.054	-1.669	0.41	-3.169	-3.649	-0.718	-0.032	-0.128	0.599	-1.357	0.26	-1.643	-1.389	0.35	0.43	-0.668	-1.174	-1.22	-1.224	-0.893	0.678	0.753	-0.291	-2.229	0.08	0.442	0.401	0.267	-0.63	0.179	0.9	-0.354	-2.509	-1.475	1.263	0.139
319	6637	SNRPG	-0.337592	0.0106592	0.492194	-4.1615	-2.9705	-1.191	-3.31	-4.366	-2.311	-3.957	-2.567	-5.58	-2.839	-8.22	-5.479	-3.665	-7.252	-6.378	-3.384	-2.733	-4.78	-2.424	-2.225	-4.408	-2.452	-7.899	-3.341	-2.08	-4.661	-8.195	-2.894	-1.511	0.402	-4.248	-4.452	-1.106	-2.567	-1.956	-1.539	-1.673	-3.777	-6.935	-4.453	-5.98	-3.047	0.935	-1.492
320	5430	POLR2A	-0.419115	0.0107229	0.493151	-2.926	-2.515	-0.411	-1.888	-2.974	-2.526	-3.845	-2.38	-8.037	-2.12	-5.527	-5.166	-0.938	-2.878	-6.746	-1.382	-1.618	-4.114	-1.25	-3.864	-1.907	-2.918	-3.742	-3.537	-0.178	-3.772	-12.589	-4.737	-1.385	-0.379	-3.268	-3.346	-2.408	-0.884	-4.159	-2.398	-2.02	-1.365	-4.826	-3.283	-2.293	-2.264	-4.568	-2.596
321	22797	TFEC	0.163002	0.0107469	0.493151	0.0025	-0.363	0.3655	0.346	-0.26	-0.485	-0.604	0.614	0.123	0.712	-0.059	0.064	0.208	-0.833	-0.716	0.013	0.392	-0.3	-2.014	-1.035	-0.299	-0.933	0.467	-1.055	0.192	0.35	0.514	-0.363	-0.91	1.024	-0.385	-1.291	-1.866	0.172	-0.525	-0.351	-1.03	-0.815	-0.914	0.313	0.05	-0.12	-0.853	-1.823
322	390705	LOC390705	-0.394787	0.0108095	0.494486	-0.8345	0.4665	-1.301	-0.858	-0.811	1.427	1.857	-0.994	-2.377	0.558	-0.779	-2.495	-1.497	-1.866	0.252	1.527	-0.492	1.018	0.102	0.517	-0.45	0.613	1.889	0.416	1.293	1.021	-3.891	0.061	2.129	-1.192	-0.327	-1.09	1.009	-0.372	-2.957	1.479	-0.146	-0.596	0.879	1.154	0.995	0.904	-0.798	0.631
323	9817	KEAP1	0.230574	0.0109272	0.496849	-0.371	-0.7235	0.3525	-0.507	0.251	0.488	-0.474	-0.1	-0.43	-0.11	-0.858	0.498	-0.872	-0.312	-2.551	-0.588	-2.605	0.501	-1.525	-0.808	-0.691	-2.884	1.003	-0.626	0.747	-0.059	-1.299	0.489	-1.597	0.117	-0.179	-2.792	-0.487	-1.313	0.787	-1.408	-2.194	-1.787	-0.756	-0.594	-0.498	-2.009	-3.919	-2.205
324	64132	XYLT2	0.209717	0.0109388	0.496849	0.118	-0.0855	0.2035	0.631	0.081	-0.152	0.155	0.077	0.889	0.897	0.302	0.072	-2.183	-0.692	0.328	-0.611	-0.038	-0.4	-1.399	-1.171	1.059	-1.144	-2.091	-0.822	0.455	-0.933	-0.048	0.783	-0.301	0.161	0.544	0.83	0.284	-0.397	-0.06	0.017	-0.986	-0.436	0.666	0.951	0.337	-0.111	-3.72	-0.455
325	211	ALAS1	0.130754	0.0109624	0.496849	0.4875	0.0995	0.388	1.205	0.045	1.217	-0.548	1.108	0.122	0.7	0.727	0.886	-0.683	0.275	-0.287	-0.193	-0.434	-0.07	-0.023	0.116	-0.039	0.008	0.295	0.119	0.083	0.226	0.987	0.035	-0.028	0.97	0.375	1.305	0.203	-0.269	0.83	0.202	0.296	0.375	0.16	-0.775	-0.046	0.049	0.349	-0.602
326	55177	RMDN3	0.123433	0.0110435	0.498992	0.5395	0.0185	0.521	0.845	-0.047	0.611	0.417	1.028	0.568	0.165	1.141	0.6	-0.598	0.511	-0.042	-0.942	-0.23	-0.492	-0.128	0.603	-0.661	-0.282	-0.135	0.954	0.768	0.353	-0.077	-1.025	0.387	0.639	0.512	0.27	0.297	0.3	-0.005	-0.605	0.381	-0.38	0.487	-1.335	0.042	-0.126	0.708	0.075
327	57804	POLD4	-0.28023	0.0112376	0.505182	0.074	0.6775	-0.6035	1.313	0.721	1.297	2.634	-0.973	-1.345	0.444	0.476	-1.259	-0.296	-1.836	-0.603	2.177	0.674	0.763	-0.119	0.168	1.069	1.035	3.237	0.981	2.644	0.223	0.636	0.307	2.28	-0.86	0.377	-0.739	0.711	0.591	-1.295	1.502	-0.033	1.493	1.953	1.057	1.072	0.681	-0.293	0.434
328	901	CCNG2	0.0986302	0.0112491	0.505182	0.701	0.2975	0.4035	0.915	1.256	0.974	-0.644	-0.33	0.904	0.452	0.697	0.705	-1.108	0.291	1.249	0.441	0.086	0.367	0.83	0.887	-0.321	-0.326	0.119	0.459	-1.532	0.455	-1.123	0.66	0.14	-0.564	0.725	0.539	1.251	0.912	0.13	-2.293	0.048	0.884	-0.616	1.007	0.228	0.49	-1.689	-0.038
329	1353	COX11	0.185702	0.0113468	0.508018	0.0415	-0.1765	0.218	-0.723	0.127	0.389	-1.067	0.593	0.008	0.075	0.225	-0.263	-0.16	0.396	-0.01	-0.049	-1.482	-0.281	0.367	-2.064	-0.013	-0.601	0.668	-1.937	-0.108	-1.881	-1.302	-0.159	0.125	1.146	0.299	-0.194	0.689	0.027	0.296	-2.341	-1.868	-1.524	-1.813	-0.47	-0.413	-3.26	0.974	0.649
330	6189	RPS3A	-0.358863	0.011405	0.509079	-3.721	-2.758	-0.963	-3.333	-3.831	-2.904	-6.214	-2.668	-4.752	-1.998	-10.376	-4.399	-1.973	-4.588	-3.611	-3.674	-1.052	-5.727	-2.835	-2.329	-2.138	-0.966	-4.897	-3.568	-2.521	-4.946	-8.025	-2.232	-0.951	-0.348	-3.414	-2.524	-1.806	-1.209	-3.744	-2.681	-3.062	-3.067	-5.059	-3.539	-6.673	-2.625	-0.148	-2.398
331	23635	SSBP2	0.182267	0.0114701	0.50914	0.322	-0.3665	0.6885	0.274	-1.016	0.301	-0.992	0.354	0.528	0.949	0.417	0.343	0.443	0.264	-0.733	-0.504	-0.238	-0.708	-0.394	0.899	-0.512	-0.339	0.773	0.376	-0.226	0.205	0.248	0.239	-1.261	0.017	-0.889	-0.42	-0.446	-0.852	-0.084	0.14	0.342	0.687	-0.477	-0.745	-0.84	-0.462	-1.54	-0.923
332	26289	AK5	0.0937006	0.0115579	0.50914	0.563	0.18	0.383	0.434	0.64	0.773	-0.465	0.756	0.795	0.26	0.589	0.923	0.267	0.537	-0.178	0.33	1.076	-0.532	-0.603	0.232	-0.111	0.128	0.121	-0.136	0.315	-0.838	1.461	-0.255	-1.416	0.715	0.031	0.873	0.609	-0.213	-0.068	0.794	0.963	0.49	0.569	-0.065	-0.965	-0.241	0.905	0.537
333	10643	IGF2BP3	0.183392	0.0115666	0.50914	-0.7475	-1.74	0.9925	-0.697	-0.347	-1.739	0.253	-1.369	-0.984	0.36	-0.125	0.41	-0.798	-3.033	-1.345	-1.289	-0.312	-2.987	-0.823	-1.858	-0.83	-2.332	-1.491	-0.983	0.388	-2.441	-2.515	-1.442	-0.438	-2.595	-1.798	-2.49	-1.057	-1.759	-1.337	-2.446	-3.115	-3.31	-2.244	-1.509	-1.2	-2.133	-1.721	-1.364
334	5142	PDE4B	0.153158	0.0115989	0.50914	-0.3225	-0.7	0.3775	0.377	-0.812	0.53	-1.01	-0.957	0.609	-0.385	-0.26	-0.399	0.098	-1.207	0.102	-0.771	0.555	-0.495	-1.413	-1.011	-0.629	-0.312	0.088	0.58	-2.108	-2.991	0.133	-0.818	-0.969	0.516	-0.307	-0.87	-0.525	-0.03	-1.178	-2.765	-0.8	0.128	-0.02	-2.886	-1.253	-1.14	0.238	0.441
335	6675	UAP1	-0.0374476	0.0116099	0.50914	1.0225	1.1825	-0.16	1.175	0.862	0.42	0.658	1.097	0.975	1.329	1.13	0.95	0.622	1.07	1.3	1.067	1.197	1.131	1.39	1.16	1.171	1.235	0.556	1.653	1.257	0.984	1.245	0.77	1.626	1.127	1.275	1.087	0.605	1.194	1.034	1.023	1.286	1.201	0.866	1.297	0.98	1.332	1.159	1.72
336	202227	LOC202227	0.130156	0.0116413	0.50914	0.209	-0.1735	0.3825	0.276	0.07	0.768	-0.856	0.373	-0.227	-0.475	1.168	0.142	-0.243	0.865	1.224	0.326	1.187	-0.569	0.781	-0.718	0.338	-0.68	0.794	-0.118	-0.308	0.845	-1.051	0.387	0.791	-1.412	-1.08	0.541	-0.183	-0.164	-0.225	-1.188	-0.532	0.274	0.098	0.839	-1.579	-1.253	-1.481	-0.567
337	5294	PIK3CG	-0.151269	0.0116483	0.50914	-1.142	-0.0995	-1.0425	-1.082	-1.122	-2.175	0.72	-0.107	-1.166	-0.09	-3.759	-2.145	-1.418	0.315	-1.162	-1.011	0.617	0.135	-0.504	-0.239	0.221	-0.173	-0.023	-0.042	0.601	-0.035	-0.191	-0.879	-0.081	-0.735	-0.235	0.012	-0.923	0.215	-0.19	-1.724	0.674	0.341	-0.501	0.367	-0.85	0.618	-0.062	-0.19
338	494115	RBMXL1	-0.254256	0.0117113	0.510377	-3.895	-2.2525	-1.6425	-1.126	-3.813	-1.984	-4.044	-1.608	-5.596	-2.287	-6.042	-4.047	-8.505	-3.977	-3.534	-1.854	-1.906	-4.896	-2.186	-3.194	-1.337	-2.187	-4.303	-2.947	-3.701	-2.457	-1.398	-1.997	-0.528	-1.961	-3.178	-2.276	-1.84	-1.747	-3.59	-2.092	-1.843	-2.736	-2.502	-2.509	-4.461	-2.83	-0.433	-2.229
339	23165	NUP205	-0.529706	0.0117746	0.511624	-5.5265	-3.5765	-1.95	-5.556	-5.506	-2.006	-4.778	-2.071	-7.941	-2.768	-9.227	-5.547	-5.182	-9.929	-8.495	-5.02	-5.55	-6.299	-2.901	-4.349	-2.326	-2.659	-2.732	-4.256	-0.604	-5.232	-10.762	-3.638	-0.584	-0.829	-4.97	-2.321	-2.548	-0.347	-3.515	-1.571	-4.054	1.486	-4.513	-3.86	-6.502	-3.1	0.981	-4.513
340	140766	ADAMTS14	-0.0883964	0.0119289	0.514743	0.394	0.4785	-0.0845	-0.495	0.543	0.016	0.187	-1.14	0.565	0.901	0.245	0.65	0.552	0.141	0.608	-0.454	0.235	-0.245	0.129	0.94	1.122	0.673	0.79	0.888	-0.054	0.386	0.283	0.394	1.088	0.289	0.449	1.292	-0.026	0.037	0.344	0.758	1.046	1.019	1.229	0.822	0.423	0.863	0.508	-0.083
341	81552	VOPP1	0.147938	0.0119384	0.514743	0.296	-0.2405	0.5365	0.802	0.419	-0.069	0.881	0.28	0.312	0.055	1.608	0.52	-0.364	-1.215	-0.286	-0.444	-0.425	-2.121	0.134	-0.408	0.108	-2.798	-0.661	-0.121	-1.634	-2.582	-0.152	-0.268	-0.424	0.635	-1.234	0.619	-0.178	0.384	-0.875	-0.95	0.439	-0.788	0.474	-1.268	0.297	0.71	0.89	0.365
342	391746	LOC391746	-0.175358	0.0119565	0.514743	-0.591	-0.1035	-0.4875	-0.104	-1.376	-0.768	-0.905	-0.639	-0.446	-0.494	-0.543	-0.485	-1.349	-0.791	-0.335	-0.045	-0.837	0.492	0.388	-0.627	-0.271	1.235	1.185	0.016	1.11	0.724	-2.045	-0.492	1.545	-2.054	-0.133	-0.676	-0.374	-0.334	0.257	0.361	0.182	0.594	-0.211	-0.074	0.651	-0.677	-0.342	-0.462
343	57379	AICDA	0.0991618	0.0119862	0.514743	0.493	0.3145	0.1785	0.063	0.211	0.207	0.502	1.033	0.508	0.137	1.137	0.311	1.294	0.484	0.561	0.031	0.102	-1.223	-0.767	0.688	0.444	-2.56	0.377	1.366	-0.073	0.252	0	-1.18	-0.738	0.523	0.757	0.902	0.603	-1.277	0.074	1.059	0.762	0.775	-0.684	-0.148	0.826	-0.664	0.423	0.97
344	5610	EIF2AK2	0.1756	0.0120832	0.516292	-1.5945	-1.3735	-0.221	-1.584	-2.399	-2.086	-0.591	-2.491	-1.217	-2.192	1.268	-0.442	-2.081	-1.605	0.438	-3.18	-0.697	-2.342	-1.649	-2.399	-1.205	-3.419	-2.784	-0.73	-2.098	-2.191	-3.522	-0.612	-1.462	-0.945	-0.687	-1.285	-1.899	-1.153	-2.026	-2.97	0.617	-1.252	-0.183	-2.495	-0.907	-1.53	-1.138	-0.17
345	7134	TNNC1	-0.145293	0.0121041	0.516292	0.409	0.4995	-0.0905	-0.118	-1.602	-1.306	0.582	0.632	0.346	0.664	0.03	0.472	1.018	0.625	0.018	0.373	0.804	1.081	-0.17	0.796	0.701	-0.344	1.347	0.7	0.071	0.418	0.343	0.431	0.476	0.048	0.814	-0.186	0.922	0.523	0.849	0.771	-0.004	0.05	-0.224	0.589	1.467	0.11	1.102	0.023
346	283651	HMGN2P46	-0.152327	0.0121466	0.516292	-0.157	0.069	-0.226	-0.072	-0.764	-0.542	0.237	-0.099	0.101	-0.391	-0.784	-0.191	-0.316	-0.012	-0.123	-1.721	0.144	1.039	0.11	0.573	0.028	-0.495	-0.183	-0.679	0.758	0.761	-0.203	-1.532	-0.469	0.135	0.926	-0.119	1.056	-0.175	0.427	-0.674	-0.597	-0.043	-0.345	0.655	0.394	-0.859	1.114	1.198
347	10778	ZNF271	0.0755304	0.0121625	0.516292	0.5875	0.345	0.2425	-0.868	1.281	0.941	0.325	1.281	1.058	-0.33	0.48	0.172	0.804	0.695	0.374	0.057	0.922	0.284	0.567	0.159	-0.198	0.753	-0.227	0.766	1.067	0.406	0.884	-0.524	-0.266	0.673	0.177	0.771	-1.025	1.088	1.044	-0.432	0.809	-0.698	0.228	0.204	0.224	0.803	0.742	0.107
348	230	ALDOC	0.219954	0.0122475	0.518409	-0.6935	-1.9505	1.257	-0.465	-1.613	0.121	-1.758	-0.319	-0.673	-1.218	0.589	-0.586	-0.714	-1.152	-1.595	-0.836	-0.732	0.065	-2.004	-1.857	-0.441	-2.148	-1.789	-0.838	-2.307	-2.498	-0.356	-2.306	-0.703	-0.931	-2.446	-2.456	-1.542	-2.674	-0.843	-2.23	-2.015	-2.007	-3.254	-2.493	-0.803	-2.003	-1.983	-1.764
349	84312	BRMS1L	-0.0801926	0.0123214	0.520039	0.806	1.0335	-0.2275	0.853	1.111	-0.052	0.235	1.207	0.553	0.712	-0.083	1.04	0.79	0.861	0.822	-0.202	1.371	0.725	1.446	0.594	0.578	1.226	0.043	0.897	0.361	1.263	1.272	1.114	1.102	1.163	0.965	1.406	2.277	0.357	0.933	0.869	1.276	0.932	0.675	1.312	0.797	1.284	0.195	1.386
350	23555	TSPAN15	-0.167126	0.0124401	0.523551	-1.211	-0.565	-0.646	-0.225	-1.281	-0.826	-2.301	-0.759	-0.349	-1.665	-3.752	-1.109	-1.877	-3.052	-1.141	-0.674	-2.154	-2.179	-1.881	-0.253	-0.627	-0.975	0.121	-0.019	-0.724	-0.81	0.134	-0.365	-0.974	-0.291	-0.218	0.257	-0.315	0.405	-0.596	-0.144	-0.402	-0.514	-0.695	-0.534	0.019	-0.908	-0.754	-1.37
351	5074	PAWR	0.0566714	0.0124906	0.524094	0.911	0.934	-0.023	0.863	0.796	0.704	0.353	1.234	0.891	1.224	1.298	1.217	0.955	0.926	0.896	0.9	0.785	0.99	0.645	0.98	0.934	0.91	0.087	1.418	0.491	1.076	0.674	0.945	1.036	1.012	1.188	0.95	1.525	0.965	0.934	0.68	0.957	0.899	0.609	0.706	0.219	0.721	1.034	0.786
352	27071	DAPP1	0.144839	0.0125976	0.524094	0.075	-0.8955	0.9705	-0.331	0.075	0.064	-0.3	0.075	0.12	0.213	0.023	0.358	-0.346	0.12	0.34	-1.335	-1.695	0.042	-0.853	1.017	-1.49	-0.438	-0.938	-0.35	-1.969	-0.006	-2.069	-0.047	-0.189	-0.939	0.138	-1.336	0.45	-0.195	-1.015	-1.802	0.231	-2.022	0.142	-0.002	-1.144	-1.219	-0.998	0.862
353	91353	IGLL3P	0.0692375	0.0127147	0.524094	0.531	0.385	0.146	0.659	0.305	0.898	0.894	0.748	0.196	0.993	0.432	0.416	0.114	0.326	0.63	-0.692	0.277	0.675	0.775	0.341	0.542	-0.121	-0.843	0.629	0.361	0.104	0.444	0.301	0.795	1.012	0.175	0.6	0.386	-0.129	0.425	0.329	0.344	0.626	0.528	0.384	0.45	0.231	0.835	1.054
354	55253	TYW1	-0.0903694	0.0127956	0.524094	-0.4155	-0.0315	-0.384	0.066	0.431	-0.441	-1.945	-0.26	-0.626	-0.39	-1.051	-1.976	-0.069	-0.156	-1.853	1.217	0.129	1.269	-1.299	0.892	0.745	-1.283	-2.51	0.452	-1.224	0.502	-0.987	0.68	1.091	-0.597	0.376	-1.643	-0.414	0.451	0.976	0.242	1.232	-1.788	-0.405	-0.192	0.479	-0.481	-0.464	-0.854
355	55858	TMEM165	0.107438	0.012832	0.524094	0.6625	0.465	0.1975	0.274	-0.781	0.61	0.158	1.445	1.104	0.9	1.134	0.715	0.775	0.12	0.388	-0.794	0.69	1.016	0.329	-1.168	0.516	0.045	0.072	1.39	0.475	0.184	1.058	0.151	-0.363	0.862	0.535	0.959	-0.747	0.455	0.79	-0.977	-0.063	-0.505	0.832	-1.338	0.567	0.287	0.65	0.555
356	84258	SYT3	-0.125751	0.0128771	0.524094	-0.022	0.1555	-0.1775	-0.157	0.356	0.979	0.72	-0.699	-0.8	0.498	0.997	-0.905	-0.86	0.113	-0.33	0.842	0.184	0.788	-0.2	1.042	0.657	0.064	1.719	0.229	0.137	0.128	-0.942	-0.102	0.256	-1.698	-0.129	-0.208	0.777	-1.223	-2.266	1.497	-0.111	0.946	-0.038	0.819	1.358	0.174	-1.472	0.522
357	57563	KLHL8	-0.0886921	0.01289	0.524094	0.369	0.1525	0.2165	0.605	0.338	0.288	0.4	-0.807	0.597	-0.04	0.52	0.127	0.737	0.955	-1.047	-1.792	-0.455	0.514	0.565	0.03	0.124	-0.492	-1.003	-0.183	-0.286	-0.592	-0.226	0.7	-0.339	0.798	-0.141	-0.5	1.02	0.181	0.571	-0.073	1.067	0.825	0.68	0.096	0.788	0.345	0.585	0.272
358	2328	FMO3	0.099684	0.0129176	0.524094	0.29	-0.397	0.687	-0.703	0.801	0.501	-0.301	1.183	0.16	0.288	0.292	0.814	0.269	-0.228	0.31	-0.408	-0.392	-1.01	0.197	-0.943	-0.831	-0.707	-1.934	0.809	-1.335	-0.806	1.113	-0.347	0.197	0.694	-0.314	0.847	-0.394	-0.763	-0.433	-0.42	0.748	-0.4	0.133	0.581	-0.536	-0.76	-0.121	0.647
359	6165	RPL35A	-0.397723	0.0129287	0.524094	-5.019	-3.3245	-1.6945	-3.235	-5.001	-3.396	-6.007	-2.345	-4.808	-2.612	-7.154	-6.481	-5.709	-5.323	-5.037	-5.228	-4.048	-7.396	-1.531	-3.392	-0.448	-0.915	-3.225	-3.929	-1.674	-3.955	-6.298	-3.63	-2.029	-1.698	-4.257	-4.948	-3.014	-1.458	-4.151	-2.751	-3.731	-1.711	-3.841	-3.257	-6.57	-3.042	-1.664	-3.188
360	2039	DMTN	0.105591	0.0129357	0.524094	0.338	0.3055	0.0325	-0.24	0.315	-0.179	0.264	0.492	0.317	0.359	-0.784	0.749	1.051	0.595	0.722	-0.701	-0.136	0.144	-0.283	0.214	-1.274	0.874	0.529	0.578	0.285	-0.37	0.059	-1.133	-0.245	0.519	0.326	0.716	0.447	0.405	0.491	0.124	0.373	-0.194	-0.597	0.407	0.228	1.24	1.061	0.556
361	6169	RPL38	-0.406808	0.012956	0.524094	-3.0435	-1.5135	-1.53	-3.547	-3.288	-1.535	-7.328	-2.423	-3.843	-0.735	-2.035	-2.799	-4.289	-2.491	-3.428	-4.141	-2.905	-6.099	-0.172	-1.857	-1.341	-1.363	-4.653	-2.063	0.996	-3.503	-1.178	-2.301	-1.024	-0.38	-2.932	-1.664	-0.958	-0.521	-1.356	-0.539	-1.336	-0.796	-4.217	-2.886	-3.142	0.083	0.06	-2.237
362	3552	IL1A	0.3217	0.0130164	0.524094	-0.532	-1.039	0.507	0.333	0.593	-0.87	-0.19	-1	1.14	-1.872	-1.071	0.372	-0.466	-0.598	-2.616	-0.697	-0.631	-1.686	-1.596	-0.814	-1.4	-1.233	-1.92	-2.317	0.587	0.003	-0.905	-0.306	-0.53	-2.294	-0.976	-3.444	-0.74	-0.745	0.345	-1.99	0.259	-3.423	-1.102	-1.352	-0.932	-2.629	-0.484	-2.496
363	6222	RPS18	-0.39107	0.0130218	0.524094	-4.004	-2.8275	-1.1765	-3.024	-2.982	-1.728	-6.689	-2.565	-4.925	-2.598	-8.34	-3.883	-4.687	-4.192	-4.125	-4.568	-2.765	-4.82	-1.966	-2.218	-3.661	-2.639	-4.348	-2.362	-1.994	-4.355	-10.86	-2.854	-1.382	-1.046	-5.19	-5.05	-1.622	-2.801	-3.527	-1.335	-3.753	-2.783	-4.354	-3.086	-4.757	-1.891	-2.033	-2.237
364	50807	ASAP1	0.198471	0.0130447	0.524094	-0.1755	-0.73	0.5545	-1.193	-1.729	-0.51	-0.122	-2.619	-0.229	0.376	0.486	0.856	-0.848	0.675	-0.02	-2.089	0.256	0.798	-1.466	0.09	-0.585	0.051	-2.017	-1.413	0.344	0.293	-1.494	-0.414	-1.226	-2.36	-0.81	-2.744	0.385	-1.346	0.325	-2.021	-1.72	-0.65	-1.437	-1.622	0.42	0.446	-0.119	-0.357
365	1639	DCTN1	-0.184074	0.0131244	0.524094	-1.348	-0.5445	-0.8035	-2.665	-0.944	-2.808	-2.218	-0.512	-1.753	-0.605	-1.727	-0.835	-0.969	-0.678	-2.8	-0.536	-0.98	-3.82	-1.648	-1.496	0.169	-0.184	-1.451	0.166	-1.009	-0.462	0.253	-2.05	-0.391	0.574	0.175	-1.849	0.639	-0.419	-0.416	-1.287	-1.414	-0.553	-1.048	-1.313	-1.694	-0.346	-0.456	-0.705
366	79801	SHCBP1	0.0830401	0.0131245	0.524094	0.813	0.5125	0.3005	0.874	0.744	0.024	0.457	0.904	1.203	1.091	0.764	0.958	0.429	0.862	0.533	0.546	0.445	0.681	-0.566	0.698	0.699	-1.102	-0.453	1.457	-0.582	-0.307	0.836	0.563	0.181	1.042	0.068	0.571	0.924	0.506	-0.036	0.861	0.963	0.811	0.519	-0.122	0.254	0.39	0.345	0.066
367	9833	MELK	0.167273	0.0131318	0.524094	-1.06	-1.2935	0.2335	-0.942	-1.34	-0.194	-1.005	-1.115	0.632	-3.149	-5.698	-0.1	0.268	-1.848	-1.447	-1.792	-1.242	-0.238	-1.713	-0.435	-2.397	0.084	-2.297	-1.808	-1.479	-4.122	-0.055	0.201	-1.254	-2.213	-1.589	-2.144	-1.224	-1.145	-0.431	-1.082	-1.927	-0.524	-3.771	-1.592	-0.974	-1.487	-1.333	0.178
368	9406	ZRANB2	0.277017	0.0131323	0.524094	-0.9965	-1.522	0.5255	-0.378	0.038	-1.404	-1.035	-0.958	-1.149	0.211	0.269	-0.905	-1.65	-2.358	-1.245	-1.462	-0.995	-1.04	-1.947	-2.209	-2.92	-2.707	-1.365	-2.361	-1.273	-1.769	0.828	-3.296	-1.234	-1.509	-2.046	-0.645	-1.793	-1.877	-0.888	-3.684	-1.11	-1.194	-3.023	-1.339	-1.535	-2.358	-1.959	-1.101
369	2771	GNAI2	-0.184354	0.0131349	0.524094	-0.915	-0.5915	-0.3235	-0.653	-0.994	-2.135	-2.959	-0.995	-0.489	-0.093	-2.282	-2.432	-0.702	-0.187	-0.836	-1.191	-1.013	-0.619	-1.834	-0.875	-1.268	-0.713	0.095	-0.706	-0.604	-0.124	-0.08	-0.286	0.319	-1.045	-0.834	-0.953	-0.047	-0.556	-0.247	-1.384	-0.423	-0.42	0.161	0.072	-0.688	-0.373	0.726	-0.579
370	3577	CXCR1	0.16564	0.0131646	0.524094	-0.1485	-0.7255	0.577	-1.508	-1.718	-0.724	0.652	0.636	0.176	0.191	-0.466	0.537	0.169	-0.536	-0.471	-0.318	-1.678	-1.035	-0.344	-0.724	-2.049	-0.824	-0.512	-2.057	-0.028	-0.085	-1.638	-0.339	-0.727	-0.164	-0.083	-1.726	0.127	-1.828	-0.285	-1.373	-0.125	-2.191	-0.395	-0.543	-1.018	-0.749	-0.998	-1.204
371	10507	SEMA4D	0.0608323	0.0132128	0.524593	0.5825	0.55	0.0325	0.622	1.169	0.321	0.859	1.257	0.378	0.163	1.057	-0.338	0.386	0.543	1.131	-0.201	0.751	1.039	0.59	0.062	0.359	0.309	-0.31	0.672	0.642	0.483	0.244	-0.437	-0.266	0.382	0.645	0.693	1.163	-0.907	0.267	0.039	0.689	0.738	0.779	0.53	0.927	1.319	0.298	0.57
372	10056	FARSB	-0.106643	0.013332	0.527903	0.044	0.758	-0.714	0.602	-0.503	-0.349	-0.102	0.674	-0.621	0.19	-0.205	-0.23	0.558	0.529	0.599	-0.012	-1.045	0.01	0.435	-0.562	0.751	1.061	1.191	1.141	1.226	0.547	0.948	-0.091	1.444	0.863	0.578	0.966	0.693	1.161	0.974	0.765	0.897	0.536	0.208	1.007	-0.36	0.384	-0.131	1.078
373	26148	C10orf12	0.120933	0.013467	0.531822	0.282	-0.3105	0.5925	-0.13	0.184	0.064	0.665	1.144	0.454	-0.443	0.378	0.679	0.193	-0.146	0.371	-0.79	-1.429	-0.211	0.55	-0.448	-1.469	-1.267	0.391	0.446	0.753	0.711	-1.169	-0.147	-0.888	0.305	-0.423	0.766	-0.914	-1.544	-1.64	0.316	-1.255	0.479	-0.984	-0.443	0.162	0.592	0.578	0.824
374	55109	AGGF1	0.0797719	0.0136375	0.53619	0.416	0.196	0.22	-0.42	-0.388	-0.003	-0.124	0.647	0.807	0.459	0.373	0.98	0.887	-0.077	0.503	0.075	0.957	0.478	-0.62	-1.62	0.318	-0.626	-0.024	0.509	-0.541	0.099	0.301	0.648	0.443	0.854	0.364	0.055	0.683	0.063	0.067	-0.419	1.064	0.22	0.256	0.172	0.688	-0.493	0.004	1.042
375	121256	TMEM132D	0.131652	0.0136505	0.53619	-0.3465	-1.2045	0.858	-0.156	0.296	-0.032	1.036	-1.014	-2.331	-0.771	-0.332	1.027	-0.361	-0.576	-0.754	-0.317	-2.137	-1.383	-1.545	-0.642	-1.489	0.518	-2.729	-0.692	-2.101	0.498	0.519	-1.338	-1.46	-1.133	-0.523	-1.018	0.141	-2.396	-0.173	-2.265	-2.333	0.435	-1.275	-1.08	-1.134	0.346	-2.427	-1.415
376	2290	FOXG1	0.234368	0.0137022	0.536792	-0.077	-0.9705	0.8935	-0.276	-2.165	-0.036	0.82	-1.215	0.36	-0.162	-0.118	-0.808	0.182	0.353	0.122	-1.414	-1.1	0.523	0.01	-0.06	-1.267	-1.18	-0.954	-0.987	0.113	0.601	0.01	-1.421	0.155	0.217	-1.177	-1.03	-1.1	-3.296	0.066	-0.751	-1.674	-1.238	-1.425	-1.818	-0.692	-1.313	-0.051	-0.185
377	27339	PRPF19	-0.48636	0.0137459	0.537075	-5.0775	-3.834	-1.2435	-5.387	-3.902	-2.533	-4.123	-3.147	-5.478	-2.726	-6.441	-4.842	-5.313	-7.296	-6.138	-2.496	-4.091	-7.335	-3.593	-3.378	-2.184	-1.973	-5.718	-2.886	-5.977	-4.035	-8.954	-4.395	-1.636	-1.461	-4.208	-4.774	-2.381	-3.01	-4.919	-2.431	-4.309	-1.67	-4.482	-3.271	-6.361	-3.226	-4.734	-3.633
378	22931	RAB18	0.186983	0.013808	0.538075	-0.647	-0.786	0.139	-2.072	0.431	-0.572	-0.886	0.458	-0.108	-1.988	-0.722	-0.992	-0.472	-0.932	-0.112	0.051	0.425	-0.253	-0.368	0.446	-1.463	-1.303	-3.942	-0.413	-2.155	-1.862	-2.258	-1.905	-0.552	-0.884	0.761	-0.563	-1.452	-0.865	0.039	-0.615	0.706	-3.259	-0.707	-2.526	-1.219	-0.968	-0.948	-0.64
379	81704	DOCK8	0.0862473	0.0138712	0.538157	-0.2355	-0.8245	0.589	-1.478	-0.468	0.561	-0.217	-0.913	0.353	0.321	0.585	-0.456	-0.052	-0.515	-0.254	-2.476	-0.042	-1.578	-1.236	-1.601	-1.38	-1.025	-2.043	0.542	-1.628	-1.022	0.197	0.05	0.069	-0.201	-0.652	0.196	-0.8	-0.994	-1.801	-1.18	0.277	-1.214	0.173	0.077	-1.656	-0.276	-0.586	-0.732
380	79465	ULBP3	0.168576	0.0138832	0.538157	0.247	-0.3875	0.6345	0.43	0.247	-0.511	1.018	0.506	0.303	0.139	-0.141	-0.262	0.247	0.424	0.147	-0.77	0.056	-0.26	-1.249	-1.634	0.524	-0.899	-1.061	0.19	0.137	-0.634	0.437	0.309	-0.881	-0.356	-2.479	-0.637	0.065	0.133	-2.689	-1.829	-0.211	0.069	-1.292	-0.419	0.867	-0.512	-0.008	-0.26
381	349565	NMNAT3	0.212763	0.0139816	0.538696	-0.892	-1.3395	0.4475	-0.2	-0.869	-1.385	0.575	-0.846	-0.393	-1.114	-1.047	-0.62	-0.915	-1.67	-1.963	-3.088	-0.341	-2.296	-1.052	-1.786	-2.26	-0.714	-3.549	-1.094	-2.061	-0.896	-0.066	-1.667	-2.761	-1.074	-1.519	-4.034	-1.489	-1.317	-0.971	-0.738	-1.853	-2.229	-1.356	-1.323	-1.908	-0.765	-1.137	-0.098
382	1004	CDH6	0.0964144	0.0139873	0.538696	0.533	0.291	0.242	0.791	0.135	0.45	-0.323	1.081	1.005	0.5	0.286	1.054	-0.02	0.607	0.566	0.056	0.575	0.335	-0.232	0.768	-0.144	0.247	0.713	0.414	0.149	0.35	-0.348	0.721	0.212	0.583	-0.046	0.469	0.641	0.348	0.215	-0.568	-0.019	0.464	-0.318	0.086	0.46	-0.167	-1.072	1.552
383	375519	GJB7	-0.0899769	0.0140201	0.538696	0.4835	0.804	-0.3205	1.198	0.821	-0.073	-0.731	-0.122	0.453	0.598	-0.079	0.514	1.298	0.354	0.691	0.727	0.15	0.453	0.944	0.618	0.408	0.769	-0.394	1.376	0.629	0.451	1.089	0.573	1.895	0.497	0.899	0.89	0.885	1.118	0.931	0.961	1.06	0.807	0.96	0.777	0.638	1.209	0.357	0.801
384	327	APEH	0.0996978	0.0140973	0.538696	0.073	-0.1495	0.2225	0.139	-0.039	-0.641	0.945	0.67	0.553	0.503	-0.027	0.007	0.939	-1.304	-0.38	-1.669	-0.549	0.182	0.296	-0.359	0.359	-1.793	-0.278	-0.043	0.427	-0.525	-2.306	-1.134	-0.378	-0.577	-1.74	-0.026	-0.32	0.159	-0.215	0.674	-0.169	0.186	0.064	-0.182	0.282	-0.13	1.08	-0.023
385	3400	ID4	-0.0568416	0.0141565	0.538696	-1.276	-0.519	-0.757	-2.323	-1.693	-0.616	0.521	0.636	-0.984	0.934	-1.817	0.531	-1.568	-3.449	-1.725	-0.725	-1.527	0.28	-0.875	-0.825	0.249	1.249	1.239	0.971	-0.67	-1.225	-0.077	0.57	1.657	-0.227	-1.992	-1.399	-0.368	-4.071	0.84	0.007	-1.529	-1.26	0.916	-0.839	-2.465	0.555	0.073	-0.742
386	10003	NAALAD2	0.0656047	0.0141778	0.538696	0.8145	0.659	0.1555	0.704	0.678	1.143	0.548	1.13	1.193	0.872	0.683	1.159	0.757	-0.088	1.012	-0.252	1.109	0.896	0.906	1.018	0.666	0.308	-0.598	0.674	0.109	0.873	1.135	0.747	-0.16	0.646	0.404	0.57	1.113	0.652	0.195	-0.352	1.071	0.135	0.254	0.475	0.761	0.506	0.902	1.508
387	347365	ITIH6	0.102537	0.0142165	0.538696	0.628	0.1765	0.4515	-0.589	0.844	0.983	0.851	0.858	0.545	0.675	-1.881	1.013	0.148	0.581	-0.972	-0.294	0.534	0.181	-1.039	0.177	0.858	-0.618	-1.4	0.451	-0.349	0.825	0.632	0.733	-0.494	-0.027	0.641	0.176	0.843	0.041	-0.132	0.851	0.583	0.318	0.135	-0.236	-0.246	-0.437	-0.344	0.412
388	50810	HDGFRP3	-0.175325	0.014234	0.538696	-0.2615	0.1115	-0.373	0.204	-2.04	-0.828	0.649	-0.217	-0.654	0.368	-1.152	0.055	-1.043	-0.306	0.763	0.031	-0.148	-0.655	0.788	-0.397	-0.337	-0.194	-0.921	0.458	1.157	1.078	-1.137	0.143	1.6	0.431	0.953	0.083	1.369	0.988	-0.213	0.532	-1.923	0.419	-0.348	0.075	-0.097	0.14	1.008	0.424
389	2045	EPHA7	0.194029	0.0142363	0.538696	-0.5545	-1.044	0.4895	-1.199	-1.128	-1.279	0.453	-0.301	-0.808	0.27	-0.14	0.296	-0.217	-1.281	-1.093	-2.097	-2.315	-2.535	-0.127	0.059	-2.539	-1.022	-0.463	-1.329	0.272	-0.466	-1.486	-1.323	-0.123	0.452	-0.308	-2.272	-0.785	-0.75	-1.405	-2.626	-1.066	-1.642	-0.26	-3.284	-3.606	-0.681	-2.15	0.535
390	51203	NUSAP1	-0.0891299	0.0142628	0.538696	-0.0145	-0.5145	0.5	0.031	-1.834	-0.928	0.061	-1.799	0.53	0.469	-0.127	0.995	-0.06	-0.404	1.205	-0.361	0.25	-0.727	-1.962	0.346	-0.778	-1.219	0.85	-2.053	-1.633	-0.683	-0.967	-0.501	-0.534	-1.35	-0.528	1.221	-2.27	1.182	-0.257	0.263	-0.144	0.818	-0.966	-0.932	0.05	-0.109	-0.973	1.216
391	23389	MED13L	0.133136	0.0143768	0.54161	0.115	-0.121	0.236	0.106	0.248	0.484	-0.658	-0.555	0.879	0.032	0.124	-0.05	-0.296	0.567	0.138	-1.795	0.267	-1.165	-0.198	0.372	-0.218	0.263	0.417	-0.066	0.405	-0.648	0.754	-0.472	-1.4	0.487	-0.872	-0.154	-1.679	0.026	0.519	-0.361	0.908	-1.303	0.18	-1.657	-0.088	-0.734	0.135	0.619
392	5438	POLR2I	-0.407124	0.0146449	0.550102	-4.3625	-3.435	-0.9275	-3.517	-3.343	-3.171	-4.317	-3.114	-4.408	-2.641	-6.606	-5.249	-6.659	-8.122	-4.93	-3.058	-3.372	-4.702	-3.99	-3.607	-1.011	-5.857	-6.114	-3.719	-1.789	-5.624	-4.209	-4	-2.266	-2.214	-3.498	-5.528	-2.584	-2.949	-3.207	-1.809	-1.928	-1.731	-5.05	-2.213	-5.327	-2.338	-1.742	-3.539
393	246778	IL27	-0.275205	0.0146768	0.550102	-1.034	0.19	-1.224	-0.174	-0.434	1.073	0.471	-1.266	-3.048	-0.812	0.617	-2.044	-1.443	-1.256	-1.451	0.29	-0.814	-0.516	-0.633	0.039	-0.053	0.579	2.518	0.485	0.367	-0.896	0.568	1.078	0.565	-3.324	-0.526	-1.019	0.502	-0.483	-3.145	0.578	0.405	1.424	0.594	1.207	0.09	1.079	-0.226	-0.627
394	403314	APOBEC4	0.1272	0.0147792	0.55253	0.44	-0.0775	0.5175	-0.65	-0.969	-1.036	-0.272	0.588	0.602	0.479	0.144	0.709	0.401	0.83	0.512	-0.935	-0.358	0.399	-0.328	0.076	-0.315	0.846	-0.604	-0.231	-0.24	0.314	0.586	-0.942	-1.396	0.735	0.712	0.122	-0.425	0.459	-1.211	-0.608	0.503	-0.426	0.329	0.227	0.493	0.371	-0.52	-0.43
395	2201	FBN2	0.103789	0.0148267	0.552552	0.347	0.6285	-0.2815	1.161	0.834	1.093	-1.325	1.033	0.013	-0.365	-0.327	1.162	-0.889	-1.284	0.681	0.311	1.266	1.143	1.13	0.545	-0.768	0.213	0.625	-0.284	0.622	-1.056	0.632	-0.494	0.236	0.553	0.019	1.134	0.339	1.498	1.347	1.019	1.042	1.09	0.925	0.902	0.752	0.14	1.109	-1.082
396	63915	BLOC1S5	0.173154	0.0148914	0.552552	-1.1085	-1.2835	0.175	-1.422	-1.241	-1.619	-0.473	-0.046	0.195	-0.162	-0.976	-1.552	-0.845	-1.355	-1.39	-0.755	-1.42	-1.196	-2.063	0.112	-1.482	-0.963	-1.98	-0.606	-2.752	-2.354	-2.436	-0.891	-0.385	-0.316	-0.908	-1.147	0.19	-3.042	-1.647	-1.597	-0.757	-0.829	-3.444	-1.371	-3.814	-1.003	-0.376	-1.929
397	143162	FRMPD2	0.129249	0.0148923	0.552552	0.8585	0.25	0.6085	1.324	0.464	0.796	0.616	-1.404	0.921	0.983	-0.072	1.197	1.022	0.111	0.931	0.481	0.864	0.469	-0.216	-0.66	0.382	0.837	-0.686	-0.699	0.019	0.763	0.706	0.216	-0.12	0.965	1.19	0.005	-0.486	0.743	0.229	0.829	-1.796	0.777	-0.113	-0.737	0.582	0.271	-0.05	-0.656
398	23598	PATZ1	0.131271	0.0149413	0.552977	0.223	-0.166	0.389	0.52	0.014	0.175	-0.12	0.908	0.662	-0.059	0.271	0.417	0.043	0.759	-0.987	-0.9	-0.156	0.06	0.056	0.169	-0.671	-0.158	-0.258	-0.934	-1.113	-0.186	-0.88	0.879	-1.061	0.389	-0.103	0.406	0.418	-0.655	0.68	-0.089	-0.149	0.797	-0.174	-0.668	-1.033	0.165	-0.95	-0.758
399	10279	PRSS16	0.106184	0.0149986	0.553118	-1.1905	-0.9755	-0.215	-1.059	-1.322	0.711	-0.662	-2.483	0.759	0.599	0.952	-1.65	-3.215	-1.641	-2.237	0.508	-0.419	-3.27	-1.145	-1.017	-0.515	-0.889	-2.732	-1.691	0.913	0.221	0.075	-1.574	0.211	-0.628	-3.385	-0.131	-2.136	-1.786	-0.934	0.366	-4.237	-2.758	-2.858	-1.598	0.17	-0.736	-2.911	0.903
400	151987	PPP4R2	0.1296	0.0150999	0.553118	-0.2225	-0.1055	-0.117	0.578	-0.155	-2.419	-1.207	-0.83	0.789	-1.262	0.255	1.165	0.237	-0.958	-0.29	-0.133	-1.365	0.218	-0.098	-0.703	-0.354	-0.054	-1.172	0.083	0.179	0.809	0.109	0.272	-0.113	0.005	0.486	0.782	-1.007	-1.12	0.797	-1.382	-0.328	-2.407	-0.651	-0.379	-0.367	0.481	0.904	-0.134
401	4297	KMT2A	0.170125	0.0151002	0.553118	-0.1865	-0.7565	0.57	0.017	-1.449	0.524	-1.707	-1.035	-0.079	-0.948	-0.429	0.501	0.354	0.003	-0.294	-1.395	-0.653	-1.341	-0.883	-0.373	-1.312	0.027	-0.195	-0.784	0.088	-1.46	0.551	-2.454	-0.729	-1.225	0.172	-1.58	-0.879	0.38	-0.583	-1.183	-0.042	-0.88	-0.646	0.156	-3.031	-1.098	0.203	-0.127
402	83642	SELO	-0.0571388	0.0151318	0.553118	0.816	1.107	-0.291	1.089	0.698	0.846	0.545	1.231	1.046	0.786	0.488	0.313	1.349	0.775	1.36	1.013	0.62	1.232	1.483	0.872	0.688	1.108	0.7	0.349	0.722	1.316	0.68	1.048	1.039	0.99	1.381	1.154	2.203	1.31	1.107	1.026	1.305	0.736	1.168	1.107	0.502	1.341	1.123	1.397
403	10300	KATNB1	-0.150093	0.0151584	0.553118	-1.089	0.1305	-1.2195	0.796	-1.06	0.207	-0.264	-2.295	-1.954	-1.264	-1.118	-1.606	-3.356	0.324	0.838	1.822	-0.33	0.832	0.715	0.524	-0.58	0.561	1.739	0.357	1.58	0.862	-2.642	-1.908	-0.098	-2.016	-0.629	-0.31	0.76	-1.569	-1.589	1.104	-1.514	-0.202	1.526	-0.096	1.207	-0.219	0.774	0.448
404	55897	MESP1	-0.228217	0.0152009	0.553118	-1.2315	-0.0135	-1.218	1.026	-1.696	2.497	3.279	-2.567	-3.464	0.659	0.836	-2.857	-3.021	-5.44	-0.767	3.49	-1.078	0.515	-1.101	0.311	1.856	-0.558	4.488	0.757	2.642	1.024	-0.662	-0.74	1.96	-2.951	0.012	-0.898	-0.111	-3.565	-4.188	1.798	1.243	1.997	1.869	1.757	-0.165	-0.074	-1.83	-0.039
405	27347	STK39	0.137234	0.0152082	0.553118	0.2945	0.093	0.2015	-0.031	-1.416	0.385	0.706	0.672	0.989	-0.172	-0.804	-0.217	0.372	0.217	0.704	-0.689	0.393	0.597	0.652	0.081	-0.681	-1.044	-0.456	1.089	-0.193	-0.434	0.453	0.098	0.363	0.696	0.661	-1.019	-0.071	-0.5	0.535	-0.238	0.574	-1.422	0.6	0.015	0.088	0.03	0.498	0.583
406	3810	KIR2DS5	0.203779	0.0153142	0.553118	0.0725	-0.342	0.4145	0.055	-0.251	0.891	-0.802	0.389	0.557	1.027	0.371	0.031	-0.881	0.012	0.09	-1.327	-0.673	0.479	-0.507	0.251	-1.797	0.68	-1.669	-0.38	0.059	-0.112	-0.123	-1.998	-0.876	-0.136	-0.304	0.641	-0.503	0.316	-0.002	-1.171	-2.733	0.072	0.279	-0.816	-2.517	-1.041	-2.774	0.025
407	9786	KIAA0586	0.200895	0.0153325	0.553118	-0.493	-1.254	0.761	-0.052	-0.247	-0.739	0.851	-2.288	-0.91	-1.413	0.369	-0.974	-2.032	0.605	0.198	-2.262	0.163	0.414	-1.751	0.585	-0.176	-1.709	-1.093	-1.594	0.557	-1.208	-1.476	-1.925	-1.836	-1.813	-0.896	-1.591	-1.357	-2.994	-0.055	-0.168	-1.3	-3.26	-1.7	-0.544	-0.746	-0.907	-1.493	-0.489
408	79600	TCTN1	-0.0903016	0.015383	0.553118	0.742	0.9495	-0.2075	0.666	0.644	0.837	0.44	0.634	0.748	0.871	0.399	0.736	0.896	1.279	1	0.343	1.339	0.749	0.212	1.393	0.898	0.73	0.734	1.034	1.089	1.215	0.463	0.74	-0.4	0.63	1.359	1.366	0.167	1.432	1.141	1.254	0.693	0.355	1.007	0.246	1.034	1.1	0.767	1.147
409	6128	RPL6	-0.39911	0.0154113	0.553118	-4.961	-3.2935	-1.6675	-4.028	-5.027	-3.983	-5.441	-4.129	-5.957	-2.835	-9.472	-5.781	-3.506	-4.895	-5.079	-6.919	-3.628	-8.62	-2.995	-3.689	-0.834	-1.642	-5.875	-4.174	-1.371	-4.196	-6.921	-3.693	-1.056	-1.124	-3.047	-3.271	-2.824	-2.126	-4.514	-2.357	-3.014	-0.977	-5.117	-3.727	-7.275	-1.585	0.525	-3.316
410	3039	HBA1	-0.384245	0.0154519	0.553118	-1.134	0.5355	-1.6695	-0.094	-1.379	1.879	3.131	-1.45	-2.399	0.402	-1.126	-2.961	-1.142	-1.719	0.209	2.246	-1.613	0.094	-0.385	0.776	2.048	0.769	4.296	1.541	2.835	0.389	-0.961	0.02	1.3	-1.928	0.272	-0.497	-0.188	-0.636	-2.935	2.753	-0.03	2.611	2.532	1.614	2.02	0.835	-1.856	0.682
411	51294	PCDH12	0.330509	0.0154607	0.553118	0.079	-0.979	1.058	0.896	0.405	-1.088	-2.744	-0.154	0.103	0.221	-1.32	0.736	0.055	0.542	-2.452	1.31	-1.041	-0.99	-2.024	0.017	-0.799	-0.536	-0.222	-0.965	-0.968	-1.488	1.043	-2.464	-1.787	0.427	-1.632	-1.218	-1.963	-1.545	-1.974	0.228	-0.485	-0.96	-1.928	0.218	-0.912	-1.996	-0.734	-1.886
412	79719	AAGAB	0.150025	0.0154708	0.553118	0.2835	-0.04	0.3235	0.564	0.619	0.17	-0.526	-0.564	0.688	0.956	0.397	0.917	-1.507	0.091	-0.244	0.378	-0.728	0.083	0.193	-0.979	0.752	-0.659	-1.307	-0.458	-0.827	0.66	0.36	0.721	-0.666	0.208	0.412	-0.713	2.102	-0.025	0.594	-0.974	-2.417	-0.239	0.539	-0.423	-0.055	-0.535	-1.085	0.677
413	2848	GPR25	-0.452764	0.015512	0.553248	-1.191	-0.026	-1.165	-0.141	-1.742	-0.028	2.061	-1.673	-3.566	0.637	-0.665	-2.549	-2.557	-1.694	-0.709	0.045	-1.487	-1.181	-0.097	-0.451	2.074	-0.44	0.631	1.559	0.249	0.265	-1.831	-0.5	1.26	-3.027	0.152	-0.629	0.216	-1.481	-2.789	0.526	0.629	0.125	0.047	-0.275	0.667	0.422	-2.397	-0.312
414	54716	SLC6A20	0.0759054	0.0155591	0.553587	1.0835	0.838	0.2455	1.141	1.19	1.416	0.977	0.712	1.079	1.092	0.806	0.784	1.109	1.088	0.287	0.78	0.934	1.062	0.417	0.873	0.782	0.832	0.025	1.041	0.91	1.08	0.324	0.767	0.351	1.125	0.944	0.534	0.743	0.971	1.022	0.844	0.89	0.189	0.914	0.868	0.691	0.235	0.904	0.456
415	132949	AASDH	0.136544	0.0156104	0.554049	0.474	-0.1005	0.5745	0.859	0.35	-0.144	0.683	0.972	-0.233	0.729	0.598	0.758	-0.363	0.089	-0.161	-1.683	-0.899	-0.053	0.181	0.558	-0.073	-0.496	-1.666	-0.139	0.35	-1.106	0.918	0.419	-0.128	0.352	0.09	0.311	-0.582	-1.673	0.736	0.197	1.034	-0.407	0.167	0.329	-0.563	-0.948	-0.164	-0.488
416	2695	GIP	0.114238	0.0156616	0.554049	0.2705	-0.095	0.3655	0.223	0.318	0.189	-0.095	0.689	0.676	0.352	0.096	0.579	0.644	0.095	-0.469	0.514	-0.602	-0.518	-0.934	0.329	-0.153	-0.525	-1.794	0.708	0.462	0.067	0.2	0.483	-0.048	0.676	-0.841	-0.104	-0.92	-1.01	-0.64	0.061	-0.086	-0.38	-0.031	0.505	-0.223	-0.351	1.13	-0.271
417	80311	KLHL15	0.0787664	0.0156849	0.554049	1.0065	0.8065	0.2	1.561	1.061	1.179	0.952	1.145	0.356	0.777	0.786	1.257	1.213	0.879	0.845	0.754	1.051	0.679	0.193	0.715	0.764	0.974	0.871	0.242	0.735	0.688	0.94	0.944	1.082	-0.122	0.062	1.244	1.222	0.909	1.094	0.554	1.005	1.05	1.122	0.849	0.676	0.92	0.614	0.657
418	8799	PEX11B	0.129251	0.0157274	0.554223	0.519	-0.3695	0.8885	0.47	0.568	0.593	0.273	0.072	0.051	0.296	1.217	0.678	-0.09	0.615	0.713	0.27	0.147	-0.707	-0.772	-0.565	-0.612	-0.442	-0.494	0.051	0.432	-0.759	0.086	-1.811	-0.297	-0.608	-0.602	0.544	-0.661	-0.484	-0.067	-0.535	-0.073	0.777	-1.024	0.355	-0.207	-0.57	0.805	0.733
419	9028	RHBDL1	0.221823	0.0158907	0.556488	-0.577	-1.2445	0.6675	-0.81	-2.486	-0.475	1.021	0.21	-0.56	-0.592	-0.562	0.63	-1.321	-1.675	-1.388	0.334	-1.428	-0.298	-2.018	-1.162	-1.596	-2.264	-1.328	-0.588	-2.63	-2.753	-0.54	-0.798	-1.327	-0.337	-3.17	-0.911	0.996	-3.57	-1.637	-1.398	-1.002	-4.398	0.578	-1.048	-2.146	-0.358	-0.545	-2.352
420	6229	RPS24	-0.304132	0.0159018	0.556488	-2.85	-1.5995	-1.2505	-2.211	-2.243	-3.209	-3.458	0.566	-5.326	-0.692	-4.652	-4.514	-2.491	-2.272	-3.345	-1.743	-2.264	-6.934	-2.744	-2.739	0.091	-0.554	-2.128	-2.521	-0.977	-2.296	-4.592	-2.406	-0.133	0.578	-1.274	-1.565	-1.366	0.708	-1.553	-1.634	-0.721	-0.199	-4.488	-1.067	-6.283	-0.982	0.72	-2.345
421	11244	ZHX1	0.0486439	0.0159678	0.556488	1.1075	0.9105	0.197	0.804	1.073	1.15	0.72	1.325	0.975	1.162	1.142	1.15	0.903	1.086	1.129	0.58	1.14	0.891	1.055	1.183	0.534	0.988	0.261	0.643	1.186	0.664	0.79	1.119	0.871	1.076	1.282	1.328	-1.141	1.259	0.79	1.054	0.93	1.189	0.783	0.72	0.812	1.13	0.614	0.795
422	81855	SFXN3	0.119235	0.0159926	0.556488	0.734	0.398	0.336	0.858	0.646	0.98	-2.97	0.994	0.822	1.185	-0.229	-0.406	1.141	0.403	0.571	-0.076	0.402	0.984	-0.092	0.002	-0.462	0.906	-0.754	1.071	0.596	-0.317	0.33	-0.09	-0.121	0.608	0.258	0.536	0.619	0.982	0.788	1.091	0.905	0.515	0.223	-0.948	-0.136	-0.268	0.999	1.13
423	29850	TRPM5	0.187758	0.0159962	0.556488	0.0755	-0.294	0.3695	0.187	0.396	-0.308	-1.208	0.336	-0.47	0.004	0.147	0.96	-0.854	0.477	-0.716	-1.046	0.094	0.648	-0.209	-1.169	0.01	0.54	-0.18	-0.891	-0.119	0.046	-0.379	-0.727	0.003	-1.058	-0.609	-1.221	-1.856	-0.558	0.399	0.087	0.206	-3.363	-3.926	-0.143	-0.734	-0.931	0.755	-0.738
424	6872	TAF1	-0.203044	0.0160184	0.556488	-1.83	-1.2105	-0.6195	-2.091	-0.949	-1.43	-4.518	-1.271	-1.047	-2.545	-2.899	-2.998	-1.454	-1.569	-3.76	-1.362	-0.288	-1.506	0.051	-0.998	-1.043	-0.124	-1.319	-0.698	-0.597	-3.526	-1.887	-1.991	-1.526	-1.878	-0.783	-2.689	-2.061	-0.618	-0.887	-1.787	-4.543	-1.007	-2.462	-0.369	-1.102	-1.744	-0.634	-0.007
425	259285	TAS2R39	0.114565	0.0162067	0.558213	0.437	0.303	0.134	-0.994	-1.17	-0.007	-0.285	0.406	0.468	0.732	1.397	0.323	0.57	0.536	0.677	1.149	0.349	-0.12	0.166	0.644	-0.575	-0.369	1.228	-0.341	0.961	-0.133	0.02	-0.947	0.975	0.257	0.78	0.645	0.672	0.674	0.423	-1.123	-0.725	0.202	1.046	0.048	-0.506	0.168	0.731	0.419
426	9972	NUP153	-0.134586	0.0162224	0.558213	-0.3425	0.0895	-0.432	-0.374	0.003	-1.22	0.085	-0.311	-0.095	-0.51	-0.839	0.136	-1.275	-1.094	0.545	-0.025	0.097	1.03	-0.123	0.576	-1.54	-0.969	0.162	-0.032	0.24	0.082	-0.952	0.883	-0.487	0.832	0.634	-0.483	-0.418	0.134	-0.231	0.408	-0.4	0.344	-0.204	-0.589	0.765	0.77	-0.481	0.492
427	9349	RPL23	-0.487103	0.0162368	0.558213	-6.4865	-5.15	-1.3365	-4.913	-7.885	-4.766	-9.823	-6.487	-7.297	-2.849	-12.764	-7.792	-4.544	-5.398	-6.486	-6.962	-5.364	-10.103	-4.111	-4.886	-9.067	-5.309	-11.214	-5.357	-8.802	-4.791	-14.235	-3.918	-1.734	-1.869	-5.239	-4.315	-2.807	-2.802	-6.55	-3.718	-5.061	-5.506	-7.057	-4.801	-9.065	-3.503	-7.132	-5.014
428	7678	ZNF124	0.212158	0.0162772	0.558213	-0.6075	-1.301	0.6935	-0.49	-0.744	-0.893	-0.725	0.18	-0.396	-0.397	-1.398	0.026	0.804	-1.867	-1.787	-2.864	-0.949	-3.688	-0.293	-3.03	-2.314	-1.397	-1.598	-0.471	-2.009	-2.758	-1.1	-1.909	-0.238	-2.8	-1.695	-2.594	-0.77	-0.494	-0.287	-1.486	0.088	-0.895	-0.995	-1.188	-2.633	-1.045	0.005	-1.205
429	4943	TBC1D25	0.316557	0.0163005	0.558213	-0.751	-1.3995	0.6485	-2.007	-0.169	0.026	-0.749	-2.458	-0.943	-0.541	-0.478	-0.753	-3.121	-1.944	0.089	-1.377	-2.698	-4.651	-1.246	-1.839	-3.341	0.177	-0.898	-0.44	-0.991	-3.976	-4.571	0.049	-1.744	0.241	-0.976	-0.97	-1.756	-2.255	-1.373	-0.824	-2.517	0.254	-1.218	-2.213	-3.246	-0.67	-1.527	-1.422
430	7932	OR2H2	0.200587	0.0163194	0.558213	0.874	0.3955	0.4785	0.616	-0.367	0.812	0.823	0.925	1.188	0.52	2.102	0.47	1.253	0.98	1.265	0.918	1.166	0.379	0.03	-0.623	0.821	0.647	-0.414	0.81	0.254	1.095	-0.731	0.412	0.265	0.27	0.04	-0.309	-0.863	0.272	-0.383	0.695	0.601	0.491	1.184	0.83	1.414	1.004	0.126	0.821
431	9277	WDR46	-0.0870537	0.0164208	0.558213	0.442	0.686	-0.244	1.232	-0.416	0.319	-0.137	0.673	0.771	-1.457	0.736	0.13	0.275	0.655	0.565	1.102	0.401	0.031	1.336	0.936	0.603	0.438	1.187	-0.656	1.114	1.112	0.513	0.753	1	0.369	0.233	1.055	0.22	0.928	1.132	-0.345	1.006	0.512	0.619	1.076	1.207	1.127	0.599	0.349
432	7307	U2AF1	-0.349834	0.0164931	0.558213	-5.446	-3.487	-1.959	-4.742	-5.369	-2.593	-5.523	-3.925	-6.539	-2.386	-8.266	-7.647	-5.661	-6.27	-5.25	-5.2	-3.339	-7.271	-3.148	-3.518	-2.434	-5.624	-10.234	-3.553	-2.998	-5.501	-16.321	-3.855	-1.312	-1.809	-5.272	-4.249	-2.209	-2.795	-4.627	-2.904	-3.07	-3.357	-4.443	-3.456	-7.061	-2.263	-1.97	-3.234
433	10166	SLC25A15	0.167293	0.016585	0.558213	-0.306	-0.5695	0.2635	0.74	-0.129	0.302	0.432	-0.01	-1.273	-0.53	-0.626	-0.431	-0.278	-0.334	-1.545	-0.785	-0.983	-0.636	-1.244	-1.45	-0.27	-1.209	-1.679	0.021	-1.244	-0.152	-1.485	-1.094	-0.079	-0.848	0.308	-1.484	-0.503	-0.854	-0.193	-0.158	-0.042	-2.319	-0.743	-0.33	-0.427	0.161	0.662	0.08
434	24144	TFIP11	-0.534514	0.0166045	0.558213	-2.895	-1.6675	-1.2275	-1.797	-3.381	-2.177	-5.335	-2.25	-2.934	-1.789	-3.425	-2.856	-4.959	0.108	-5.884	-1.529	-2.307	-3.976	-1.707	-3.819	-0.033	-1.36	-1.024	-2.377	-0.71	-1.91	0.067	-4.202	-0.588	-1.312	-0.299	-3.533	-1.137	-1.98	-0.455	0.503	-1.628	-3.087	-0.639	-2.629	-4.423	-3.093	1.422	-3.798
435	284338	PRR19	-0.0762294	0.0166282	0.558213	0.6635	1.0295	-0.366	0.637	1.258	0.723	0.681	0.007	0.513	0.646	0.35	1.04	1.139	0.584	1.12	1.039	1.204	1.173	1.3	1.27	0.645	0.071	0.951	0.158	0.804	1.256	1.055	1.218	0.791	-0.25	1.281	0.889	0.449	1.27	1.352	1.031	0.193	0.497	0.934	0.849	1.028	1.293	0.706	1.292
436	4318	MMP9	0.14126	0.0166632	0.558213	0.4595	0.025	0.4345	0.801	0.565	0.617	0.828	-0.63	-0.56	0.297	1.303	-1.051	-0.786	0.354	0.763	0.05	0.096	0	0.463	-1.27	-0.4	0.806	0.297	-0.58	-0.172	0.298	0.074	-0.105	0.392	-1.103	0.241	0.251	-0.714	-0.436	-0.647	0.155	-0.082	-0.788	0.443	0.07	0.495	-1.106	-0.051	0.808
437	3902	LAG3	0.164433	0.0167156	0.558213	-0.175	-0.8805	0.7055	-1.355	-0.418	-0.416	-0.234	0.393	-0.116	0.199	-0.963	0.316	-0.084	-1.556	-0.072	-0.715	-0.182	-0.376	-2.027	-0.512	-1.137	-1.866	-1.117	0.313	-0.689	-0.719	0.564	-0.421	-1.114	-1.114	-2.388	0.245	-0.459	-0.599	-0.344	-1.366	-1.664	-2.45	-1.636	-1.042	-1.153	-1.672	-1.175	-0.375
438	2997	GYS1	0.101418	0.0167273	0.558213	0.51	0.1335	0.3765	-0.11	1.015	-0.467	0.491	0.529	0.776	-1.504	0.748	-0.244	0.095	0.903	0.592	-0.813	0.116	0.405	0.736	-0.226	0.164	-0.448	-0.125	0.407	1.168	0.681	-0.222	-0.71	-0.732	0.048	-0.091	0.6	-1.309	-1.185	0.652	0.426	0.573	0.383	0.261	-1.334	0.473	0.151	-0.562	-0.116
439	54443	ANLN	0.0876257	0.0167649	0.558213	0.754	0.551	0.203	0.763	1.162	-3.154	0.627	1.264	0.099	0.524	0.406	0.745	1.07	0.86	0.772	-1.174	0.906	-2.957	0.692	-1.704	0.975	0.561	-0.001	-0.605	0.724	0.475	0.872	-1.256	0.385	0.87	1	0.99	0.667	1.046	1.031	0.042	-0.432	-0.363	-0.105	0.541	0.842	-1.53	-0.044	1.269
440	25948	KBTBD2	0.0584972	0.0168604	0.558213	0.8675	0.8525	0.015	0.951	1.246	1.291	0.19	1.455	0.866	0.839	0.76	0.85	0.869	0.764	1.142	0.94	0.99	0.944	0.208	0.7	0.747	0.415	0.095	1.705	0.742	0.76	0.793	0.981	1.137	0.692	0.996	0.801	0.834	0.304	0.876	1.075	0.988	1.064	0.153	0.89	0.836	1.071	0.383	1.028
441	348110	C15orf38	0.0890269	0.0168758	0.558213	0.7525	0.361	0.3915	1.113	0.615	1.031	-0.198	0.89	0.38	-0.181	1.497	0.898	0.247	-0.433	1.005	-0.973	-1.3	-0.298	-1.281	0.345	0.682	0.703	0.364	-0.191	0.599	0.565	0.17	-0.075	0.116	0.431	0.765	-0.517	-1.255	1.038	0.511	1.015	0.774	0.968	0.673	-0.699	0.455	-0.461	-0.666	1.091
442	5690	PSMB2	-0.510589	0.0168796	0.558213	-7.3405	-5.4135	-1.927	-6.358	-7.443	-4.17	-9.35	-4.769	-9.545	-2.577	-11.958	-9.276	-5.155	-12.931	-7.238	-6.08	-5.812	-8.365	-5.172	-3.777	-4.177	-7.48	-7.996	-5.27	-3.971	-6.288	-16.198	-5.211	-1.937	-1.657	-4.973	-8.849	-3.506	-5.917	-7.063	-3.867	-4.701	-8.538	-5.394	-5.433	-9.828	-6.208	-1.844	-3.78
443	6143	RPL19	-0.305381	0.0169531	0.558213	-4.931	-3.4325	-1.4985	-3.976	-5.062	-2.09	-6.903	-2.835	-5.256	-3.028	-6.409	-4.697	-5.034	-6.057	-4.828	-2.535	-3.488	-6.553	-3.539	-2.573	-3.438	-3.513	-7.879	-2.689	-5.639	-4.934	-11.686	-3.427	-0.255	-2.591	-3.352	-3.492	-1.504	-3.425	-3.187	-2.09	-2.239	-4.05	-5.306	-4.09	-5.361	-2.626	-2.817	-2.751
444	2177	FANCD2	0.221839	0.0169842	0.558213	-1.4355	-0.769	-0.6665	-1.861	-1.455	-2.103	-2.729	-1.237	-1.993	-0.949	-3.568	1.202	0.862	0.262	-1.416	-0.298	-0.207	0.077	-0.655	-0.319	-1.622	-0.469	0.002	-0.741	0.52	0.332	-1.303	0.105	-0.962	-1.59	0.525	-0.422	-1.238	-1.395	1.074	-1.456	0.587	-1.582	-1.357	-1.517	-1.412	-0.797	-3.505	-1.471
445	10615	SPAG5	-0.148901	0.0170368	0.558213	-0.2615	0.044	-0.3055	-0.541	0.626	0.304	-0.228	-0.295	-0.024	-0.205	-1.466	-0.802	0.585	-0.578	-2.077	-0.208	-0.517	0.178	0.036	-0.197	0.522	0.194	0.294	-0.239	0.614	-0.63	-0.772	0.007	1.356	0.167	0.69	0.052	-0.195	0.79	0.571	-1.437	0.309	1.033	0.16	-0.523	-0.482	-0.031	-0.434	-0.588
446	64397	ZNF106	0.070986	0.0170423	0.558213	0.8725	0.649	0.2235	0.613	0.487	1.401	0.951	0.916	1.084	0.59	1.223	1.188	0.829	0.625	0.73	-0.002	0.769	1.01	0.81	1.024	0.663	0.146	0.464	1.426	0.435	0.561	0.939	0.004	1.101	0.477	0.077	1.205	1.059	0.487	0.454	0.989	0.617	0.665	1.013	0.814	0.631	0.091	0.635	0.494
447	221357	GSTA5	0.201281	0.0170565	0.558213	-0.105	-1.258	1.153	-1.816	0.874	-0.796	-1.719	-0.612	-0.312	0.225	0.619	0.258	0.102	1.04	-0.834	-3.219	-1.187	-2.269	-0.887	0.409	-1.329	-1.551	-2.015	-0.041	-1.981	-0.721	-1.349	-1.484	-0.667	0.699	-1.704	0.013	-0.708	-3.234	-0.655	-2.129	-1.386	-1.837	-0.626	-1.874	0.055	-2.573	-0.245	-0.047
448	10753	CAPN9	-0.0860399	0.0170687	0.558213	0.477	0.764	-0.287	0.516	0.188	0.989	-0.319	0.393	-0.233	0.593	0.86	0.708	0.392	0.438	0.769	0.651	0.774	0.286	0.075	1.065	0.867	0.754	0.991	0.785	1.014	0.922	0.418	1.022	1.064	0.094	0.288	0.193	0.806	-0.693	-0.226	0.456	0.622	0.956	0.89	0.226	1.1	0.975	0.909	0.618
449	9464	HAND2	-0.202004	0.0170712	0.558213	-0.9225	-0.669	-0.2535	-0.958	-1.553	-0.218	-1.937	-0.25	-1.741	-0.494	-1.233	-0.792	-0.887	-0.791	-2.119	-4.299	-0.484	0.32	-0.902	-0.526	-1.827	-1.475	0.877	-1.082	-0.185	0.22	-1.511	-0.774	0.319	-0.808	-0.653	-1.249	-0.87	0.931	-1.429	-0.58	0.018	-0.082	-0.993	-1.204	-0.451	-0.221	0.333	-1.779
450	6502	SKP2	-0.264475	0.0171016	0.558213	-1.9915	-1.23	-0.7615	-3.705	-4.345	-1.904	-8.66	-1.996	-2.718	-1.987	-3.287	-1.24	-1.315	-1.42	-0.327	-1.694	-1.164	0.054	-0.543	-1.763	-4.235	-0.848	-1.212	-2.478	-2.164	0.95	-0.378	-2.05	-0.92	0.585	0.527	-0.992	-0.919	-1.618	-0.211	-0.318	-4.122	-1.248	-4.025	-1.723	-3.282	-0.021	-2.488	-1.42
451	51333	ZNF771	-0.146648	0.0171406	0.558213	0.89	1.241	-0.351	0.889	1.274	2.061	2.498	0.127	-0.25	1.389	1.106	-0.147	-0.111	0.356	0.891	2.401	0.946	1.054	1.188	1.385	1.401	0.985	1.548	1.859	2.045	1.428	0.966	0.535	1.584	-4.795	-0.472	1.009	1.372	-1.324	-0.942	1.444	1.172	1.84	1.463	1.323	1.911	1.294	1.017	-0.272
452	8887	TAX1BP1	0.113084	0.01722	0.558213	0.1475	-0.2005	0.348	0.315	0.83	0.368	-1.107	0.232	-0.228	-0.387	0.369	0.063	-1.516	-0.247	0.717	-0.266	0.047	-2.304	0.824	0.183	-0.572	-0.188	-0.349	-0.014	-0.216	-0.828	0.867	0.114	-0.271	-0.807	0.553	-0.115	-0.086	-0.213	-0.155	-1.23	-0.109	-1.115	-0.978	0.276	-0.659	-0.816	0.923	0.682
453	6586	SLIT3	-0.303917	0.0172454	0.558213	-0.972	-0.676	-0.296	-0.351	-1.184	-0.085	-1.895	-2.567	-1.705	-0.855	-1.135	-0.502	-0.732	-1.089	0.501	-1.202	0.51	-0.671	-0.738	-0.006	-2.447	-0.019	0.417	-0.324	-0.679	-0.829	-1.823	-2.291	-0.052	-0.673	-0.55	-0.823	-0.124	-1.208	1.071	-0.098	-1.24	-1.354	-1.278	-1.257	-1.125	-0.418	-2.707	1
454	8178	ELL	-0.149777	0.017283	0.558213	0.157	0.2605	-0.1035	0.635	0.357	-2.438	1.259	-1.383	-0.647	0.454	-8.512	-0.929	0.044	0.774	0.27	1.016	-0.349	-0.168	0.675	-0.23	1.053	0.892	0.752	-0.32	0.133	0.271	0.086	-2.419	-0.049	-1.795	-0.072	0.7	0.404	-0.095	-1.53	0.687	0.628	0.74	0.204	0.755	1.069	0.646	-0.112	0.25
455	2828	GPR4	0.189947	0.017288	0.558213	-0.249	-0.039	-0.21	0.527	0.506	-0.01	-0.668	-0.272	-0.917	-0.298	-0.226	0.485	-1.318	-0.497	-0.145	0.444	0.157	0.113	-0.189	-0.056	0.214	-0.455	-0.028	-0.079	-1.407	-0.474	0.534	0.405	-0.278	0.152	0.456	0.74	-0.405	-0.78	-1.604	0.252	-2.274	0.368	-0.49	-0.05	0.271	0.818	-0.61	-0.061
456	9423	NTN1	-0.101969	0.0173459	0.558213	0.3235	0.483	-0.1595	0.112	0.36	0.658	0.344	0.007	0.787	0.17	0.811	0.479	0.296	-0.589	0.303	-0.269	1.16	-0.026	0.89	0.675	0.217	0.785	0.759	1.141	0.425	0.306	0.362	0.541	1.106	0.942	-0.158	0.316	0.376	0.122	0.596	0.082	-0.253	0.257	0.611	-0.844	0.232	0.777	0.848	0.791
457	5351	PLOD1	-0.0739702	0.0173646	0.558213	0.735	0.797	-0.062	1.108	-0.145	0.804	0.791	0.527	0.585	0.679	1.052	1.031	1.248	0.548	0.516	1.14	0.258	1.237	1.216	1.17	0.841	-0.041	0.419	1.226	0.58	0.375	0.618	0.771	0.428	0.511	0.652	0.877	1.546	1.122	0.788	0.651	0.806	1.142	0.532	0.771	0.855	0.915	0.229	0.889
458	1990	CELA1	-0.203417	0.0173743	0.558213	-1.217	-1.0775	-0.1395	-0.591	-0.745	-1.674	-1.666	0.238	-1.037	-2.014	-2.607	-2.444	-0.302	0.13	-1.397	-0.55	-0.45	-0.48	-1.2	-0.937	-2.229	-1.748	-0.148	-1.381	-1.318	-1.578	-3.398	-0.792	-1.376	-0.489	-2.838	-1.608	-0.622	-0.48	-0.457	-0.949	-1.392	-0.123	-0.295	-1.259	-1.349	0.073	-1.167	-2.284
459	23051	ZHX3	0.115258	0.0174576	0.558213	-0.2945	-0.5005	0.206	0.387	-1.276	-0.048	0.552	-2.338	-1.646	-0.724	-0.541	-0.625	0.638	0.319	0.384	-0.797	-0.205	-0.482	-1.687	-0.443	-0.284	-1.679	-2.257	-0.519	0.532	-1.223	-2.85	-0.705	0.39	0.175	-0.921	-0.325	-0.367	-0.461	0.157	-0.302	-1.453	-1.351	-1.357	-1.092	-0.121	-0.691	-1.5	-0.183
460	129563	DIS3L2	0.179629	0.01746	0.558213	0.1175	-0.7545	0.872	-1.089	1.042	0.158	-2.044	-0.942	0.828	0.182	0.346	0.08	0.155	-3.067	-0.06	-0.812	-1.461	-0.31	-1.237	-1.699	-1.312	-1.865	-3.043	-0.247	-1.041	-0.878	-0.429	-2.624	-0.697	-0.398	-1.371	-0.238	-2.22	-0.627	0.53	-0.644	-1.336	0.181	-0.879	-1.788	-0.582	-0.303	0.18	0.117
461	22926	ATF6	0.167401	0.0174827	0.558213	-0.616	-1.1095	0.4935	-1.253	-0.838	-0.712	-0.402	-0.366	0.945	0.228	-1.638	-0.52	-0.264	-3.26	-1.979	-0.422	-1.586	0.184	-1.846	-1.02	-1.181	-3.127	-2.882	-0.372	-4.288	-1.108	-2.959	-1.249	-0.473	0.404	-1.111	-0.189	-0.235	-1.835	-0.765	-0.852	-1.052	-1.127	-0.872	-0.978	-1.426	-0.81	-2.084	-2.168
462	115650	TNFRSF13C	-0.220662	0.0175081	0.558213	-0.3995	0.485	-0.8845	-0.084	0.025	0.27	1.409	-0.793	-1.664	-0.703	-0.096	-2.208	-2.04	-1.823	0.69	1.513	-0.377	0.291	-0.211	0.636	0.024	-0.973	0.398	0.712	0.997	0.98	-0.96	0.91	1.125	-2.369	0.008	0.37	1.325	-2.463	-2.87	0.645	0.583	0.572	1.117	0.983	-0.092	0.872	-0.508	0.703
463	11091	WDR5	-0.251954	0.0177337	0.560747	-2.6045	-1.563	-1.0415	-1.395	-1.95	-3.183	-5.872	-0.719	-2.723	-2.664	-5.01	-2.921	0.1	-1.096	-2.545	-1.844	-2.441	-7.791	-0.703	-2.836	-2.292	-0.971	-0.619	-2.908	-3.093	-1.872	-4.405	-3.583	-0.504	0.565	-0.121	-0.35	-0.556	-1.041	-0.111	-0.545	-1.631	-1.255	-4.392	0.411	-1.495	-2.065	-0.453	-2.94
464	7415	VCP	-0.522185	0.0177529	0.560747	-7.0625	-4.883	-2.1795	-6.731	-5.424	-3.123	-7.531	-3.2	-9.456	-3.424	-10.344	-7.547	-7.394	-1.997	-9.169	-6.986	-4.987	-6.296	-4.321	-3.378	-2.801	-6.61	-4.746	-5.022	-5.526	-9.7	-4.172	-5.085	-3.288	-0.854	-5.076	-7.906	-4.245	-3.661	-2.982	-4.357	-6.133	-0.1	-7.407	-3.926	-8.519	-4.794	-3.232	-4.972
465	3299	HSF4	-0.221085	0.0178177	0.560747	-0.376	0.512	-0.888	-1.252	-0.559	1.672	2.084	-0.18	-2.124	-1.075	0.607	-0.927	-2.418	-0.193	0.015	1.219	0.985	1.149	0.632	-0.302	-0.507	-0.055	1.986	1.359	1.792	0.222	1.706	-0.952	0.392	-2.687	-1.494	1.4	0.691	-2.129	-2.813	0.982	-1.954	0.326	0.655	0.745	1.751	0.193	-1.114	-0.141
466	10542	LAMTOR5	0.128911	0.0178323	0.560747	0.059	-0.156	0.215	-0.2	0.541	-1.833	-0.606	0.345	0.434	0.478	-0.042	-0.79	0.133	-0.015	0.273	-0.412	-0.881	-0.743	0.236	0.505	0.402	-1.128	-2.577	-0.057	0.537	-2.283	0.087	-1.16	0.328	0.485	-0.213	-0.489	-0.495	0.102	-1.374	-0.288	0.532	0.254	-0.43	-0.122	0.169	-0.068	-1.164	0.74
467	57604	KIAA1456	0.0845595	0.0178655	0.560747	0.3095	0.1875	0.122	-0.11	-0.379	0.696	0.543	0.658	0.397	-0.87	1.218	-0.063	-1.435	0.419	0.222	0.537	0.113	-0.662	0.687	-0.244	0.645	-0.043	-0.188	0.695	0.188	0.194	0.249	-0.156	0.442	0.425	-0.592	0.595	0.41	0.018	0.187	0.166	0.074	1.082	-0.125	0.034	0.194	-0.355	0.897	0.756
468	23133	PHF8	0.110702	0.0179284	0.560747	0.45	0.0475	0.4025	0.303	0.735	1.01	0.485	0.415	0.359	-1.055	0.608	0.539	0.285	0.188	0.881	0.01	0.911	0.159	0.013	-0.34	-2.425	0.635	-0.078	0.095	0.769	0.476	0.082	-0.02	-0.444	0.181	-0.007	-0.199	-0.504	0.531	0.519	-0.144	-0.297	0.27	0.48	0.419	-0.609	-1.458	0.588	1.364
469	59286	UBL5	-0.275795	0.0179395	0.560747	-0.74	-0.306	-0.434	-0.04	-0.74	-2.246	-0.618	-0.623	-3.873	-2.956	-0.716	-0.923	-2.439	0.483	-0.74	0.837	0.352	-1.014	0.343	-2.813	-0.106	1.129	0.846	-3.431	0.459	0.738	-0.437	-2.716	0.291	-1.14	0.351	-2.859	0.841	0.875	1.316	-1.654	-2.551	-0.89	-0.296	-0.367	-4.016	-1.278	-0.998	0.987
470	4056	LTC4S	-0.185507	0.0179518	0.560747	-0.3145	0.861	-1.1755	-0.504	-1.079	1.033	2.059	-0.877	-1.909	0.326	0.463	-1.919	-1.347	-0.082	-0.125	2.113	0.293	0.078	0.515	0.157	1.052	0.16	1.893	0.988	1.391	0.264	0.303	-0.321	2.279	-4.636	-0.911	1.04	1.382	-2.252	-2.342	2.75	0.734	1.786	2.174	1.152	1.663	1.278	1.398	0.299
471	8388	OR1E2	0.266501	0.0179562	0.560747	-1.16	-1.2695	0.1095	0.963	-0.006	-0.725	-2.887	0.073	-1.786	-1.595	-0.644	-1.88	-2.121	-0.108	-2.002	-1.153	-3.185	-1.912	-0.163	-1.368	-0.31	-1.544	-2.374	-0.065	-0.908	-2.32	-3.319	-1.379	-0.059	-1.07	-0.49	-2.452	-2.697	-0.228	0.244	-2.109	-1.184	-0.727	-1.728	-1.752	-1.355	-0.9	-1.99	-0.263
472	10014	HDAC5	-0.108096	0.0179683	0.560747	-0.6715	-0.014	-0.6575	0.127	0.223	-0.642	0.809	-0.772	-0.08	-0.701	-1.279	-1.222	-1.176	-1.488	0.678	0.769	-0.382	0.018	-0.204	0.223	-0.345	0.972	-0.263	-0.273	-0.975	0.987	-4.039	0.284	0.074	-0.518	0.334	0.533	0.203	-0.711	-0.979	0.944	0.01	0.527	0.472	-0.204	0.461	-0.244	-0.038	-0.059
473	283297	OR10A4	0.184171	0.0180759	0.561849	0.205	-0.0945	0.2995	0.211	-0.002	-0.014	0.623	0.71	0.199	0.06	-0.668	0.718	1.211	0.304	-0.321	-0.039	-1.598	0.703	0.501	-0.987	-0.229	-1.651	-0.536	-1.182	-0.242	0.178	-0.713	-0.349	-0.606	-0.089	1.062	0.412	-0.822	0.94	0.462	0.355	-0.833	0.053	-0.1	-0.226	0.738	0.11	-1.087	0.697
474	11222	MRPL3	-0.0833887	0.0180799	0.561849	0.4915	0.642	-0.1505	0.448	-1.155	-0.462	0.535	0.33	0.859	-0.442	-0.636	0.609	0.676	1.012	0.852	0.583	-0.253	1.021	0.804	0.396	0.756	0.08	0.207	-1.248	0.522	0.601	0.393	1.01	1.424	0.758	1.432	0.763	0.495	1.366	0.983	0.958	0.362	-0.256	0.218	1.034	0.417	-1.645	0.973	0.683
475	7514	XPO1	-0.25882	0.0181579	0.563085	-3.286	-2.2095	-1.0765	-3.983	-2.522	-2.958	-4.208	-2.339	-2.861	-2.573	-4.228	-3.731	-4.862	-3.614	-2.34	-4.214	-1.288	-6.722	-2.708	-2.979	0.041	-1.842	-0.533	-3.113	-0.207	-3.144	-3.855	-2.46	-0.639	0.017	-0.735	-3.465	-1.309	-0.119	-1.968	-0.859	-2.328	-2.071	-2.389	-2.129	-5.946	-2.324	-3.886	-2.049
476	7084	TK2	0.129361	0.0182638	0.56518	0.8295	0.5255	0.304	0.95	0.111	1.268	0.651	0.709	1.161	0.193	0.959	1.056	1.231	0.688	0.665	0.545	0.451	0.369	0.944	0.276	0.255	1.056	-0.835	1.094	0.22	1.313	0.535	0.662	0.588	0.902	0.516	0.257	-0.415	0.192	1.059	0.761	1.559	-0.381	0.473	0.818	-0.33	1.284	-0.174	0.706
477	5426	POLE	-0.249541	0.018368	0.567213	-2.8845	-2.368	-0.5165	-3.719	-2.932	-1.67	-1.068	-1.282	-5.341	-1.604	-2.555	-5.037	-6.213	-3.737	-2.837	-1.836	-1.745	-3.493	-2.429	-2.468	0.163	-2.712	-2.936	-2.613	-1.271	-4.202	-1.791	-2.409	-0.792	-1.093	-1.496	-0.669	-2.462	-2.346	-0.78	-3.518	-3.242	-1.721	-5.611	-1.93	-3.261	-1.122	0.857	-2.901
478	10521	DDX17	-0.268061	0.0184307	0.567699	-1.3985	-1.134	-0.2645	-3.286	-0.386	-0.884	-0.667	-3.42	-2.486	-0.818	-3.893	-0.547	-3.355	-0.257	-1.913	-0.925	0.13	-2.426	-1.645	-1.193	-1.748	-0.296	-1.114	-1.429	-1.726	-1.139	-0.323	0.139	-0.012	-1.929	-0.696	-1.505	0.48	-1.758	-1.129	-3.068	-2.101	-1.188	-3.303	-3.181	0.435	-0.71	-0.435	-0.362
479	79882	ZC3H14	0.134571	0.0184608	0.567699	-0.3365	-0.712	0.3755	-0.365	0.822	-0.946	0.346	0.205	-0.417	-0.275	-0.318	-0.643	-0.355	-0.664	0.016	-0.723	-2.182	-1.52	-1.224	-1.098	0.047	0.134	-0.293	0.142	-0.062	-1.015	-4.441	-0.694	-1.421	0.418	-0.762	-0.162	-1.834	0.207	-1.089	-2.404	0.588	-0.788	0.021	-0.701	-1.302	0.624	0.625	0.296
480	2444	FRK	-0.0748153	0.0185748	0.568964	0.571	1.072	-0.501	0.893	1.022	1.172	1.069	0.353	0.178	0.646	0.186	0.03	0.496	0.314	1.224	1.405	0.813	0.927	1.51	1.27	1.225	1.184	1.248	-0.356	1.09	1.262	0.435	0.27	1.723	-1.031	0.429	0.572	1.096	0.627	0.431	1.054	0.669	1.323	1.212	1.331	1.044	1.174	-0.345	1.383
481	6231	RPS26	-0.466071	0.0185792	0.568964	-6.2475	-5.525	-0.7225	-5.535	-7.505	-3.847	-10.456	-5.395	-8.416	-3.318	-12.841	-5.958	-4.026	-6.793	-6.537	-6.61	-4.476	-8.636	-4.442	-3.74	-7.636	-4.928	-10.554	-3.787	-8.83	-7.745	-15.76	-3.098	-2.173	-3.585	-5.36	-7.698	-2.146	-5.171	-7.21	-3.169	-4.017	-7.984	-9.265	-5.69	-7.787	-3.914	-6.704	-3.76
482	10086	HHLA1	0.178378	0.0186836	0.569432	-1.4555	-1.5295	0.074	-1.202	-2.55	-0.639	-1.08	-2.538	-1.453	-1.309	-2.282	-1.643	-2.046	-1.458	-1.057	-1.952	-2.796	-1.526	-1.381	-0.722	-3.791	-2.422	-2.761	-1.512	-4.602	-3.273	-2.936	-1.533	-1.248	0.229	-1.509	-1.337	-0.606	-2.163	-2.05	-0.914	-0.448	-1.601	-0.587	-1.67	-2.702	-0.061	0.594	-0.913
483	4146	MATN1	0.09614	0.0187049	0.569432	-0.054	-0.325	0.271	-1.109	0.695	-0.273	0.138	-0.326	0.607	-0.246	0.793	0.559	-0.301	-0.441	0.743	-0.6	-0.149	-0.824	-0.902	-0.342	0.339	-1.818	-1.005	-0.304	-1.745	-1.135	-1.613	-0.44	-0.493	0.033	-0.671	0.24	0.183	-0.354	-0.437	-0.454	0.574	0.39	0.733	-0.308	-0.099	-0.14	-0.237	0.543
484	9672	SDC3	-0.0915362	0.0187105	0.569432	0.3905	0.573	-0.1825	-1.193	0.444	-0.879	0.649	0.711	0.499	-0.729	0.095	0.317	0.337	0.802	0.765	0.081	-0.212	1.203	-0.259	0.363	-0.039	1.349	0.809	-0.624	-0.298	0.81	0.1	0.554	0.922	-0.387	0.676	0.946	-0.152	0.446	0.606	1.076	-0.131	0.592	0.724	0.825	0.476	0.29	1.027	1.13
485	144608	C12orf60	0.216715	0.0188036	0.571087	-0.1	-0.947	0.847	-0.355	-1.613	-1.2	-0.037	-0.127	0.492	-0.073	0.095	0.102	-1.142	-0.573	0.585	-2.625	-1.246	-0.894	-0.195	0.227	-3.46	0.54	-0.313	-1.457	-1.531	-0.178	0.147	1.099	-2.325	-1.049	-0.975	0.177	-1.331	-1.233	-1.196	-1.429	-0.108	-0.919	-0.21	-1.559	-0.153	-2.02	-4.128	0.119
486	64393	ZMAT3	0.130714	0.0189131	0.572631	-0.152	-0.692	0.54	0.183	0.936	-0.224	0.375	0.299	-0.717	-0.303	-0.08	-0.462	-0.726	0.018	-2.787	-1.613	0.024	0.014	-0.241	-0.698	-1.669	-1.044	-1.076	-0.973	-0.543	-1.267	-0.746	-1.208	-0.628	0.472	-1.17	-0.605	0.221	-0.148	-0.558	-1.222	-0.325	-2.432	-0.713	-1.122	0.477	0.414	-0.625	-2.554
487	360132	FKBP9L	0.0674292	0.018953	0.572631	0.979	0.8765	0.1025	0.517	0.985	0.998	1.147	0.839	0.934	1.312	0.973	1.237	0.848	0.431	1.15	-0.192	0.664	0.939	1.071	1.154	1.121	0.328	-0.34	1.029	0.499	1.143	0.72	0.912	1.409	0.762	1.225	1.009	1.157	0.887	1.022	0.786	1.201	0.57	0.866	0.663	0.201	1.055	0.259	0.837
488	5933	RBL1	0.182821	0.0189711	0.572631	-1.184	-1.4695	0.2855	-1.154	-0.224	-1.214	-2.248	-1.245	-3.102	0.611	-0.047	-0.914	-2.353	-2.37	-0.909	-3.411	-1.047	-1.799	-1.288	-2.08	-2.528	-3.15	-1.436	-0.866	-1.412	-1.874	-0.008	-3.556	-1.503	-0.808	-0.82	-1.181	-2.338	-3.363	-0.907	-0.938	-1.202	-3.327	-1.829	-3.75	-1.084	-0.916	-2.568	-0.375
489	1457	CSNK2A1	0.0439656	0.0190379	0.573474	1.086	0.916	0.17	1.159	1.32	1.109	0.958	1.432	0.918	1.256	0.769	1.063	0.995	1.142	1.005	0.615	0.839	0.888	1.222	1.099	1.094	1.038	-0.01	1.486	0.759	0.917	0.785	1.113	0.898	0.696	0.958	1.029	1.943	0.793	0.915	0.507	1.153	-0.254	0.74	0.845	0.731	1.115	1.181	1.184
490	10163	WASF2	-0.0890188	0.0191313	0.573898	0.581	0.9235	-0.3425	-0.05	0.22	0.283	0.089	0.983	0.6	0.456	1.045	1.095	0.644	1.004	0.562	1.105	1.086	0.865	1.373	0.882	0.656	0.92	-0.266	1.553	-0.428	0.997	1.208	0.851	1.14	1.057	0.997	1.18	1.821	0.817	0.536	0.499	1.314	0.927	0.523	0.523	0.389	0.881	1.159	0.813
491	147172	LRRC37BP1	0.12187	0.0191406	0.573898	-0.089	-0.371	0.282	-0.154	0.325	-0.834	0.662	0.527	-0.279	-1.387	0.516	0.407	-0.039	-0.139	-1.566	-0.63	-1.128	0.002	-1.141	-1.561	-0.37	-0.496	0.218	-0.87	-2.21	-1.224	0.333	0.547	-1.601	0.144	-0.792	0.267	0.458	0.285	0.012	-0.225	0.132	0.24	0.128	-0.132	-0.749	-0.372	-0.682	-0.517
492	4738	NEDD8	-0.3336	0.0191903	0.573898	-3.982	-3.1355	-0.8465	-2.404	-4.164	-2.631	-8.293	-3.8	-6.146	-2.765	-5.495	-2.425	-2.212	-5.209	-5.313	-3.556	-2.927	-4.453	-2.558	-3.264	-3.46	-5.276	-5.12	-1.962	-5.474	-2.673	-7.349	-2.732	-1.758	-2.604	-2.916	-6.894	-1.158	-1.659	-2.006	-0.979	-3.767	-4.056	-6.032	-3.783	-5.197	-3.007	-5.938	-2.962
493	3110	MNX1	0.243772	0.0192079	0.573898	-1.197	-1.61	0.413	-0.313	-0.382	-0.19	-1.964	0.107	-1.846	-1.473	-3.346	-0.921	-0.225	-2.329	-1.511	-1.023	-2.699	-2.406	-2.486	-1.577	-2.157	-2.706	-2.156	-1.878	-0.05	-1.423	-1.961	-1.917	-1.217	-0.62	-1.713	-2.32	-0.803	-2.523	-1.504	-1.194	-2.728	-0.625	-0.648	0.2	-0.395	-0.803	-1.025	-1.643
494	5433	POLR2D	-0.489938	0.0193699	0.577569	-5.606	-4.7395	-0.8665	-4.631	-5.453	-2.865	-6.318	-5.451	-6.337	-3.796	-10.5	-6.544	-4.932	-10.735	-5.759	-6.707	-4.201	-6.988	-4.018	-3.281	-5.63	-4.624	-8.32	-3.409	-6.228	-3.935	-12.265	-4.62	-2.118	-1.483	-5.475	-6.414	-1.447	-4.224	-5.561	-3.551	-2.937	-5.99	-5.472	-4.855	-7.784	-3.087	-8.448	-2.954
495	11184	MAP4K1	0.197694	0.0194536	0.578891	-0.93	-0.952	0.022	-0.249	-0.429	-1.193	-0.552	-1.199	-0.631	-0.964	-2.276	0.1	-0.896	-2.192	-1.494	-0.529	-2.75	0.239	-0.967	-0.982	-0.6	-1.788	-1.032	-1.498	-2.245	-0.321	-0.656	-0.504	-2.014	-0.766	-0.549	-3.27	-0.658	-2.443	-0.807	-0.923	-1.534	-1.804	-1.556	-0.645	-1.954	-1.057	0.74	-0.531
496	116285	ACSM1	-0.0687231	0.0195725	0.581255	0.662	0.779	-0.117	0.703	0.427	0.39	0.351	0.757	0.217	0.711	0.995	0.621	1.046	1.056	0.517	1.163	0.393	0.788	0.577	0.253	1.091	1.294	0.86	0.622	0.259	1.007	0.35	0.77	0.156	0.445	0.518	0.655	0.916	1.057	0.991	1.16	0.689	0.649	0.397	1.021	0.967	0.077	0.966	0.841
497	527	ATP6V0C	-0.354584	0.0196689	0.582943	-2.5865	-0.679	-1.9075	-2.413	-1.868	-1.806	1.253	-1.653	-3.07	-2.791	-4.358	-2.814	-2.76	-4.396	-2.363	1.011	-1.923	-2.828	-1.168	-0.639	0.363	-0.054	-0.266	-2.331	2.071	-0.541	-2.128	-0.108	0.698	-0.719	0.36	-3.512	0.122	-2.466	-1.769	1.27	-3.384	-1.502	0.462	0.514	-3.6	0.993	-2.309	-0.902
498	219959	OR1S1	0.0462356	0.0197615	0.583678	-0.2925	-0.464	0.1715	-0.798	0.693	-0.365	-0.047	-0.22	-2.037	-0.687	0.856	0.522	0.386	-0.534	-0.468	-2.016	0.754	-0.063	-0.519	-0.543	-1.212	-0.369	-0.614	-0.786	-0.942	0.061	0.09	-0.943	-0.448	0.522	-1.108	-0.954	-0.336	-0.124	0.744	0.741	-2.518	-1.704	0.22	-0.29	-0.48	-0.425	0.899	-0.616
499	25847	ANAPC13	0.106322	0.019773	0.583678	0.314	0.048	0.266	0.251	0.007	-0.018	-0.594	0.793	0.836	0.643	-0.037	0.196	0.377	0.972	0.528	-0.415	-1.751	-0.006	-1.325	-0.366	0.909	-1.489	0.052	-0.03	0.63	0.311	-0.544	-0.271	0.223	0.979	0.823	1.194	-0.264	-0.529	0.291	0.044	0.699	0.6	0.574	-0.74	0.548	0.09	0.765	-0.002
500	5775	PTPN4	-0.0935263	0.0200907	0.591871	0.3765	0.683	-0.3065	0.346	0.405	0.102	0.641	0.919	-0.437	0.008	-0.078	0.392	1.064	0.361	0.498	0.827	1.236	0.751	1.415	0.425	0.463	0.407	0.745	-0.491	0.654	1.261	-0.228	0.994	0.39	0.712	1.058	1.321	-0.272	0.766	1.033	0.183	-1.065	-0.916	0.142	1.341	0.361	1.244	0.299	0.326
501	8915	BCL10	0.0821334	0.0202122	0.592458	0.725	0.3395	0.3855	0.767	1.455	0.243	-0.205	0.672	0.441	0.683	-2.026	1.312	0.787	1.222	1.449	0.784	0.908	0.821	0.593	0.422	0.474	-1.469	-0.953	-0.205	0.038	-0.066	1.187	0.459	-0.259	0.963	0.114	1.296	-0.109	0.145	0.486	-0.812	-0.499	0.65	-0.966	0.662	-0.872	0.043	0.257	1.36
502	7752	ZNF200	-0.0839811	0.0202213	0.592458	0.508	0.5185	-0.0105	1.559	0.667	0.155	0.785	0.293	-1.586	-0.327	0.703	0.895	-1.436	0.788	0.349	-0.011	0.83	0.108	0.757	-0.555	0.756	-0.464	1.508	-0.19	-0.252	1.437	0.722	-0.025	1.195	-1.373	1.212	1.02	1.556	0.615	0.513	0.054	-0.109	-0.595	0.301	0.524	0.761	1.081	-3.629	-1.04
503	6584	SLC22A5	0.11908	0.0202395	0.592458	0.1525	-0.1445	0.297	-0.009	0.042	0.69	-1.423	0.365	0.306	-1.077	0.656	1.064	-0.653	-1.001	0.263	0.645	0.241	-0.189	0.388	0.59	-0.499	-0.069	-1.301	-0.1	-0.462	-0.517	-0.289	0.792	0.948	-0.229	-0.489	-1.299	0.17	0.604	-1.342	-0.571	-0.593	-0.607	-0.741	0.138	-0.424	0.272	0.612	0.561
504	6015	RING1	0.103017	0.0202715	0.592458	0.1685	0.001	0.1675	0.427	0.459	0.795	1.234	-0.937	-0.663	-0.838	-0.198	0.105	0.232	0.5	-1.533	-0.122	0.783	-0.082	-0.531	-0.625	-0.486	-0.909	0.841	0.093	0.6	0.084	-1.372	-0.878	-0.599	-0.17	0.26	-1.333	-0.86	0.265	0.494	0.415	0.371	-0.195	0.837	0.159	0.232	-0.606	0.418	-0.964
505	51182	HSPA14	0.238408	0.0203365	0.593181	-0.012	-1.1415	1.1295	-1.662	-0.209	-1.382	0.914	-3.002	-1.072	0.288	-0.475	0.769	0.185	0.652	0.98	-1.294	-1.588	-0.276	-2.265	-1.269	-0.4	0.513	-1.179	-0.898	-1.149	-1.054	-2.055	-1.057	-1.83	-4.139	-1.637	-0.371	-1.174	-0.05	-1.053	-1.925	-1.874	-2.424	-1.524	-1.134	-0.583	-0.555	-0.089	-1.036
506	253959	RALGAPA1	0.155685	0.0204674	0.594312	0.228	-0.4745	0.7025	0.4	0.037	-1.235	-0.179	-0.514	1.168	0.433	0.473	0.889	0.152	0.027	0.304	-1.457	0.242	-0.212	0.146	0.252	0.219	0.381	-1.093	-1.209	0.92	-0.541	-1.625	-0.28	-0.528	0.234	-0.023	-0.77	-1.022	0.799	0.6	-1.231	-0.727	-1.947	-0.87	-1.519	-0.53	-1.052	-0.421	-0.287
507	152330	CNTN4	0.1209	0.0205038	0.594312	0.37	0.092	0.278	1.154	0.736	0.134	0.687	-0.21	-0.08	0.223	0.631	0.522	0.394	0.346	0.328	-1.07	0.114	0.615	0.539	-0.479	0.129	0.013	-0.959	-1.568	0.671	-0.226	-0.201	0.582	-0.649	0.849	0.806	0.632	0.201	1.268	0.335	0.655	-1.131	-0.202	-0.04	-1.599	0.653	-0.514	-0.391	0.454
508	659	BMPR2	0.137104	0.0205071	0.594312	-0.355	-0.4985	0.1435	-0.788	-1.824	-0.011	-1.23	0.639	-1.218	-0.307	-0.628	-0.403	-0.179	0.621	0.269	-0.674	-0.254	-0.508	-1.126	-1.774	-1.136	-1.178	0.518	-0.898	-1.045	0.067	-0.282	0.491	0.067	-0.145	-1.86	-0.754	-0.255	-0.941	-0.977	-0.033	-0.489	-0.095	-0.214	-0.525	0.11	-0.841	-0.731	-0.428
509	55619	DOCK10	0.0721487	0.0205667	0.594312	0.7625	0.535	0.2275	0.584	0.91	0.843	0.489	0.794	1.13	0.75	0.669	1.157	0.775	0.512	0.036	-0.056	0.596	0.739	-0.227	0.321	0.636	0.311	0.376	1.109	-0.111	0.607	1.118	0.16	-0.288	-0.169	1.018	0.05	1.146	0.654	0.576	0.518	1.308	0.552	-0.011	0.042	0.105	-0.529	0.877	0.863
510	9443	MED7	-0.248141	0.020577	0.594312	-1.9445	-1.09	-0.8545	0.013	-0.118	-2.561	-2.731	-0.918	-2.945	-2.592	-1.328	-4.723	-0.535	0.426	-4.757	-0.316	-2.151	-2.056	-0.251	-3.225	0.898	-1.483	-1.261	-1.053	-0.389	-2.15	-0.439	-1.439	0.539	-1.304	-0.965	-1.509	-0.789	-0.031	-1.127	-0.211	-0.514	-0.016	-2.744	-0.96	-1.2	0.081	-2.483	-1.482
511	51138	COPS4	-0.308774	0.0207159	0.594668	-3.9025	-1.5615	-2.341	-3.932	-1.555	-3.895	-2.368	0.279	-4.656	-2.078	-7.594	-4.482	-4.219	-1.965	-3.91	-2.041	-2.673	-1.068	-3.779	-3.673	-0.938	-0.368	-0.225	-4.05	-1.031	-1.248	-0.518	-1.192	-0.723	0.394	-0.722	-1.821	-1.574	0.543	-1.901	-3.271	-2.573	0.571	-5.836	-1.975	-5.209	-1.549	0.353	-2.736
512	4628	MYH10	0.147614	0.0207269	0.594668	0.066	-0.2415	0.3075	0.245	0.593	-1.308	0.314	0.691	-0.21	-0.247	-0.336	0.175	0.601	-0.043	-1.338	-0.284	-0.666	0.896	-0.242	-1.092	-0.114	-1.039	-0.241	-2.055	-3.073	0.235	-0.26	0.721	0.354	-0.293	-1.291	-0.548	0.794	0.375	-0.956	0.221	0.079	0.039	0.027	0.12	-0.396	0.673	-1.014	-1.85
513	51065	RPS27L	0.114356	0.0208737	0.594668	0.437	0.199	0.238	-0.133	1.049	0.363	0.511	0.846	1.111	0.562	-0.019	0.291	0.156	0.67	-0.061	-1.443	-0.209	0.455	0.314	-1.497	-0.435	0.507	-0.457	-1.074	0.541	0.465	0.449	-0.637	-0.664	-0.069	0.183	0.515	-0.96	0.799	0.765	0.476	0.746	0.809	0.799	0.609	-0.007	0.068	-0.003	0.215
514	2356	FPGS	-0.141172	0.0208798	0.594668	0.158	0.225	-0.067	0.168	-0.038	0.148	-0.109	0.282	0.296	-0.217	0.529	0.243	0.089	0.074	0.348	0.46	0.602	1.008	0.609	0.509	0.659	0.739	1.942	-0.2	0.018	-0.994	-0.705	0.055	0.618	-0.646	-0.968	-0.294	0.16	0	-0.086	-0.038	-0.745	-0.163	0.29	1.063	0.688	1.067	1.158	0.838
515	23261	CAMTA1	0.0901892	0.0209058	0.594668	0.4805	0.202	0.2785	0.721	-0.154	0.463	0.133	0.864	0.677	-0.26	0.498	0.563	0.129	0.554	0.231	-0.652	-0.901	-0.439	-0.099	0.555	0.024	-0.056	-0.061	0.638	0.427	-0.431	0.236	0.388	0.206	0.452	0.621	0.553	-0.781	0.646	0.629	-0.023	0.48	0.136	0.198	-1.002	0.243	-0.258	0.002	1.181
516	55578	SUPT20H	0.128369	0.0209314	0.594668	0.47	-0.048	0.518	0.709	-0.419	1.244	-0.62	-0.173	0.786	0.698	0.402	0.538	-0.405	0.358	0.981	-0.399	-0.736	0.617	-0.206	0.042	-0.067	-0.386	-0.003	0.044	-0.056	-0.04	0.663	0.701	-1.052	0.012	-0.888	-0.459	0.527	0.767	-0.352	0.647	-0.504	-0.228	0.313	-0.822	0.178	0.003	-0.278	0.372
517	2639	GCDH	0.0994129	0.0209531	0.594668	0.598	0.423	0.175	1.193	1.016	0.795	-0.097	0.754	0.38	0.442	0.421	0.221	1.22	0.822	-0.563	0.189	0.676	0.318	-0.517	0.872	0.254	0.21	0.992	0.907	0.874	0.495	-0.357	0.957	1.231	0.954	0.995	0.063	0.103	-0.586	0.744	0.357	0.318	-0.318	0.43	0.44	0.866	0.416	-0.183	-1.176
518	83881	MIXL1	-0.221145	0.020956	0.594668	-0.8415	0.3775	-1.219	-0.463	-0.619	1.002	0.167	-1.623	-3.137	-1.064	-0.464	-2.201	-2.841	-1.367	-0.335	1.412	-0.181	0.201	-0.027	1.138	-0.58	0.834	2.196	1.097	1.118	0.735	0.757	0.657	-0.323	-3.183	-0.12	-0.209	0.393	-1.269	-2.765	1.722	-1.199	0.655	-0.06	0.894	1.642	1.375	-1.881	-0.815
519	401285	TCP10L2	-0.136013	0.020961	0.594668	-0.8525	0.0445	-0.897	-1.371	-0.288	-0.844	-2.358	-0.861	-0.492	-0.25	0.455	-1.727	0.406	-1.194	-1.513	-1.63	0.466	-1.259	-0.532	0.815	0.08	0.977	0.339	0.196	-1.124	-0.088	0.677	0.712	-0.329	-0.688	-0.625	-1.761	0.009	0.478	0.239	-0.013	-0.314	-0.034	0.766	0.158	0.345	0.615	0.865	-0.11
520	79898	ZNF613	0.0661944	0.0210211	0.594668	0.6055	0.543	0.0625	1.078	0.87	0.983	0.628	0.492	-0.206	1.112	0.754	0.31	0.243	-0.013	0.583	0.054	0.803	0.709	-0.26	0.538	0.942	-0.02	0.286	1.487	0.996	0.374	0.726	0.907	0.548	-0.23	0.364	0.487	1.478	0.37	-0.129	0.769	0.128	0.671	0.679	0.462	0.678	0.896	0.982	0.052
521	5682	PSMA1	-0.473566	0.0210334	0.594668	-5.971	-4.8055	-1.1655	-4.472	-4.182	-3.387	-9.448	-2.687	-8.645	-1.87	-8.384	-5.463	-7.457	-13.838	-6.479	-3.041	-4.334	-8.121	-4.644	-3.707	-3.471	-5.684	-13.917	-4.116	-4.883	-6.473	-14.815	-4.728	-2.664	-2.073	-5.794	-7.567	-2.68	-2.245	-6.473	-3.976	-2.066	-6.561	-9.218	-4.929	-7.112	-4.906	-3.591	-4.634
522	6133	RPL9	-0.395942	0.0211948	0.597839	-7.702	-6.095	-1.607	-4.734	-7.48	-4.186	-11.244	-5.879	-8.768	-2.689	-13.097	-7.924	-6.127	-8.055	-8.024	-6.846	-6.337	-8.708	-4.344	-3.849	-6.897	-7.536	-13.617	-5.257	-10.726	-6.154	-17.548	-5.602	-2.601	-5.09	-5.121	-6.533	-4.043	-6.615	-6.036	-3.132	-4.609	-11.789	-8.207	-5.483	-9.254	-4.829	-7.254	-4.486
523	7756	ZNF207	-0.39271	0.0212267	0.597839	-2.9435	-2.4165	-0.527	-2.127	-2.047	-2.76	-0.816	-3.127	-4.275	-3.695	-5.974	-4.453	-2.457	-8.212	-2.649	-3.072	-3.337	-2.417	-2.187	-3.59	-1.219	-1.026	-2.762	-2.346	-2.356	-3.576	-2.71	-3.018	-1.518	-0.815	-0.51	-0.938	-1.628	-0.177	-3.033	-2.478	-2.416	-2.185	-5.053	-2.468	-6.893	-2.122	-3.091	-0.956
524	138046	RALYL	-0.19323	0.0213455	0.6	-0.8765	-0.7685	-0.108	-0.226	0.313	-0.686	-1.608	-1.067	-0.471	-1.37	-4.157	-0.451	-1.635	-2.178	0.72	0.779	-1.929	-0.132	-0.764	-1.753	-1.897	0.688	-2.358	-0.658	-0.407	0.694	-0.773	-1.606	0.224	-0.198	-1.38	-0.384	0.47	-0.524	0.349	-2.529	-2.163	-0.647	-2.242	-2.339	-1.649	-0.791	-1.273	-1.022
525	2837	UTS2R	-0.211364	0.0213849	0.6	-0.9595	0.14	-1.0995	0.283	-0.737	1.93	2.402	-1.802	-3.318	-0.701	-1.182	-1.825	-2.394	-1.665	0.662	2.223	-0.432	0.023	-0.588	-1.536	1.568	0.241	2.887	1.251	2.358	0.842	-1.571	0.039	0.331	-3.15	-0.882	0.005	-0.058	-1.166	-3.281	1.896	0.742	1.414	1.857	1.626	1.377	0.827	-1.546	-0.085
526	4798	NFRKB	0.0942872	0.0214711	0.601271	0.3405	-0.329	0.6695	0.773	-0.554	0.422	0.362	0.95	0.491	0.001	0.342	-0.587	-0.408	-0.844	0.339	-0.452	-0.553	0.674	-0.122	-0.284	-0.925	-2.011	-0.089	0.884	-0.439	-0.9	1.136	0.641	0.698	0.647	0.277	-1.148	-0.418	-0.751	-0.737	-0.734	0.069	0.524	-0.95	-0.035	0.407	-1.576	-0.374	-1.174
527	694	BTG1	-0.0389271	0.0215957	0.603615	-0.9835	-0.629	-0.3545	-1.984	-1.449	1.207	-0.311	-2.247	-1.334	0.844	-2.549	-0.097	0.382	-0.692	-1.275	0.721	-0.275	-0.707	-0.318	0.388	-0.858	1.178	-3.925	0.393	0.605	-1.288	-4.857	-0.204	0.576	-0.075	0.281	-3.005	-0.415	-2.805	-0.757	-1.41	-1.096	-0.581	-2.925	-0.181	-2.203	-0.776	0.192	-0.677
528	391356	PTRHD1	0.138766	0.021697	0.604403	-0.3905	-0.9705	0.58	-0.35	-0.564	-0.431	0.669	-0.698	-1.126	0.654	0.537	0.468	-1.724	0.672	-0.457	0.156	-3.352	-0.961	-1.819	-1.393	-0.837	-1.86	-1.228	-0.246	-2.615	-0.913	-0.723	-0.629	-0.703	-1.047	-2.874	-0.523	-1.286	-0.137	-0.18	-2.094	-0.21	-0.8	-0.98	-1.641	-2.023	-0.73	-2.261	-1.218
529	10473	HMGN4	-0.122484	0.0217531	0.604403	0.188	0.4675	-0.2795	0.444	0.178	0.752	-0.031	0.116	0.409	-1.027	-0.594	0.073	0.198	0.48	0.888	-0.088	0.538	0.467	1.006	0.132	0.468	0.215	-0.642	-0.59	0.613	0.421	-0.286	0.897	1.066	-0.842	0.971	0.599	0.399	0.073	1.024	0.354	0.138	-0.184	0.617	0.971	0.958	0.927	0.745	1.469
530	94234	FOXQ1	-0.278904	0.0217634	0.604403	-0.705	-0.057	-0.648	-1.09	-1.599	-0.233	1.872	-0.32	-1.363	0.143	-2.544	-1.56	-2.086	-0.312	-0.056	1.208	-0.413	-0.017	-1.051	-1.846	0.852	0.237	0.661	0.067	0.422	0.426	-1.344	-0.943	-0.097	-2.631	-0.56	0.157	0.631	-1.33	-1.232	1.486	-1.335	-1.414	-0.547	1.516	1.06	0.903	-0.484	-0.003
531	140576	S100A16	0.188368	0.0217881	0.604403	-0.0235	-0.358	0.3345	0.5	-0.038	-0.726	0.148	-0.184	-0.009	-0.191	-1.143	0.246	0.689	0.189	-0.597	-1.047	-0.171	-0.604	-1.035	0.072	0.046	-0.277	-1.136	0.414	-0.651	-0.587	-0.381	-1.198	-0.851	-0.335	0.121	-0.589	-0.879	0.033	-0.195	-0.212	-1.446	-0.861	0.346	-0.881	-0.262	0.172	0.16	-1.191
532	6161	RPL32	-0.438672	0.0219807	0.608601	-6.166	-5.4685	-0.6975	-5.15	-5.97	-4.138	-8.911	-6.27	-8.102	-5.378	-13.109	-5.586	-6.062	-7.718	-8.835	-7.959	-4.931	-8.731	-5.86	-4.154	-6.729	-4.037	-9.35	-4.96	-7.295	-7.634	-11.176	-5.399	-2.071	-3.656	-5.538	-7.736	-2.727	-4.164	-6.511	-3.961	-5.727	-2.756	-8.428	-4.472	-8.797	-2.468	-5.048	-3.957
533	153830	RNF145	0.0849948	0.022066	0.609125	0.4715	0.338	0.1335	0.773	0.514	0.429	0.594	-0.192	-0.51	-0.221	1.059	0.874	-0.357	1.086	-0.261	0.218	0.608	0.726	0.087	0.075	0.725	0.467	0.774	0.513	0.716	-0.043	0.484	0.53	-0.098	0.902	-0.158	-0.062	-0.195	0.602	0.353	0.469	-1.318	-0.07	0.124	0.864	0.661	0.29	-0.423	0.323
534	339906	PRSS42	0.288098	0.0221141	0.609125	-0.5545	-0.8265	0.272	-1.13	-1.173	0.128	-0.7	-0.593	2.096	-0.536	-2.164	0.526	-0.573	1.017	0.91	0.089	-0.97	-3.655	-0.12	-0.146	-1.305	-4.187	-1.427	-0.969	0.865	-2.56	-2.673	-2.913	-0.741	0.167	-1.507	0.136	-0.775	-0.389	0.529	-0.91	-0.878	-1.665	-0.262	-1.531	-0.177	0.094	0.6	0.971
535	5709	PSMD3	-0.292682	0.0221237	0.609125	-3.2445	-2.311	-0.9335	-2.967	-3.225	-3.264	-2.984	-3.003	-4.361	-1.887	-5.832	-3.646	-2.629	-6.147	-4.832	-1.633	-2.81	-4.029	-3.333	-2.895	-1.182	-2.358	-4.864	-4.399	0.008	-3.359	-3.735	-2.264	-0.428	-0.112	-1.979	-2.895	-1.217	-1.969	-2.376	-1.415	-1.596	-0.453	-4.429	-1.215	-3.213	-1.759	0.69	-3.367
536	23619	ZIM2	0.060466	0.0222114	0.610399	1.0215	0.7315	0.29	1.418	1.041	1.584	0.45	1.111	0.974	0.857	0.474	1.021	0.539	1.022	1.261	0.676	0.909	0.536	0.501	0.983	1.182	0.218	-0.757	1.22	0.691	0.706	1.074	0.757	0.215	0.842	0.834	0.981	1.646	0.496	1.132	0.677	0.516	0.655	0.44	1.091	0.845	0.415	-1.088	1.029
537	147685	C19orf18	0.165333	0.0222556	0.610476	-1.194	-1.106	-0.088	-2.924	-2.241	-0.771	-4.376	-0.65	-1.563	0.01	-1.738	-1.048	0.119	-1.34	-0.313	-0.571	-2.309	-3.631	-3.332	-1.13	-4.107	-1.06	-1.694	-0.031	-2.081	-0.991	0.313	-1.624	-0.801	-2.242	-2.385	-0.73	-2.112	-0.743	-2.165	-0.89	-1.226	-0.16	-1.082	-0.363	-0.848	-2.143	0.674	-0.265
538	387328	ZNF322P1	0.0800485	0.0224292	0.611378	0.4645	0.216	0.2485	0.494	0.223	0.469	0.32	0.827	0.665	0.186	0.46	0.549	0.685	0.022	0.346	-0.042	-1.043	0.2	0.543	-0.303	-0.293	0.345	-0.81	0.444	0.329	0.296	0.521	0.076	-0.054	0.67	0.232	0.602	-0.338	-0.112	0.736	0.36	-0.058	0.614	0.49	-0.374	-0.229	-0.99	0.778	-0.015
539	347	APOD	-0.157556	0.022442	0.611378	-0.7845	0.0275	-0.812	-1.538	-0.776	-1.946	-0.928	-0.776	0.399	-2.299	0.403	-1.575	-0.793	0.527	-0.003	0.535	0.709	-1.998	-0.605	-0.241	-0.687	0.548	-0.594	-0.902	0.784	0.876	-0.638	-2.549	0.071	0.392	0.615	0.783	-1.469	-0.622	1.202	0.4	-1.455	0.001	-0.388	-0.06	0.054	0.51	0.101	1.184
540	10274	STAG1	0.133661	0.022483	0.611378	-0.2975	-0.477	0.1795	-0.592	-0.396	-0.199	-0.041	0.486	0.804	-0.841	-1.243	-0.893	0.166	0.183	-0.617	-0.626	-0.107	0.116	-0.23	-0.218	-0.9	0.43	-0.428	-1.062	0.662	-0.983	-1.024	0.271	-0.745	0.403	-1.135	-0.265	-1.055	-0.96	0.258	-1.271	-0.583	-0.534	-0.864	0.136	-0.526	0.07	-0.059	-1.453
541	6829	SUPT5H	-0.40974	0.0226896	0.611378	-5.9375	-3.9675	-1.97	-5.913	-5.962	-2.137	-6.933	-3.941	-8.259	-2.129	-7.264	-5.399	-6.185	-4.807	-7.19	-4.661	-4.611	-8.566	-2.585	-3.838	-2.61	-1.256	-2.229	-2.748	-4.471	-5.46	-15.662	-4.17	-1.951	-0.076	-6.331	-7.304	-3.719	-3.032	-4.771	-3.918	-2.263	-2.036	-4.594	-5.077	-5.417	-4.017	-3.723	-3.555
542	3425	IDUA	0.0730326	0.0227093	0.611378	0.696	0.6255	0.0705	1.204	0.868	0.55	0.635	0.798	0.475	1.026	1.11	0.549	0.712	0.326	0.68	-0.039	0.381	0.243	0.662	1.08	0.64	0.824	0.829	0.461	0.899	0.586	0.061	0.419	0.452	0.761	0.47	0.446	-0.31	0.8	0.65	1.047	0.764	0.255	0.611	0.716	0.715	0.69	-0.236	0.783
543	10497	UNC13B	0.230206	0.0227148	0.611378	-0.692	-1.187	0.495	-0.483	-0.901	-1.717	-1.669	-0.287	-1.528	-1.196	-0.186	-0.065	-2.544	0.005	-0.285	-3.102	0.071	-2.676	-1.171	0.084	-2.423	-4.209	-1.669	-1.268	-1.477	-0.757	-0.756	-1.203	-2.273	0.476	-2.189	0.878	-1.155	-1.03	-2.064	-0.706	-0.382	-0.678	-0.452	-1.963	-1.818	-1.808	0.904	-0.434
544	7789	ZXDA	-0.130025	0.0227198	0.611378	0.1025	0.452	-0.3495	0.468	0.246	0.924	-0.131	-0.765	-0.705	0.038	0.167	0.754	0.318	-0.287	-0.859	1.088	0.77	-0.232	1.128	0.001	0.547	0.238	0.21	0.467	0.797	0.028	-0.609	0.507	0.461	-1.205	-0.659	-0.949	0.453	0.807	-1.489	0.494	1.031	0.758	0.317	0.668	-0.122	0.15	0.451	-0.574
545	119392	SFR1	-0.0890884	0.0227834	0.611378	0.595	0.8005	-0.2055	-0.115	0.586	0.725	0.604	0.859	-0.432	0.27	0.269	0.375	1.064	0.735	0.974	0.396	0.857	1.397	1.056	1.129	1.104	1.571	0.387	-0.52	0.948	0.759	0.879	0.591	0.809	-0.215	0.165	1.15	0.693	0.165	0.792	0.73	0.489	1.246	1.198	0.92	0.678	0.265	-0.598	1.277
546	253152	EPHX4	0.126157	0.0227856	0.611378	0.36	0.0095	0.3505	0.202	0.546	0.899	0.386	1.021	0.432	0.334	0.228	0.563	0.148	0.136	-0.001	-0.25	0.303	-1.266	-0.618	0.121	0.144	-0.778	-1.297	-0.369	-1.125	-0.424	0.285	0.432	-0.338	0.104	-1.68	0.817	-0.424	0.388	0.315	-0.306	1.122	-0.509	0.172	0.822	-0.085	-0.315	0.141	0.168
547	90410	IFT20	0.066443	0.0227948	0.611378	0.822	0.6735	0.1485	1.119	0.775	0.196	0.275	0.846	0.802	0.414	1.063	0.672	0.842	1.057	0.851	-0.111	0.691	1.174	0.771	0.981	0.467	0.656	0.388	0.922	-0.106	0.195	0.61	0.962	0.764	0.887	0.951	0.713	0.312	0.006	0.44	0.634	0.75	0.72	0.691	0.57	1.159	0.645	0.523	0.92
548	4722	NDUFS3	0.134941	0.0228015	0.611378	-0.0645	-0.8675	0.803	-0.164	0.283	-0.97	-0.649	0.584	-0.969	-0.932	0.666	0.233	-0.012	0.535	-0.117	-0.157	-1.327	0.279	-1.083	-1.283	-1.334	-1.199	-0.771	-0.984	-3.092	-0.333	-0.952	-0.5	-1.115	-0.344	-0.783	-0.143	-2.135	0.54	0.163	-1.82	-2.679	-0.256	-1.01	-1.426	-0.345	-0.956	-0.474	-0.728
549	25979	DHRS7B	0.104916	0.022819	0.611378	-0.115	-0.295	0.18	0.524	1.137	0.15	0.158	-0.075	-1.235	-0.016	-1.458	-0.155	-0.787	-2.72	-0.445	-0.667	0.521	0.533	0.237	-0.699	-0.272	-0.096	-2.033	-0.737	-0.47	0.401	-3.285	-0.171	-0.07	0.043	0.256	-0.986	0.218	-1.831	-1.93	0.173	-1.352	0.129	0.209	-0.618	-0.318	1.106	-1.875	-0.579
550	146802	SLC47A2	-0.144519	0.0228467	0.611378	-0.388	-0.191	-0.197	-0.05	-2.806	-0.876	0.22	-0.218	-1.193	-0.36	0.23	-0.378	-0.885	-0.398	-0.885	-0.061	0.262	-0.804	-1.014	-2.33	0.974	-0.524	0.227	-1.133	0.401	1.001	-0.602	-0.793	0.237	-2.074	0.317	0.922	-0.385	0.145	-0.88	-1.031	0.551	0	-0.321	1.018	-0.95	-1.763	1.05	-2.393
551	26276	VPS33B	0.141574	0.0228696	0.611378	-0.285	-0.528	0.243	0.151	0.54	-1.443	0.022	-0.184	0.199	-1.826	-0.305	-0.574	-0.265	-0.672	-0.493	-0.45	-3.772	-0.534	-1.475	-0.009	-0.522	-1.195	-0.263	0.028	-1.681	-1.746	-0.113	0.089	-0.841	-0.003	-0.077	-0.516	-0.504	-0.698	-0.613	-0.359	-1.549	-0.745	0.116	-1.882	-0.352	-1.296	-0.199	-1.279
552	27148	STK36	0.0897259	0.0229406	0.612165	0.492	0.257	0.235	-0.076	0.689	0.108	0.014	1.03	0.356	1.07	0.766	0.458	0.812	0.526	-0.013	-0.514	0.671	0.363	0.592	-0.27	0.844	-0.45	0.657	-0.078	0.712	-1.308	0.804	0.554	0.589	0.646	0.182	0.069	0.8	0.994	0.493	-0.088	0.049	0.165	0.02	0.441	-0.613	0.332	-0.854	-0.137
553	130940	CCDC148	0.150878	0.0229971	0.612563	0.1645	-0.221	0.3855	-0.906	0.223	0.213	-0.391	0.797	0.577	-0.726	0.129	0.321	-1.034	0.2	-0.519	-1.109	-0.745	-0.604	0.375	1.038	0.203	-0.971	-0.639	0.566	0.042	-0.744	0.563	-0.864	-1.297	0.711	-2.32	-0.199	-0.41	-0.761	-1.564	-0.036	0.286	0.619	0.619	-0.905	-0.243	0.231	-0.143	0.372
554	9823	ARMCX2	0.122753	0.0230674	0.613327	0.522	0.1025	0.4195	-0.43	0.814	0.408	1.006	0.156	0.636	1.02	0.672	1.192	0.276	-0.322	-2.924	1.277	0.568	-0.005	-0.115	0.055	0.787	0.21	0.169	0.15	-0.737	0.412	-0.227	0.053	-1.246	0.713	-0.242	-0.86	1.549	-0.214	0.567	0.547	-0.543	0.332	0.892	-0.361	0.286	-0.777	0.547	-2.279
555	51540	SCLY	0.237328	0.0232201	0.614701	-1.291	-1.7045	0.4135	-1.725	-1.524	-1.058	-0.412	-1.56	-0.723	-0.789	-4.097	-2.661	-0.03	-5.576	-0.674	-2.713	-2.969	-0.604	-2.753	-1.323	-3.882	-0.326	-0.659	-1.48	-1.173	-1.88	-0.165	-2.804	-0.525	-2.629	-1.999	-0.869	-1.34	-0.27	-0.977	-2.944	0.201	-2.587	-0.504	-2.76	-1.529	-1.945	-3.004	-2.068
556	9238	TBRG4	0.174231	0.023239	0.614701	-0.789	-1.189	0.4	-1.356	0.603	-1.801	-0.07	-1.184	0.235	0.175	-1.107	-0.401	-0.471	-3.969	-2.091	-1.905	-0.418	-0.373	-2.374	-1.127	-2.294	-0.935	-0.318	-0.469	-2.3	-0.255	-1.42	-1.186	-1.271	-0.823	-1.222	-0.905	-1.192	-1.205	-1.199	-3.447	-0.536	-0.89	-2.156	-2.861	-0.601	-1.666	-1.175	-1.809
557	4150	MAZ	-0.0802186	0.0232443	0.614701	0.441	1.051	-0.61	1.085	0.652	1.245	0.845	-1.222	-0.906	0.982	-0.455	-0.622	0.23	-0.733	1.05	0.886	0.286	1.221	1.084	1.186	1.138	1.157	1.312	0.853	1.34	1.264	-4.038	1.159	1.823	-0.715	0.37	0.818	1.139	0.156	-0.642	1.332	0.518	0.49	1.184	1.375	1.018	0.976	-0.179	1.088
558	91687	CENPL	-0.115241	0.0232945	0.614925	-0.665	-0.0265	-0.6385	-1.359	-2.211	0.605	-2.057	-0.361	0.908	-0.773	-1.353	-0.585	-0.51	-0.503	-0.745	-1.166	0.518	0.614	0.266	0.039	-1.029	-0.092	-2.074	-0.532	-0.212	-0.164	1.075	0.041	0.98	0.631	-1.334	0.204	1.107	-1.984	0.104	0.517	0.519	-0.986	-0.866	0.075	-2.575	-1.054	-1.887	0.055
559	6651	SON	-0.314325	0.0234058	0.616758	-2.5825	-1.8725	-0.71	-2.595	-3.283	-1.845	-5.505	-1.343	-1.696	-3.287	-4.791	-2.57	-3.405	-1.547	-2.517	-1.929	-0.378	-1.227	-0.31	-2.945	-3.093	-0.332	-0.254	-1.993	-0.128	-0.839	-2.593	-4.487	-0.446	-1.02	-1.786	-1.651	-2.324	-3.075	-1.997	-2.112	-1.645	-2.858	-4.376	-1.816	-3.714	-2.357	-0.923	-1.707
560	54814	QPCTL	0.0799423	0.0235118	0.617746	0.5185	0.094	0.4245	0.165	0.739	0.672	-1.411	0.604	0.33	0.436	0.471	0.896	0.566	0.122	0.707	-0.477	-0.1	0.602	-0.087	-0.13	-0.106	-0.674	-0.786	0.649	0.033	0.185	0.52	0.436	-0.556	0.68	0.176	-0.383	-1.145	0.66	0.327	0.154	0.24	-0.461	0.034	0.619	0.527	-0.214	-0.25	0.283
561	115727	RASGRP4	-0.073144	0.0235513	0.617746	0.8065	1.0175	-0.211	0.247	0.791	1.398	1.523	0.62	-0.006	0.376	0.936	0.2	0.822	0.976	1.543	1.141	1.197	0.978	0.874	1.255	0.851	0.712	1.262	1.128	1.326	1.257	0.619	1.535	0.594	-1.429	0.183	0.69	0.995	0.841	-0.149	1.04	-0.099	1.34	1.221	1.093	1.489	1.173	0.976	0.828
562	6634	SNRPD3	-0.28094	0.0236715	0.617746	-2.9285	-1.8305	-1.098	-2.198	-2.989	-3.136	-2.868	-2.763	-3.999	-0.548	-6.235	-3.919	-1.822	-3.324	-2.701	-1.906	-1.499	-4.591	-2.841	-2.829	-0.51	-0.572	-0.54	-1.835	-2.906	-2.646	-1.085	-2.179	-0.731	-0.239	-1.826	-1.915	-0.735	-0.429	-1.677	-1.488	-1.171	-2.06	-2.254	-3.108	-5.238	-3.017	-1.471	-1.724
563	6650	CAPN15	-0.152163	0.0236989	0.617746	-0.4235	0.5155	-0.939	0.538	-0.325	1.418	2.216	-0.746	-2.478	0.848	0.826	-2.472	-1.197	-0.947	-0.522	0.792	-0.381	1.246	0.403	0.719	0.535	-0.315	1.931	0.69	0.861	0.372	0.57	-0.389	1.428	-0.496	-0.002	0.454	0.001	-0.693	-3.233	1.217	0.501	0.259	1.298	0.817	1.105	0.635	-1.239	-0.215
564	11055	ZPBP	0.048801	0.0237393	0.617746	0.9495	0.8405	0.109	0.576	1.085	0.575	1.018	1.459	0.763	0.979	1.022	0.9	0.844	1.035	0.92	0.5	0.817	1.257	0.597	0.864	0.881	0.526	0.339	1.594	0.67	0.69	0.991	0.75	1.221	1.163	1.038	0.906	0.712	1.316	0.914	0.998	0.796	0.974	0.683	0.679	0.737	0.098	0.795	0.955
565	4126	MANBA	0.160057	0.0237564	0.617746	-0.4715	-0.609	0.1375	-1.125	-0.272	-0.879	-1.558	1.074	-0.739	0.273	0.072	-0.671	-1.215	0.352	0.998	-0.455	-1.514	-3.217	-0.267	0.087	1.302	-1.064	-0.951	-0.275	0.857	-1.54	0.272	-2.099	-1.505	0.758	-0.382	-0.09	0.569	-1.236	-0.714	-0.859	-1.258	-0.504	-1.024	-0.444	-1.183	0.263	-2.22	0.255
566	9052	GPRC5A	0.118741	0.0238241	0.617746	0.178	-0.2635	0.4415	-1.223	0.526	0.46	0.222	0.457	1.218	-0.953	-0.018	0.134	0.124	-0.608	0.284	-1.25	-0.977	-0.498	0.706	0.048	-0.159	0.26	-0.961	-0.248	-2.547	0.482	-0.343	0.734	-0.05	-0.038	-0.074	-0.59	-0.427	-0.383	-0.354	-0.327	-0.735	-0.279	0.21	0.4	-0.314	0.089	0.794	-0.529
567	51555	PEX5L	0.0567009	0.0238748	0.617746	0.389	0.3825	0.0065	-0.198	-0.053	0.822	-0.035	0.118	1.447	0.224	0.633	0.85	0.475	0.303	0.579	0.66	0.406	0.219	1.063	0.896	-0.232	0.223	0.359	0.801	0.502	-0.166	1.098	0.103	-0.238	0.112	0.812	0.122	0.905	0.926	0.535	-0.627	0.66	0.667	0.259	0.282	0.434	-0.007	-0.45	1.007
568	25961	NUDT13	0.0573795	0.023898	0.617746	0.7755	0.6175	0.158	0.641	1.417	0.634	0.768	1.059	0.783	0.864	0.954	0.239	0.342	0.908	-0.351	0.554	0.6	0.699	0.633	0.65	0.77	0.141	0.02	0.775	1.238	0.703	-0.144	0.795	-0.118	0.897	0.549	0.721	0.751	1.01	0.496	0.28	1.011	1.051	0.371	0.602	0.324	-0.137	0.055	0.39
569	55279	ZNF654	0.119637	0.0239596	0.617746	-0.0015	-0.2655	0.264	-1.017	0.818	0.698	-0.001	0.364	-0.002	-0.696	0.118	0.31	-0.011	-1.428	-0.245	-2.665	-0.005	0.058	0.027	-0.688	0.07	0.335	0.641	-0.626	-1.583	-0.077	-0.073	-0.199	-0.625	0.156	-0.504	-1.217	0.496	-1.891	-0.435	-1.324	-0.254	0.313	-0.043	0.531	-0.277	-0.511	-0.963	-0.521
570	79716	NPEPL1	0.0497186	0.0239633	0.617746	0.726	0.293	0.433	-0.066	0.862	0.161	1.146	0.546	0.242	1.37	0.811	1.069	0.269	0.641	0.94	-0.381	-1.168	1.008	0.354	0.178	-1.865	1.414	0.768	-0.22	0.322	0.853	-0.755	-1.233	0.157	0.915	0.743	1.137	0.739	-0.14	0.324	-0.79	-0.503	0.51	0.264	-0.7	0.234	0.643	0.705	0.979
571	7007	TECTA	0.128989	0.0239831	0.617746	0.1625	-0.257	0.4195	-1.252	0.81	0.049	0.618	-0.128	-0.293	0.607	0.276	0.671	1.14	-1.485	-0.236	-2.199	0.279	-0.017	0.322	-0.164	-0.528	-1.81	-0.047	-0.374	0.428	-0.799	-3.112	-1.028	-0.236	0.992	-1.773	-0.777	-2.427	-1.442	0.917	-0.278	1.095	-1.496	-0.852	-0.751	0.6	0.188	0.551	0.548
572	1317	SLC31A1	0.169186	0.0239885	0.617746	-0.453	-0.927	0.474	-0.739	-1.048	0.052	-1.485	-0.152	-0.181	-0.725	-0.054	-0.13	-0.093	-1.189	-1.751	-1.745	-1.046	-1.627	-0.327	-1.159	-1.253	-0.824	-0.127	0.044	-1.195	-3.419	-1.318	-0.769	-0.554	-0.563	-1.056	-1.546	-3.499	-1.08	-1.806	-0.893	0.296	0.071	0.144	-0.343	-0.374	-0.485	-0.484	-1.218
573	5598	MAPK7	-0.0626469	0.0240796	0.619009	0.735	0.835	-0.1	1.096	-0.595	1.456	1.322	-0.341	-1.076	1.026	1.132	-0.472	-1.14	0.444	1.048	0.914	0.763	1.102	0.497	1.005	0.847	-0.075	1.604	1.217	1.183	1.105	0.73	0.202	1.416	-2.173	0.309	1.111	0.521	-0.294	-1.966	1.315	0.541	1.022	0.802	1.209	1.089	1.02	-0.054	0.823
574	3383	ICAM1	0.161181	0.024154	0.61961	0.0625	-0.4265	0.489	-0.158	0.704	-0.006	0.693	0.177	0.43	0.313	-1.04	-0.082	-0.362	-2.315	0.131	-1.18	0.542	-1.201	-0.633	-0.707	-0.577	0.425	-0.212	0.196	-0.063	-0.114	-0.079	-1.071	-1.08	0.076	-0.997	0.251	-0.842	-0.156	-1.446	-1.079	0.237	-0.085	0.314	-0.517	-1.987	0.401	-0.752	-0.336
575	6210	RPS15A	-0.381334	0.0241871	0.61961	-6.357	-4.663	-1.694	-4.604	-6.25	-2.939	-10.368	-4.923	-7.282	-4.754	-12.291	-6.464	-4.424	-7.651	-6.666	-5.82	-6.059	-9.161	-3.372	-3.215	-3.252	-1.88	-9.825	-3.922	-5.337	-6.928	-14.404	-4.425	-1.582	-0.315	-4.335	-6.141	-3.153	-5.93	-4.793	-4.117	-4.784	-9.371	-7.595	-4.542	-8.703	-3.195	-0.512	-3.805
576	84260	TCHP	0.139421	0.0246598	0.629311	0.111	-0.255	0.366	0.095	-0.438	0.324	0.075	-1.862	0.054	0.127	0.426	0.757	-0.52	0.56	0.565	-0.279	0.476	0.034	-2.132	-0.07	-0.029	0.186	-0.542	0.892	-1.468	-1.438	-2.629	-0.997	-0.046	0.609	0.157	-1.039	0.066	0.209	-0.423	-0.866	-1.553	-1.423	0.186	-0.939	-0.533	0.495	-0.143	-0.832
577	6653	SORL1	0.220454	0.0247473	0.629311	-0.5815	-0.995	0.4135	0.93	-1.562	1.059	-0.352	-1.481	-0.118	-0.811	-1.73	-0.025	-0.877	0.366	-1.245	-1.639	1.082	-0.059	0.255	-0.632	0.365	-0.608	1.335	-1.205	-1.389	-0.601	-0.409	-0.785	-0.661	-2.383	-1.574	-1.301	-1.469	-1.242	-0.544	-1.446	-1.63	-1.75	-3.09	-2.282	-0.576	-2.121	-3.722	-0.336
578	4690	NCK1	0.124799	0.0248068	0.629311	-0.185	-0.3275	0.1425	0.182	-0.279	0.667	-0.292	-0.063	-0.308	-0.091	-0.787	-0.063	0.032	-1.636	-0.285	-0.235	-0.029	-0.37	-0.337	0.087	-0.399	-0.387	0.78	-0.026	-1.45	-1.331	0.309	-0.872	-1.357	-0.318	0.133	0.049	-0.529	-0.235	-0.142	-0.385	-0.115	0.187	-0.551	-0.405	-1.128	-0.256	-1.998	0.029
579	6883	TAF12	0.0572009	0.0248826	0.629311	0.96	0.8285	0.1315	0.893	1.19	1.407	0.772	1.148	1.027	1.234	1.176	0.828	0.879	0.807	0.769	1.127	1.012	0.83	0.474	1.139	1.227	0.827	0.73	1.419	0.755	0.661	0.72	1.263	0.986	0.645	0.617	0.335	0.882	0.704	0.781	0.747	0.925	0.929	1.074	0.65	1.11	0.635	0.277	1
580	3547	IGSF1	0.0869085	0.0249178	0.629311	0.6965	0.528	0.1685	0.754	0.829	1.193	-0.357	0.889	0.345	1.105	0.76	0.471	0.639	0.581	0.32	0.438	1.018	0.28	1.022	0.248	0.498	0.631	0.458	1.206	0.794	-0.018	0.753	0.033	0.813	0.754	0.635	1.1	0.656	0.888	0.298	0.098	0.792	0.558	0.394	0.369	-0.787	0.329	0.485	0.244
581	129450	TYW5	0.134005	0.0249235	0.629311	0.0705	-0.2125	0.283	0.725	0.73	0.477	-0.64	-0.482	0.36	0.769	-0.058	-0.857	0.155	-0.014	-1.245	-0.693	-0.158	-0.095	-0.356	-0.479	0.336	-0.938	-0.731	-0.565	-1.333	-0.1	0.751	-1.048	-0.712	0.578	0.025	0.552	-0.889	-0.157	0.544	-0.484	0.03	-0.348	0.404	0.371	-0.438	-0.267	0.084	-1.23
582	57282	SLC4A10	0.106347	0.0250137	0.629311	-0.361	-0.72	0.359	-0.353	0.068	-1.44	0.522	-0.971	-0.189	-0.369	-0.074	0.112	-1.138	-0.5	-0.452	-2.744	-1.152	-0.303	-0.701	0.277	-1.704	-1.476	-0.614	-0.422	-2.206	-0.489	-1.762	-0.721	-0.719	0.163	-1.358	-1.999	-0.16	-0.475	-1.552	-1.346	0.202	-1.658	-0.425	-0.287	-1.264	-1.347	-1.54	-0.055
583	2889	RAPGEF1	-0.179219	0.0250246	0.629311	-0.402	-0.092	-0.31	-0.312	0.214	0.726	-2.069	-0.105	-1.405	-0.492	-8.674	-1.76	0.257	-0.739	0.03	0.49	0.126	-0.74	-0.668	0.776	0.246	0.326	0.146	-1.009	-0.246	0.028	0.85	-0.846	-0.544	-1.668	0.414	0.737	-0.738	-3.332	-0.078	-0.252	0.717	-0.161	-0.671	0.627	-2.219	-3.258	0.961	0.274
584	8527	DGKD	0.166185	0.0250292	0.629311	-1.082	-1.576	0.494	-1.203	-0.587	-0.336	-0.294	-2.018	-1.206	-0.882	-1.481	-0.834	-0.961	-1.901	-1.537	-3.342	-2.042	-1.91	-0.23	-0.103	-2.27	-1.492	-0.131	-1.674	-0.133	-1.793	-0.969	-1.989	-0.294	-2.79	-0.978	-3.368	-1.654	-1.628	-2.149	-0.37	-2.278	-1.476	-1.524	-1.09	-2.807	-1.854	-0.657	-1.088
585	84858	ZNF503	-0.11691	0.02506	0.629311	-0.5485	-0.0245	-0.524	-0.651	-0.342	-2.371	1.196	-0.852	-0.736	0.06	0.621	-1.267	-0.446	-0.134	-1.999	0.843	-0.561	0.37	0.397	-1.591	-0.06	0.598	0.537	0.353	-0.249	0.011	0.749	0.337	-0.411	0.253	-0.12	-0.105	-0.596	-0.209	-0.404	0.799	-0.19	1.047	0.38	-0.415	0.547	-1.78	0.399	-0.303
586	197322	ACSF3	0.114262	0.0250669	0.629311	0.5225	0.237	0.2855	1.193	0.418	1.212	0.913	0.287	-0.305	0.79	1.138	-0.244	0.248	0.627	-0.18	0.763	-0.608	1.196	0.737	0.754	-0.061	-0.407	0.646	1.255	0.409	-0.697	0.422	0.442	-0.287	-0.525	-0.439	-0.417	-0.362	-0.372	-0.543	1.263	0.989	0.863	0.406	0.845	0.715	-0.033	-0.518	-0.261
587	23518	R3HDM1	0.0942616	0.0250969	0.629311	0.5865	0.412	0.1745	-0.374	1.122	-0.04	0.505	1.177	0.33	0.236	0.234	1.03	0.668	0.81	0.836	-0.07	0.033	0.469	0.305	0.75	0.52	-0.183	0.173	0.625	0.393	0.514	0.168	0.573	-0.604	0.95	0.581	0.664	0.493	0.431	0.45	0.963	0.061	0.694	-0.317	-0.034	0.495	-1.039	0.289	0.311
588	833	CARS	-0.278657	0.0251212	0.629311	-1.3685	-1.1745	-0.194	-4.1	-1.287	-2.703	0.062	-0.812	-1.057	-1.695	-3.736	-1.357	-1.38	-1.331	-4.255	-4.139	-0.435	-1.597	-1.272	-2.146	-0.874	-0.585	-0.176	-2.115	-1.077	-1.036	-1.023	-1.351	-2.213	0.389	-0.176	-3.34	-1.049	-0.589	-0.522	-1.3	-0.978	-1.842	-3.008	-2.305	-3.209	-0.822	0.187	-2.395
589	124565	SLC38A10	0.131126	0.0252189	0.630687	0.433	0.225	0.208	0.542	0.91	0.461	1.106	0.057	0.405	-0.621	0.287	0.777	1.024	-0.243	0.36	0.256	0.211	0.239	-0.085	-0.264	0.335	-0.326	1.149	0.034	-0.937	1.082	0.916	-0.112	0.798	0.298	-0.05	0.483	0.302	0.12	0.582	-0.087	-0.032	-2.972	0.494	0.324	-0.884	0.611	-0.608	-0.249
590	171586	ABHD3	0.237456	0.0253331	0.631648	-0.541	-1.1755	0.6345	-0.54	-0.813	-0.366	-0.047	-1.122	-0.25	-1.513	-0.542	-0.738	-0.312	-1.788	-0.112	-1.176	-1.948	-0.724	-1.853	-1.821	-2.279	-1.105	-2.103	-1.083	-1.176	-0.684	-1.175	-1.389	-0.182	-1.045	-1.951	-0.816	-1.162	-1.859	-1.677	-1.577	-0.415	-1.187	-0.523	-1.087	-0.134	-1.34	-1.163	-0.966
591	205564	SENP5	-0.102145	0.0253431	0.631648	-0.023	0.553	-0.576	-0.353	-0.688	0.471	-1.03	-0.171	0.974	0.483	-0.98	0.733	0.125	-0.231	1.006	-0.581	1.044	0.622	1.239	0.669	-0.106	0.79	-0.712	0.477	-0.076	0.554	-0.134	-0.489	0.597	0.835	0.552	0.37	0.141	1.021	0.942	0.659	-0.13	0.076	0.235	-1.06	0.64	-0.273	0.769	1.446
592	124583	CANT1	0.149443	0.0253932	0.631704	1.169	0.7745	0.3945	1.93	1.154	0.608	1.643	0.437	-0.04	1.354	1.154	1.327	1.184	1.334	0.523	0.931	0.348	0.756	-0.204	0.742	1.115	-0.106	0.721	0.793	0.652	0.684	0.72	0.964	-0.817	1.601	1.25	1.009	-0.772	1.264	1.153	1.363	0.291	0.541	1.327	0.876	1.415	0.809	1.735	0.131
593	5515	PPP2CA	0.0960636	0.0254311	0.631704	0.361	0.3215	0.0395	1.216	-0.518	0.555	0.07	0.803	-0.673	0.276	0.214	0.965	1.05	0.446	-0.521	1.177	0.733	1.08	-0.902	-1.609	-0.21	0.532	0.247	-1.298	0.549	0.954	-0.53	-0.704	0.396	0.997	1.206	0.961	0.949	0.536	0.941	-0.283	-0.301	-0.753	-2.295	0.671	-1.602	-1.822	0.047	-0.502
594	3009	HIST1H1B	0.193296	0.0254757	0.631746	-0.0015	-0.7975	0.796	0.487	-0.059	0.056	-1.165	-1.246	-0.6	0.642	0.288	0.142	-1.681	0.869	-1.08	-2.162	0.158	-0.005	0.395	0.534	-1.824	0.431	1.151	-1.23	-0.787	-0.093	-0.906	1.137	0.282	-1.711	-0.19	-1.381	-1.704	-0.532	-1.324	-0.824	-1.228	-1.542	1.594	-0.24	-0.808	-1.219	-5.058	-2.08
595	201305	SPNS3	0.0561659	0.0257742	0.637897	1.048	1.0395	0.0085	1.353	0.551	1.081	1.265	0.565	1.155	1.114	1.628	1.015	0.766	0.523	0.977	1.148	1.203	1.244	1.138	1.074	1.12	0.86	0.89	0.95	0.381	1.068	1.018	1.041	1.054	1.038	1.042	1.101	1.774	0.79	0.922	0.983	1.277	0.804	1.022	0.683	0.546	0.725	1.192	1.066
596	200576	PIKFYVE	0.0962896	0.0258496	0.637897	-0.512	-0.6285	0.1165	-1.469	-0.158	-1.766	-0.083	0.301	-1.139	-0.239	-2.863	-0.658	-0.366	-1.661	-0.172	-0.023	-0.324	-1.971	-0.969	0.661	-0.523	-0.492	-1.742	-0.14	-0.499	-0.984	-0.861	0.075	-1.583	-0.183	-0.598	-0.38	-0.704	-1.805	-0.458	-0.659	0.55	-0.043	-1.891	-2.799	-1.836	-0.848	-0.072	-1.383
597	11016	ATF7	0.129583	0.0258537	0.637897	0.338	-0.224	0.562	-0.721	0.367	0.01	-0.216	0.668	0.686	0.471	0.594	0.309	0.532	-0.739	-0.301	-0.216	0.092	0.78	-0.905	-1.025	-0.777	-2.025	-0.027	0.089	-1.108	-0.186	-0.422	-0.232	-0.599	0.456	-0.66	0.434	-0.064	-0.924	-0.142	0.407	0.861	-0.477	0.208	-0.73	-1.105	-0.024	0.414	-0.602
598	25962	KIAA1429	-0.132961	0.0259801	0.63858	-0.8745	0.055	-0.9295	-1.986	-0.457	-0.987	-3.291	-0.762	-1.224	-0.011	-0.714	-0.078	-1.529	-1.238	-0.552	-0.844	0.752	-1.613	0.573	0.327	0.805	-2.157	-2.13	-1	-0.523	0.485	1.641	-0.305	1.262	-1.032	0.495	-0.08	0.715	1.258	0.784	0.21	0.492	-1.486	-3.599	-0.153	-0.117	-0.231	-2.38	0.512
599	84128	WDR75	-0.125554	0.026013	0.63858	-0.9285	-0.473	-0.4555	-1.345	-0.813	-0.729	-1.823	-0.247	-1.21	-0.315	-3.455	-1.044	-1.347	-0.499	-0.4	-1.064	-1.506	-2.436	-1.066	-1.282	1.061	0.122	-0.744	-0.887	-0.849	-1.338	-2.422	-0.31	0.103	0.286	0.191	0.311	-1.648	0.656	0.503	0.966	0.699	0.272	-0.636	-0.636	-2.101	0.024	0.461	0.171
600	64321	SOX17	0.167315	0.0260511	0.63858	0.7155	0.3725	0.343	0.823	1.188	0.358	0.932	-0.03	1.26	-0.551	0.611	0.077	0.82	1.109	0.459	1.692	-0.212	1.08	0.47	-0.575	0.357	-0.21	-0.27	0.892	0.314	1.28	0.897	1.048	-0.087	1.164	1.057	1.115	1.513	-0.255	-0.381	-0.013	0.244	1.053	-0.668	0.388	0.08	1.078	-0.226	0.019
601	29947	DNMT3L	-0.101857	0.0260548	0.63858	-0.0315	0.3295	-0.361	0.498	-0.828	0.858	0.652	-0.42	-0.769	-0.121	0.001	-0.716	0.261	0.053	-0.064	0.531	0.487	-0.009	0.229	1.003	0.029	0.401	0.533	1.063	0.552	0.32	0.173	0.494	1.197	-2.206	-0.975	0.128	0.317	0.244	-2.05	0.988	1.023	0.339	1.071	0.463	-0.054	0.493	0.313	-0.568
602	79642	ARSJ	0.0958023	0.0262984	0.64348	-0.173	-0.703	0.53	0.318	0.404	-0.327	-3.667	-0.019	-0.568	0.198	-0.466	-0.873	0.101	-2.559	0.777	-0.048	-0.801	0.706	-1.124	-0.681	-2.087	0.192	-4.193	-0.318	0.55	-2.996	0.158	-0.405	-1.431	0.715	-1.566	-0.547	-1.714	-1.494	0.032	-1.028	-1.255	-4.324	-0.894	-0.368	-0.462	-0.576	-2.32	1.492
603	6176	RPLP1	-0.202975	0.0263997	0.643521	-3.418	-2.37	-1.048	-2.568	-3.484	-0.916	-2.819	-3.352	-5.114	-2.174	-6.462	-4.428	-2.059	-6.2	-4.819	-1.65	-2.426	-8.046	-3.347	-1.971	-1.575	-2.586	-2.898	-2.247	-2.43	-1.873	-2.588	-2.314	-0.413	-4.149	-3.595	-1.984	-2.101	-2.932	-3.627	-1.436	-3.998	-1.721	-6.8	-1.236	-2.191	-0.665	0.69	-3.151
604	112950	MED8	-0.265868	0.0264012	0.643521	-0.506	0.447	-0.953	1.337	0.211	-2.543	-1.223	0.892	-2.394	-1.371	0.22	-5.14	1.512	0.793	-2.233	-0.652	1.337	-0.46	0.806	-2.708	-0.098	0.938	1.37	-1.322	0.862	1.236	1.071	-1.232	0.204	0.45	1.455	0.74	-0.7	1.362	0.734	0.574	0.029	-0.095	1.044	1.321	-1.363	-0.384	0.331	0.444
605	83940	TATDN1	-0.119017	0.0264311	0.643521	0.112	0.4475	-0.3355	1.009	0.057	-0.809	0.167	-0.484	-1.087	-0.107	-0.885	0.961	0.984	1.034	1.107	0.88	0.864	0.912	0.381	0.767	-0.358	0.614	1.369	-0.024	0.19	0.449	0.424	1.009	0.297	0.192	0.068	-0.209	0.944	-0.268	1.249	1.317	-0.632	-0.753	0.78	0.811	0.096	0.446	-0.806	1.103
606	127064	OR2T12	0.135363	0.0264801	0.643649	-0.0545	-0.2405	0.186	0.312	-0.164	0.03	0.763	0.962	-0.4	-0.291	0.032	-0.37	-0.605	0.693	-0.139	0.305	-1.193	-0.675	-0.143	-1.062	0.111	-0.069	0.174	-0.338	-0.714	0.195	-2.054	0.019	-0.848	0.4	-2.062	-0.626	-1.919	0.054	-0.629	0.106	-0.509	0.569	1.138	0.646	0.766	-1.233	-1.519	0.098
607	29951	PDZRN4	0.110962	0.0266031	0.64392	0.2825	-0.1285	0.411	0.378	0.741	-0.394	0.42	-0.42	-0.887	0.011	0.304	0.367	-0.84	0.261	0.417	-0.176	-2.934	-0.15	0.233	-2.483	-0.242	1.091	0.162	-0.627	-0.795	-0.175	0.284	0.076	0.094	0.413	-0.708	-1.959	-1.105	-1.007	0.101	-0.097	0.956	-0.46	0.453	-3.675	0.082	-1.738	-0.107	0.971
608	79844	ZDHHC11	0.0699644	0.0266713	0.64392	0.812	0.487	0.325	0.945	0.587	0.768	0.868	0.385	0.653	0.783	0.895	1.032	0.875	0.841	0.652	-0.185	1.077	0.655	0.346	0.426	0.347	0.625	0.71	1.148	0.785	0.844	0.689	0.048	0.257	0.868	0.446	0.481	0.292	0.476	0.372	0.634	0.712	0.322	0.308	0.549	0.556	0.258	0.482	0.492
609	123872	DNAAF1	-0.131526	0.0266971	0.64392	-1.0725	-0.918	-0.1545	-1.007	-0.816	-0.788	-1.138	0.529	-0.859	-0.702	-2.936	-2.219	-1.689	-5.843	-1.745	-1.151	-0.773	-1.381	-0.428	-1.369	-0.519	-1.654	-1.385	-1.482	-0.969	-0.96	-2.523	-0.906	0.311	-0.377	-1.357	-3.977	-0.825	0.685	-1.133	0.035	0.292	-0.116	-2.616	-0.536	-1.878	-0.755	1.016	-0.93
610	216	ALDH1A1	0.0897286	0.026795	0.64392	0.964	0.4945	0.4695	0.651	0.357	1.265	0.643	0.478	1.158	1.011	0.749	1.029	0.931	0.997	1.256	0.542	1.323	-0.016	1.392	-0.398	1.087	0.291	-0.221	0.146	0.092	1.337	0.888	1.11	-0.494	0.709	0.447	0.42	1.047	0.918	1.132	0.097	0.69	0.356	1.075	0.222	-0.077	0.408	0.184	1.328
611	56131	PCDHB4	0.120921	0.0268319	0.64392	0.095	-0.548	0.643	-0.673	-2.154	-0.74	0.813	-0.725	0.314	-0.124	1.119	0.346	-1.585	0.351	0.635	-1.685	-0.873	-0.951	-0.594	-1.03	-1.872	-1.508	0.516	-0.666	-0.922	-0.083	0.584	0.24	0.366	0.841	0.564	0.144	-0.563	0.757	0.699	-1.708	0.358	0.114	-0.533	-2.474	0.226	-0.728	-0.572	0.57
612	23509	POFUT1	0.183831	0.0268328	0.64392	-0.583	-1.3645	0.7815	-1.773	-2.681	0.092	0.046	-1.771	-0.048	-0.619	-1.258	-0.547	-0.481	-2.199	-0.454	-2.409	-1.372	-1.994	-1.129	-1.224	-2.944	-1.357	0.908	-1.133	-0.328	-1.525	-2.696	-1.681	-1.131	-0.751	-2.058	-0.867	-0.742	-0.27	-2.232	-2.376	-1.949	-0.506	-1.856	-1.911	-1.606	-1.635	-0.194	-0.721
613	10061	ABCF2	0.110319	0.0268684	0.64392	0.6045	0.3295	0.275	0.649	0.722	0.711	0.391	0.633	0.384	0.559	0.845	0.408	0.664	0.576	0.077	0.691	0.521	0.913	0.106	0.246	-0.03	0.493	-0.123	0.33	0.08	0.021	0.889	0.498	-1.571	-1.43	0.307	-0.001	-0.066	0.423	0.633	0.329	0.825	0.054	0.793	0.321	0.736	0.766	0.69	0.071
614	5549	PRELP	0.116564	0.0268822	0.64392	0.417	0.012	0.405	0.449	1.112	-0.938	0.226	1.178	0.219	0.295	0.354	0.887	0.722	0.476	0.385	1.068	-0.422	-0.597	0.783	1.071	-0.076	-0.563	-1.302	-0.371	-0.647	-0.665	1.009	1.005	-1.781	0.925	0.318	0.019	-0.258	0.005	-0.803	0.752	0.54	0.579	-0.442	-0.452	-0.769	0.424	0.996	0.142
615	51184	GPN3	-0.21955	0.0268913	0.64392	-2.0745	-0.394	-1.6805	-1.203	-2.286	-2.316	0.2	0.818	-4.003	-2.403	1.114	-1.928	-2.156	-1.993	-5.689	-0.225	-0.298	-3.11	-1.163	-3.417	0.698	-0.504	0.447	-3.124	0.698	0.374	-1.103	-1.416	-1.538	1.091	-0.238	-1.203	-0.767	-0.359	-0.223	-0.295	0.602	0.179	-2.738	-0.301	-1.87	-1.681	0.992	-3.045
616	3557	IL1RN	0.166988	0.0269984	0.64392	-0.2095	-0.735	0.5255	-0.467	-0.842	-0.202	1.009	-1.715	-0.115	-0.07	-0.217	-0.315	0.443	-0.654	0.147	-1.47	-1.407	-1.636	-2.814	-0.025	-0.881	0.726	-0.908	-0.168	0.419	0.1	0.019	-1.071	-1.445	-0.104	0.579	-0.119	-0.437	-1.97	-0.256	-1.638	-1.126	-2.318	-1.371	-0.658	-2.569	-0.812	0.537	-0.278
617	221409	SPATS1	0.228566	0.0271424	0.64392	-1.364	-1.8025	0.4385	-0.872	0.242	-2.098	-2.155	-0.379	-1.93	-2.046	-1.344	-0.474	-1.284	-3.271	-1.384	-0.412	-1.891	-4.073	-0.668	-1.798	-1.807	-2.3	-2.21	-1.884	-0.463	-0.577	-0.834	-1.419	-0.579	0.59	-2.58	-3.203	-0.411	-0.889	-2.414	-2.96	-1.397	-4.505	-3.39	-2.557	-4.816	-1.453	-3.457	-0.664
618	84953	MICALCL	0.0798925	0.0272104	0.64392	0.6285	0.1785	0.45	0.622	0.752	0.296	0.525	0.463	0.845	1.081	-0.024	0.65	0.5	0.733	0.635	-0.145	-0.421	-0.418	0.357	0.756	0.113	0.845	0.19	0.1	0.731	0.965	0.079	0.063	0.006	1.015	0.105	-0.5	-1.093	1.021	0.355	0.096	0.615	0.592	-0.126	0.167	0.278	0.322	0.803	-0.455
619	83985	SPNS1	0.130337	0.0272322	0.64392	0.3265	-0.4045	0.731	-0.985	-0.071	0.419	-0.323	0.973	0.234	0.814	0.694	0.602	-0.692	0.144	0.731	0.23	-0.131	-2.215	0.078	0.135	-0.322	-1.155	-0.455	-0.225	-2.065	-1.709	0.32	-0.731	-0.516	0.454	-1.376	0.052	0.814	-1.585	-0.193	-0.601	-1.832	-1.807	-0.303	0.703	-1.772	-0.749	0.674	-1.07
620	8303	SNN	-0.133117	0.0274175	0.64392	-0.751	-0.0215	-0.7295	-1.057	-2.096	-0.867	0.174	-1.805	-0.635	0.665	-1.483	-0.562	0.584	0.292	-0.921	-1.192	0.361	0.133	1.009	-0.707	1.232	-0.193	-0.179	0.006	0.634	-0.085	0.971	-1.678	-1.465	0.453	-0.715	-0.049	-0.428	-1.387	0.063	-1.061	0.184	0.082	-1.064	-0.153	0.91	0.987	0.161	-0.8
621	64386	MMP25	-0.126342	0.0274334	0.64392	-0.5475	0.0725	-0.62	0.206	-0.567	-0.502	0.702	-0.242	-2.224	0.312	-0.583	-1.366	-1.752	-1.156	-0.528	1.331	-0.593	-0.218	-0.825	0.054	0.262	-0.839	0.83	0.204	1.204	0.286	-0.486	0.352	0.151	-1.64	-0.831	-1.772	0.604	-0.968	-1.302	1.737	-2.055	0.049	0.422	0.785	0.091	-0.034	-0.383	0.109
622	8815	BANF1	-0.255239	0.0274356	0.64392	-2.21	-1.216	-0.994	-1.408	-1.938	-3.092	-3.409	-0.404	-5.803	-2.829	-7.088	-1.318	-1.662	-0.319	-2.482	-0.524	-2.114	-2.655	-2.029	-3.157	-2.465	-1.346	-0.877	-1.265	-2.466	-1.265	-1.59	-0.852	-0.834	-1.955	0.107	-1.382	-1.128	-0.791	-1.164	-0.509	-0.847	-0.113	-4.428	0.264	-3.99	-1.167	0.735	-0.683
623	7913	DEK	0.132125	0.0274364	0.64392	-0.0225	-0.342	0.3195	-1.279	0.198	-1.032	-0.21	0.35	0.807	0.063	-0.837	0.457	0.216	-0.108	-0.115	-0.921	0.293	-0.529	0.004	0.122	-0.691	0.016	-1.325	-0.334	-1.065	0.035	-1.045	-2.121	-2.566	0.28	-0.18	-0.355	-0.859	-0.014	0.177	-0.646	-0.088	-2.058	0.044	-0.191	-0.35	-0.189	-0.953	-0.576
624	165082	GPR113	0.238383	0.0275343	0.64392	-0.6205	-1.1155	0.495	-1.206	-0.732	0.645	-0.038	-0.024	-1.158	-0.878	-0.509	-0.371	-0.861	0.028	-1.666	-2.157	0.185	-1.078	-2.216	-1.261	-1.534	-2.696	-0.577	-1.177	0.321	-0.243	-2.003	-2.089	-1.576	0.118	-0.206	-2.271	-1.153	0.451	0.716	-0.933	-1.569	-0.106	-1.241	-0.077	-0.889	-1.495	-1.163	-0.94
625	4049	LTA	-0.109012	0.0276269	0.64392	-0.4985	0.0335	-0.532	-0.895	-0.312	-1.285	-0.966	0.061	-0.391	-0.954	-1.346	-0.493	-0.504	-0.032	-0.407	0.129	0.416	-0.124	0.566	-0.332	0.284	-0.018	0.115	-0.413	-0.444	-0.413	0.234	-0.38	-0.964	0.48	-0.339	0.256	-0.806	-0.617	0.204	-0.538	0.781	0.754	0.249	0.712	0.29	0.085	-0.115	-0.963
626	9793	CKAP5	-0.312323	0.0276287	0.64392	-1.6205	-0.205	-1.4155	-2.032	-0.2	-3.844	-1.209	0.498	-3.218	-2.396	-2.759	-4.153	-0.699	0.354	0.284	0.839	-1.493	-0.225	0.611	-3.099	0.096	-0.637	0.496	-4.028	0.474	-1.808	-2.564	-0.712	-1.388	0.354	0.834	-2.902	-0.046	1.021	0.042	-1.962	-1.168	-0.564	-0.719	-3.354	-0.11	1.004	0.695	-0.185
627	9421	HAND1	0.0930123	0.0276661	0.64392	0.524	0.3915	0.1325	1.152	0.037	1.307	0.983	-0.984	-1.92	0.731	1.192	0.317	-0.786	-1.303	0.931	0.159	0.073	1.239	0.599	0.118	-0.589	0.996	-0.482	0.816	0.235	0.959	0.854	0.7	0.919	0.263	0.561	0.118	-0.478	-0.679	-1.306	0.672	-0.42	-0.57	0.931	0.2	0.52	0.706	-1.585	0.822
628	94160	ABCC12	0.16519	0.027673	0.64392	-0.5545	-0.6915	0.137	1.343	-0.283	1.022	-2.058	-0.613	0.04	-0.755	-0.628	-0.496	-0.089	-1.614	-1.289	-0.482	-0.317	-1.047	-0.971	-1.006	-1.746	-2.308	-0.053	0.188	-0.693	-0.83	-1.397	-0.343	-0.242	0.22	-0.789	-2.252	-0.831	-0.234	-1.002	-1.27	-0.444	1.045	0.663	-0.308	-0.407	-1.354	-0.299	-0.832
629	51255	RNF181	-0.0241973	0.0276745	0.64392	1.194	1.3605	-0.1665	1.134	1.187	0.742	1.633	1.532	1.005	1.435	1.162	1.201	1.202	0.926	1.291	1.54	1.107	1.312	1.483	1.38	1.112	1.476	1.47	1.687	1.741	1.501	0.561	1.341	2.042	0.83	1.634	1.315	1.453	1.313	1.048	1.558	0.879	1.189	0.992	1.22	1.551	1.512	0.871	1.697
630	4758	NEU1	-0.16232	0.0277035	0.64392	-0.1065	-0.038	-0.0685	-1.204	-0.2	0.871	0.172	-1.942	-0.831	-0.15	0.333	-0.063	0.696	-1.422	-0.027	1.147	-0.178	0.044	-0.184	0.615	0.365	-0.536	-1.617	-0.048	0.286	0.803	-0.103	0.684	-0.028	-3.429	-1.744	1.271	0.179	-0.15	-0.068	-0.463	-0.133	-0.341	1.018	0.055	0.967	-0.067	0.122	0.475
631	597	BCL2A1	-0.132367	0.0277111	0.64392	-0.4255	0.0225	-0.448	-0.774	-2.043	-0.732	-1.781	-0.383	0.218	0.384	0.019	-0.468	-1.155	0.289	0.253	0.326	-0.108	0.052	0.439	-0.069	-0.354	-0.829	0.252	0.562	-0.349	-0.574	-0.717	0.19	-0.082	0.733	0.564	-0.254	0.787	-0.091	0.075	0.349	0.328	-0.799	0.696	-0.867	0.286	-0.141	0.811	-0.065
632	10863	ADAM28	-0.103279	0.0277459	0.64392	0.377	0.7385	-0.3615	0.345	0.458	0.636	0.171	0.654	0.049	0.638	-0.966	0.226	0.623	-0.111	0.409	0.863	0.672	0.825	0.116	-0.524	0.874	0.927	0.144	1.067	1.208	0.734	0.825	0.799	1.119	0.468	0.691	0.994	1.354	-0.108	0.743	0.761	-0.067	0.155	0.167	0.6	0.688	-0.045	0.761	0.681
633	7143	TNR	0.0669667	0.0278173	0.64392	-0.2705	-0.052	-0.2185	-0.032	-1.243	0.228	0.674	-1.201	-0.228	-0.313	-0.575	0.789	-2.527	-0.424	-0.174	0.594	-1.092	-0.935	0.002	-0.355	-0.97	-0.7	-0.817	0.002	1.116	0.018	0.283	0.138	0.197	0.792	-0.427	-0.527	-0.448	0.118	0.438	0.081	-0.027	-1.5	-0.704	-0.155	0.073	-0.026	-0.535	-0.134
634	26521	TIMM8B	0.182736	0.0278199	0.64392	-1.245	-1.2455	0.0005	-0.536	-0.449	-1.318	-1.982	-2.703	-0.998	-0.79	-0.797	-2.193	-1.518	-1.172	-1.393	-2.345	-1.467	-2.796	-2.164	-1.137	-1.398	-1.174	-2.528	-1.79	-2.233	-1.221	-0.198	-1.159	-1.093	0.196	-0.913	-1.397	-0.765	-0.896	-0.481	-2.796	-1.677	0.04	-1.252	-2.459	-1.104	-1.239	0.225	-1.493
635	8539	API5	0.0919175	0.0278382	0.64392	0.209	0.06	0.149	1.102	0.877	0.159	0.255	0.551	-1.036	0.015	-0.372	-0.014	0.663	0.163	0.31	-0.966	-0.194	0.682	0.303	-0.293	0.774	-0.764	-0.775	-0.647	1.117	-1.438	0.788	0.793	-0.539	0.152	-0.283	1.044	-1.026	-1.206	0.516	0.364	0.896	0.112	-0.58	-1.484	0.774	0.564	0.002	0.197
636	23764	MAFF	-0.101956	0.0278509	0.64392	0.195	0.5105	-0.3155	0.907	0.179	0.784	1.002	0.211	-0.59	0.596	-0.308	-1.611	-0.871	0.267	0.015	0.516	0.128	0.505	0.32	1.074	1.262	1.079	1.868	1.331	2.187	0.285	0.331	0.707	1.42	-2.645	-0.412	-0.524	0.434	0.257	-0.951	1.762	0.474	1.307	1.526	0.864	0.916	0.686	-0.092	-0.399
637	286480	UBE2E4P	0.101333	0.0278738	0.64392	0.7345	0.494	0.2405	0.736	0.421	1.46	1.033	0.733	1.166	0.635	1.349	0.853	0.612	-0.108	0.397	0.476	1.323	0.512	-0.934	0.221	-0.14	0.082	-0.026	0.715	0.56	1.092	0.314	1.149	1.083	0.6	0.349	-0.334	1.437	0.713	0.848	0.002	0.938	0.432	0.197	0.068	0.742	0.324	0.418	1.334
638	23263	MCF2L	0.0478403	0.0278901	0.64392	0.4915	0.568	-0.0765	0.192	0.932	0.489	1.142	-0.241	-0.213	0.494	0.262	0.906	0.105	0.615	1.246	0.831	1.15	0.979	0.243	0.765	0.66	0.582	0.461	0.554	0.125	0.332	0.336	-1.245	0.03	0.929	0.493	-0.12	-0.133	0.985	-0.184	-0.317	1.073	-0.21	0.719	1.108	0.625	0.788	0.775	1.353
639	132158	GLYCTK	-0.296184	0.0280736	0.645144	-3.016	-1.5095	-1.5065	-0.827	-4.223	-1.237	-4.222	-1.602	-4.385	-2.668	-5.142	-3.454	-3.364	-2.265	-1.126	-0.484	-3.939	-2.777	-0.656	-1.998	-1.385	-1.543	-1.375	-1.181	-2.975	-1.076	-1.57	-1.476	-0.277	-1.551	-2.89	-3.179	-1.858	-2.37	-2.908	-0.104	-1.121	-1.805	0.618	-0.827	0.273	-1.227	-2.83	-0.588
640	1163	CKS1B	-0.108188	0.0281033	0.645144	-1.107	-0.319	-0.788	-1.154	0.85	-2.105	-1.732	0.206	-1.56	-1.921	-1.182	-0.982	-0.503	0.512	-1.06	-1.056	-0.305	-1.688	-0.333	-0.474	0.212	-0.018	-1.202	-0.017	-0.907	0.545	0.4	-0.538	0.182	0.376	0.124	-0.161	-0.019	-0.82	-0.181	-1.371	0.368	-0.474	-1.132	-0.686	-2.166	0.174	0.593	-1.865
641	8828	NRP2	0.204236	0.0281402	0.645144	-0.974	-1.4235	0.4495	-0.218	-0.931	0.458	-1.803	-0.362	-1.031	-2.511	-1.017	-0.536	-3.026	0.123	-1.092	-2.231	-1.585	-2.924	-2.247	-1.209	-2.765	-2.766	0.761	-0.413	-3.728	-0.597	-2.135	-1.403	0.065	-1.093	-2.297	-0.22	-1.444	-2.935	-2.348	-1.348	-2.076	-0.953	0.672	-1.782	-0.339	-0.516	0.117	-0.234
642	6141	RPL18	-0.312571	0.0281491	0.645144	-5.954	-3.9775	-1.9765	-4.551	-6.218	-3.165	-7.721	-4.516	-7.363	-2.07	-11.796	-6.687	-4.162	-7.386	-5.69	-6.478	-6.188	-9.222	-3.384	-3.771	-5.432	-4.046	-7.343	-3.909	-8.2	-3.566	-12.826	-4.838	-1.079	-2.946	-4.61	-3.682	-4.07	-3.093	-4.867	-3.537	-3.798	-2.458	-8.077	-3.778	-8.347	-3.651	-2.601	-3.192
643	10767	HBS1L	0.0712642	0.0281737	0.645144	0.403	-0.1895	0.5925	0.743	-0.209	0.866	0.852	1.061	0.516	-0.553	-0.174	-0.208	0.29	0.287	0.714	-0.537	0.295	0.152	-0.612	0.42	-0.642	0.477	-1.279	-0.357	-0.747	-2.799	0.4	-1.008	-0.659	0.848	-0.247	0.64	-0.735	-0.444	-0.871	0.368	-0.132	-3.606	-0.413	0.507	0.258	0.287	1.21	0.737
644	26330	GAPDHS	0.135528	0.0284867	0.645144	-0.239	-0.875	0.636	0.061	-0.089	-0.317	-0.242	0.262	0.043	-0.163	-2.311	-0.236	-0.67	-0.675	-1.616	-1.438	-0.051	-1.47	-0.591	-0.007	-0.908	-0.733	-0.907	-0.682	-1.164	-1.324	-0.344	-1.696	-1.092	0.242	-1.562	-1.56	-0.951	-1.078	-0.36	-0.843	0.529	-0.569	-1.108	-0.764	-1.395	-0.719	-0.377	-0.533
645	345829	BTF3P10	-0.132474	0.028515	0.645144	-1.0885	-0.235	-0.8535	-2.055	-2.924	-0.503	-1.063	-1.045	-0.408	-1.305	-1.254	-0.883	-0.552	-1.114	-2.561	-0.844	-0.83	-0.054	0.676	-1.201	0.255	0.159	-0.013	-0.201	0.162	-0.416	0.09	-0.855	0.793	0.828	0.87	-0.686	0.494	-0.269	-0.376	-0.881	-0.597	0.469	-1.366	0.431	-1.185	-0.775	-0.309	-1.293
646	5704	PSMC4	-0.48868	0.0285202	0.645144	-4.181	-2.87	-1.311	-4.55	-3.812	-1.97	-5.64	-2.806	-5.167	-4.732	-2.558	-3.226	-8.906	-2.698	-7.857	-1.951	-2.287	-2.512	-1.83	-3.767	-0.498	-0.309	0.757	-3.534	-3.976	-6.866	-11.09	-5.606	-2.536	-2.964	-3.07	-6.52	-0.885	-0.926	-2.099	-3.954	-2.776	-2.228	-5.558	-2.57	-6.351	-3.609	-0.572	-3.852
647	57088	PLSCR4	0.144909	0.0285601	0.645144	-1.0365	-1.225	0.1885	-0.93	-1.758	-0.178	-0.314	-1.163	-1.443	-1.531	-2.594	0.371	0.188	-0.571	-1.143	0.554	-0.874	-0.374	-0.9	-1.278	-2.721	-2.432	-2.334	-1.706	-2.488	-2.447	-5.586	-1.172	0.359	-0.221	-0.792	-0.408	0.072	-0.974	0.348	-2.316	0.862	-4.181	-2.873	-2.28	0.772	-0.347	-4.893	-1.823
648	27133	KCNH5	0.0808142	0.0285663	0.645144	0.4645	0.5025	-0.038	0.437	1.104	0.879	0.061	0.799	0.178	0.073	0.67	0.002	-0.179	0.492	0.578	-0.273	0.561	0.092	0.689	-0.594	0.52	0.414	0.034	0.561	0.922	0.135	-0.465	0.288	0.77	0.756	0.485	0.526	-1.015	0.344	0.407	0.629	0.919	0.058	0.647	0.703	0.216	0.162	0.808	0.994
649	80324	PUS1	0.12886	0.0285879	0.645144	-0.227	-0.1785	-0.0485	-0.356	-0.746	0.253	-2.151	-0.927	0.295	0.637	0.092	-1.28	-0.098	0.274	-0.838	-2.029	-0.123	-1.678	-1.054	-1.39	-1.426	-0.963	0.138	0.807	-0.023	-0.114	0.231	-0.093	0.489	-0.283	-0.361	0.258	-0.014	0.199	0.034	-1.857	-1.474	-0.487	-0.19	0.177	-0.167	-0.051	-0.902	-1.436
650	8021	NUP214	-0.214123	0.0285928	0.645144	-1.8685	-1.209	-0.6595	-1.321	-1.731	-0.748	-1.606	-1.521	-2.006	-2.136	-8.636	-2.648	-2.849	-0.428	-4.507	-2.375	-0.382	-4.702	-0.803	-1.462	-1.541	-0.252	-1.084	-2.543	-0.733	-0.822	-1.697	-2.133	-0.034	-1.49	-1.115	-1.303	-0.2	-0.708	0.341	-2.48	-1.553	-0.558	-2.309	-1.375	-0.673	-0.9	-0.806	-2.581
651	200205	IBA57	0.0647592	0.0286093	0.645144	0.5815	0.334	0.2475	0.648	1.044	0.745	0.904	0.603	-0.022	0.432	-0.208	0.56	0.804	0.3	-0.399	0.531	-0.338	0.273	-0.608	0	0.022	0.493	0.246	0.935	0.298	0.275	-0.198	0.787	1.386	0.869	0.596	-0.247	-0.298	0.46	0.88	-0.378	0.454	0.987	0.467	0.248	0.108	0.426	0.614	0.37
652	10788	IQGAP2	0.130195	0.0287107	0.645144	0.3085	-0.4365	0.745	0.266	0.548	-0.011	0.654	-1.216	1.057	0.351	-0.243	0.791	-0.807	-1.472	1.103	-0.61	0.83	0.012	0.248	-1.353	-1.633	-1.045	0.188	-0.415	-1.33	0.177	0.553	-0.458	-0.129	-0.469	0.778	0.602	0.969	-1.983	-0.868	-1.174	-2.223	-1.261	-0.684	-0.135	0.946	-1.246	-0.953	0.897
653	783	CACNB2	0.091456	0.0287427	0.645144	0.5675	-0.0825	0.65	0.63	0.366	1.116	-0.669	0.215	0.94	1.086	0.781	0.052	0.911	0.489	0.505	0.473	-1.021	-0.181	-1.041	0.653	0.372	-0.774	0.614	-0.86	-0.893	-0.357	0.828	-0.793	-0.447	0.449	-0.073	-1.337	0.897	0.814	0.305	0.418	0.406	0.066	-0.824	0.233	-0.13	0.712	-0.092	-0.66
654	23464	GCAT	0.226585	0.0288595	0.645144	0.0185	-0.3355	0.354	0.683	-0.216	0.159	0.094	-0.575	-0.262	0.46	-2.216	0.575	-0.026	0.063	-0.841	-0.673	-0.197	0.043	-0.351	-0.32	0.285	-0.674	0.047	0.607	-0.52	-0.29	-0.728	0.274	-0.527	0.449	-0.688	-1.029	-1.6	-0.904	0.131	-1.918	-1.198	-0.144	-1.13	-0.049	0.892	-1.021	-0.179	-0.545
655	54861	SNRK	0.0579612	0.0288708	0.645144	0.93	0.8465	0.0835	1	1.122	0.706	0.547	0.948	1.036	0.912	0.783	1.222	0.897	0.885	1.077	1.043	0.461	1.038	0.844	0.723	0.877	0.7	-0.328	1.007	0.837	0.795	0.338	0.371	0.638	1.037	1.091	0.985	1.236	1.229	0.968	0.504	1.038	0.644	0.849	0.678	0.709	0.652	0.93	1.105
656	221400	TDRD6	0.133101	0.0289204	0.645144	-0.0195	-0.4945	0.475	0.789	-0.193	-0.094	-0.077	0.246	0.401	0.472	0.46	-0.824	-0.905	0.038	-0.708	-0.079	-1.11	-1.035	-0.274	-0.869	-0.767	-0.519	0.479	0.329	-0.47	-1.818	-1.042	-0.962	-0.097	0.085	-0.041	-0.191	0.084	-1.465	0.033	-1.4	0.364	-0.255	-0.834	-0.779	-0.684	-0.188	-1.581	0.028
657	23786	BCL2L13	0.178645	0.0289484	0.645144	-0.893	-1.0495	0.1565	-0.297	-0.466	-0.368	-1.06	-1.072	0.46	-1.546	-1.72	-0.726	-1.372	-1.159	0.28	-1.59	-1.271	-0.594	-0.157	-0.839	-0.275	-0.569	-3.092	-0.763	-1.362	-0.946	-2.789	-0.86	-1.297	0.237	-1.891	-0.108	0.119	-3.133	0.609	-2.741	0.072	-4.468	-2.403	-1.384	-1.153	-1.447	-2.56	-0.544
658	1528	CYB5A	-0.144174	0.0290463	0.645144	-1.0535	-0.713	-0.3405	-0.827	-1.011	-1.429	-0.614	-0.894	-1.395	-0.962	-1.096	-1.209	-0.533	-1.225	-1.27	-1.023	-1.491	-0.192	-0.775	-0.078	-0.372	-1.315	0.101	-0.676	-0.609	0.136	-0.045	-1.309	-1.684	-0.765	-0.439	-1.094	-1.221	-0.326	-0.462	-0.75	-1.142	0.421	-0.504	-0.812	-0.638	-2.038	0.083	-1.584
659	6049	RNF6	-0.0922477	0.0290626	0.645144	-0.271	-0.0545	-0.2165	-0.39	0.735	-0.174	-1.341	0.375	0.408	0.586	0.917	-0.779	-0.368	-3.367	-1.15	0.93	0.334	-0.41	-0.746	-0.708	0.671	-0.17	-0.044	-1.134	0.382	-1.188	0.154	-0.427	1.306	-1.128	-0.477	0.154	1.758	-0.065	-0.124	0.184	0.609	0.226	0.019	0.019	-1.811	0.18	-0.655	-1.061
660	199675	C19orf59	0.113089	0.0290645	0.645144	0.144	-0.3395	0.4835	-1.317	0.32	0.784	0.175	0.531	0.113	0.479	-0.512	0.184	-0.013	-0.499	-0.571	-0.388	0.057	-0.683	-1.419	0.053	0.079	0.003	-0.539	0.124	-0.335	-0.643	-0.055	0.423	-1.517	-0.902	-0.514	-0.571	-0.344	-0.194	0.063	-0.374	0.367	0.518	-0.17	-0.538	-1.163	-1.479	0.024	-1.017
661	310	ANXA7	0.125775	0.0291104	0.645144	-0.811	-0.5165	-0.2945	-1.462	-0.29	-1.072	-1.551	-0.106	0.771	-0.886	0.339	-1.329	-1.119	-0.736	-0.033	0.454	-1.356	0.614	-0.344	-0.04	-0.309	0.048	-1.228	0.286	-3.889	-0.758	0.706	-1.588	0.854	-0.527	0.011	-1.253	-0.506	-1.569	-2.784	-1.659	-0.887	-2.32	-0.569	-0.484	-0.482	-0.397	-0.912	-0.257
662	5714	PSMD8	-0.33903	0.0293287	0.645144	-4.181	-3.106	-1.075	-4.139	-4.223	-2.858	-5.534	-2.862	-5.649	-2.609	-7.593	-4.112	-3.744	-6.204	-4.3	-2.739	-3.485	-4.676	-2.264	-2.834	-3.149	-4.219	-3.996	-3.635	-0.26	-6.534	-8.725	-4.024	-0.172	-1.019	-3.063	-6.416	-1.76	-2.812	-3.254	-1.567	-1.865	-2.906	-4.809	-1.848	-5.723	-4.651	-0.709	-3.449
663	51362	CDC40	-0.349661	0.02933	0.645144	-4.308	-3.2745	-1.0335	-2.48	-4.039	-3.163	-7.212	-4.428	-5.724	-2.37	-3.11	-5.254	-7.42	-4.188	-6.533	-4.158	-1.777	-6.995	-2.985	-2.283	-0.785	-2.576	-3.527	-3.957	-6.621	-6.837	-7.57	-3.292	-0.684	-3.257	-1.639	-1.759	-2.486	0.199	-0.998	-2.087	-4.204	-0.941	-4.842	-3.454	-6.642	-3.659	0.139	-3.303
664	81889	FAHD1	0.147869	0.0293599	0.645144	0.004	-0.319	0.323	-0.49	-0.302	-0.28	0.21	0.766	-0.954	-0.307	-0.04	0.546	0.781	0.341	0.048	-1.291	-0.427	0.764	-0.184	-0.665	0.133	-0.422	0.499	-1.527	0.847	-1.093	-0.216	-1.035	0.016	0.011	-0.079	0.737	-1.267	-2.064	0.054	-1.344	0.353	-0.63	-2.342	-0.716	-0.191	0.392	-1.051	-0.979
665	5903	RANBP2	-0.289007	0.0294185	0.645144	-2.777	-2.5635	-0.2135	-2.802	-5.47	-2.05	-2.437	-2.752	-2.348	-2.173	-7.157	-1.91	-4.423	-7	-6.486	-0.658	-2.796	-2.535	-1.932	-3.792	-1.988	-0.067	-3.791	-2.699	-2.592	-3.674	-3.625	-3.298	-0.688	0.601	0.478	-2.972	-1.159	0.65	0.683	-4.143	-2.711	-0.269	-3.812	-3.485	-1.899	-1.33	-0.959	-3.273
666	5452	POU2F2	0.116881	0.029472	0.645144	0.2415	0.1955	0.046	0.213	0.152	0.137	-0.249	0.605	-0.069	0.736	0.232	0.787	0.642	0.523	0.251	0.089	0.014	-1.179	0.279	0.19	-0.097	0.808	0.003	0.432	-0.278	0.159	0.079	-0.068	0.329	0.362	0.251	-0.215	-0.332	0.512	0.229	0.787	0.635	0.201	0.673	0.669	-0.058	-0.665	-0.818	0.312
667	253512	SLC25A30	-0.0917438	0.0294837	0.645144	0.44	0.7095	-0.2695	0.549	-0.395	-1.008	0.527	0.643	0.465	0.503	-0.237	0.715	0.415	-0.046	0.384	0.66	0.521	0.448	0.877	1.126	0.761	1.498	0.537	0.228	0.159	-0.247	0.119	-0.235	1.014	0.256	0.8	0.903	0.731	0.881	0.768	0.43	0.725	1.344	0.778	0.916	0.875	0.161	0.694	0.568
668	150290	DUSP18	-0.115563	0.0295404	0.645144	-0.3205	-0.1555	-0.165	0.116	0.198	0.114	0.595	-0.855	-0.802	-1.203	0.73	-1.073	-2.318	-0.041	-0.6	1.533	-0.702	0.337	-0.189	-0.226	0.788	0.939	0.862	-0.165	0.91	-0.73	-0.168	-0.984	0.196	-2.037	-0.582	-0.248	-0.695	-0.146	-2.081	0.741	-1.865	-0.512	1.159	-0.142	0.661	0.263	-0.056	0.053
669	1968	EIF2S3	-0.23905	0.0296208	0.645144	-2.125	-1.246	-0.879	-1.824	-1.917	-1.322	-2.271	-1.428	-3.541	-1.878	-3.433	-3.39	-2.244	-2.006	-3.216	-1.144	-1.812	-3.468	-1.131	-2.022	-0.747	-1.383	-0.779	-2.774	0.573	-3.015	-7.496	-1.302	-0.118	1.17	-1.1	-0.226	-0.303	-1.674	-0.494	-2.118	-2.015	-1.19	-1.145	0.903	-5.391	-2.118	1.524	-1.447
670	139324	HDX	-0.148931	0.0296556	0.645144	-0.8915	-0.738	-0.1535	-0.834	-2.099	-1.067	-2.811	0.637	-2.108	-0.162	-0.505	-0.949	-2.449	-0.378	0.216	-1.34	-1.467	-0.533	-0.66	-1.064	-1.037	-0.855	-0.697	-0.47	-0.084	-1.384	0.07	-0.252	-1.057	0.41	-0.182	-0.974	-0.078	-0.575	-0.779	-0.868	0.589	-0.665	-1.071	-2.278	-0.974	-1.329	1.383	0.185
671	388364	TMIGD1	0.0800075	0.029763	0.645144	0.5035	0.439	0.0645	1.041	0.253	0.046	0.875	0.53	1.018	0.821	0.227	0.477	0.094	0.941	-0.086	0.699	0.317	0.805	0.387	0.599	-0.115	0.503	0.208	0.437	0.533	0.427	-0.88	0.047	0.002	1.032	0.343	0.298	0.094	0.441	0.737	0.486	1.004	0.224	0.629	0.475	-1.462	-2.978	0.622	0.625
672	79711	IPO4	0.138845	0.029764	0.645144	0.1115	-0.3935	0.505	0.995	0.549	0.395	1.128	0.025	-0.136	0.372	-0.172	-0.699	0.198	-1.796	-0.466	-0.213	-0.588	-0.581	-1.363	-1.764	0.166	-0.528	-0.711	0.193	-2.423	0.771	0.429	-0.239	-1.637	0.541	-0.595	-0.226	-0.43	-0.605	0.587	-0.032	0.242	0.816	-0.393	-0.832	0.292	-0.859	-0.918	-0.394
673	64979	MRPL36	-0.173871	0.0297918	0.645144	-1.2085	-0.741	-0.4675	0.576	-2.079	-1.36	-0.935	-2.318	0.433	-1.544	0.236	-1.057	-1.467	-0.916	-1.385	-1.323	-1.668	-0.687	-0.681	-1.204	-1.453	-0.75	0.672	-1.332	-1.29	0.247	-1.007	0.126	-0.551	-0.818	0.822	-1.228	1.144	-0.719	0.728	-0.723	-2.233	-0.574	-1.013	0.713	-0.802	-1.595	-0.732	-1.045
674	23433	RHOQ	-0.118471	0.0298316	0.645144	-1.022	-0.3005	-0.7215	-1.082	-2.061	-0.342	-1.034	-0.667	0.066	-1.798	-2.305	-1.188	0.035	-0.568	-1.01	-0.999	-0.379	0.198	-0.317	-0.05	-0.058	-0.298	-0.884	-0.102	-0.484	0.171	-0.588	-0.075	-0.098	0.063	-0.303	-0.415	-0.187	0.451	0.137	0.512	-0.806	-1.002	-1.387	-0.24	-0.759	0.209	-0.304	-0.633
675	222553	SLC35F1	0.0805291	0.0298572	0.645144	0.697	0.5075	0.1895	0.957	0.751	0.473	0.632	0.929	0.608	0.563	1.08	0.955	1.078	0.603	0.643	0.441	0.763	0.46	0.865	-0.318	-0.397	0.679	0.57	0.029	0.977	0.165	1.026	0.411	1.242	0.876	0.949	-0.082	0.525	0.49	0.367	-0.228	0.424	0.794	0.772	0.678	0.878	0.399	-0.018	-0.073
676	3363	HTR7	-0.236814	0.0298988	0.645144	-0.8835	-0.382	-0.5015	-1.82	-0.934	-0.881	-0.165	0.497	-0.886	-0.606	-1.438	-1.001	-1.617	-0.394	0.174	0.357	-2.059	-2.332	0.329	-1.639	0.079	1.119	0.091	-0.031	-0.395	-0.369	-2.261	-2.412	0.275	-0.367	-0.524	0.37	0.826	-0.803	0.074	-1.177	-1.018	-0.834	-1.261	0.632	-0.501	-1.826	0.323	-0.213
677	79694	MANEA	0.0894951	0.0299423	0.645144	0.0415	-0.219	0.2605	-2.463	-0.073	-0.884	0.358	0.931	0.327	0.126	-0.008	0.091	-0.818	-0.652	0.554	-0.81	-0.725	-0.737	0.574	-0.833	0.338	-0.93	-0.726	0.995	-1.208	-1.47	0.439	-0.42	-1.698	0.184	0.204	0.122	0.071	-0.212	0.163	-0.516	0.653	0.797	0.437	-2.062	0.463	0.421	-0.398	-0.226
678	7879	RAB7A	-0.100712	0.0299454	0.645144	-0.157	-0.455	0.298	-0.059	1.031	0.605	0.112	0.103	-2.102	-2.209	-2.086	-0.255	-0.009	-2.838	-1.306	-0.066	1.243	0.023	-0.488	0.383	-2.17	-0.292	-4.639	-0.554	-1.117	-2.49	-5.34	-0.63	0.413	-1.679	0.688	-1.133	0.411	-2.245	-0.833	-0.422	-2.109	-0.289	-0.235	-1.229	0.033	-0.294	-2.381	0.216
679	93550	ZFAND4	0.110765	0.0299565	0.645144	0.106	0.219	-0.113	-0.479	0.028	-0.539	-0.438	0.246	0.184	0.383	-0.333	0.684	0.771	-0.598	0.726	0.16	0.593	0.471	-0.697	0.404	0.163	-0.627	-0.786	0.553	0.388	-0.321	0.725	0.472	-0.696	0.867	0.506	0.241	-0.258	0.197	0.332	0.16	0.098	-1.205	0.368	-0.447	-0.683	0.56	-0.547	0.303
680	10285	SMNDC1	-0.146619	0.0299973	0.645144	-1.2615	-0.7265	-0.535	-1.129	0.026	-0.24	-0.572	-2.202	-3.222	-2.159	-1.394	-2.849	-1.546	-0.666	0.198	0.322	-1.313	-0.219	-1.219	-0.846	-0.31	-1.316	-4.522	-0.618	-2.182	0.547	-0.223	-0.001	0.393	-0.492	0.129	-0.428	1.123	-1.415	-0.892	-1.502	-1.009	-0.035	-0.835	-1.776	-2.538	-1.171	0.048	0.311
681	2597	GAPDH	-0.137677	0.0300031	0.645144	-0.7965	-0.3905	-0.406	0.635	-0.327	-1.694	-0.551	0.211	-1.418	-0.854	-2.947	-1.908	-0.739	0.668	-0.912	-0.27	-0.019	-0.212	-0.716	-0.219	0.855	-0.388	-2.899	-0.74	-1.65	-0.393	0.664	0.143	0.995	-1.564	-0.889	1.016	0.327	-0.72	-1.225	1.179	-1.137	0.879	0.077	-1	-1.776	-0.53	0.133	-0.625
682	6183	MRPS12	-0.144173	0.0300095	0.645144	-0.2305	0.5465	-0.777	0.867	-0.03	0.952	2.665	-1.839	-2.709	-0.431	0.296	-0.84	-2.148	-0.916	0.435	1.156	-0.258	1.175	0.593	0.038	0.418	0.013	2.5	0.297	1.763	1.267	0.6	-0.519	0.893	-1.296	-0.713	1.108	-0.062	-0.756	-3.105	1.952	-0.74	1.111	1.518	1.103	0.987	0.837	-0.277	0.5
683	5617	PRL	0.176775	0.0300913	0.645144	-1.0965	-0.7065	-0.39	-1.278	-2.114	-0.19	-0.523	-1.702	0.753	-0.915	-1.586	-1.395	0.546	-0.401	-1.386	0.653	-0.615	-0.247	-0.6	0.431	-1.18	-0.552	-0.201	0.015	-0.679	-1.136	-2.863	-1.273	-0.896	-1.299	-0.734	-1.078	-0.261	-1.257	0.075	-0.565	-1.81	-2.34	-2.653	0.082	-1.407	-1.619	-2.176	-0.655
684	9638	FEZ1	-0.143828	0.0300965	0.645144	-0.2265	0.129	-0.3555	-0.261	-0.204	0.356	-1.158	0.085	-0.224	-0.271	0.91	-0.519	-0.229	-0.554	0.245	0.914	-0.226	-0.025	0.397	1.03	0.48	1.081	1.053	-1.232	0.585	0.775	-0.314	-0.298	0.674	-1.134	-0.159	-0.56	1.482	0.666	-0.043	0.614	0.136	-0.41	0.122	1.132	-0.232	-0.125	-0.567	0.515
685	8819	SAP30	0.137381	0.0300992	0.645144	0.871	0.2075	0.6635	0.286	0.588	1.134	-0.975	1.175	0.507	0.876	0.866	1.04	0.898	0.334	0.884	0.021	0.413	0.114	0.229	-1.071	-0.49	0.112	-0.536	0.573	0.299	0.792	0.751	-0.172	-0.179	1.082	0.346	0.186	0.931	0.999	0.353	-0.958	-0.092	-0.644	0.098	0.144	0.665	0.335	0.119	0.912
686	55622	TTC27	-0.136684	0.0301231	0.645144	-0.8845	-0.069	-0.8155	-0.894	-0.07	-0.796	-0.422	0.819	-1.869	-2.405	-0.094	-1.039	-2.764	-2.603	-0.875	0.758	-1.854	-2.799	0.135	-0.599	0.517	0.351	0.816	-1.822	0.501	-0.59	-0.14	-0.772	-0.484	0.501	-0.1	0.145	-0.535	0.43	-0.253	0.79	-0.122	1.112	-1.012	0.333	-4.687	-0.223	1.068	0.889
687	192134	B3GNT6	-0.269167	0.0301262	0.645144	0.136	0.9085	-0.7725	1.263	-0.387	2.321	3.4	-0.364	-2.016	0.921	0.333	-1.054	-1.051	-0.061	1.152	3.608	1.059	1.395	-0.034	0.567	0.956	-0.018	3.986	0.319	2.984	1.404	0.739	-0.059	1.658	-2.655	-0.76	1.23	1.593	-0.484	-2.616	4.192	0.147	2.145	2.184	0.873	2.327	0.944	-1.46	-0.466
688	27346	TMEM97	-0.0583801	0.0301592	0.645144	0.5795	0.824	-0.2445	0.319	1.013	0.324	0.941	0.934	0.377	0.55	0.551	0.364	0.608	0.862	1.157	1.418	1.228	0.013	0.24	1.186	0.145	1.138	1.022	0.408	0.928	1.316	1.221	0.319	1.103	0.348	0.194	0.939	0.128	0.836	0.537	0.906	0.302	0.264	1.385	0.938	0.021	0.699	0.812	0.256
689	55819	RNF130	0.0766139	0.0301768	0.645144	0.5195	0.326	0.1935	0.48	-0.241	0.662	0.046	-0.343	0.79	1.216	1.567	0.312	0.559	0.996	-0.113	0.102	0.15	0.518	-0.329	1.026	1.252	0.38	-0.786	1.197	0.817	0.723	-0.567	0.56	-0.494	0.642	-1.281	0.836	-1.144	-1.093	0.415	0.272	0.216	-0.152	0.684	0.84	-1.002	-0.443	-0.114	0.961
690	57048	PLSCR3	0.153655	0.0302791	0.645465	-0.2275	-0.396	0.1685	-0.209	-0.246	-1.358	-1.698	0.277	-0.635	0.377	0.152	-0.928	-0.782	0.532	0.341	-1.521	-0.672	0.086	-0.303	-0.294	0.105	0.032	0.679	-0.358	0.237	0.103	-0.491	1.082	-0.456	-0.689	-0.572	-0.434	-0.178	-1.535	-1.018	-0.63	-1.216	-1.542	-0.064	-0.997	0.427	-0.112	-0.819	0.477
691	5685	PSMA4	-0.254221	0.0302794	0.645465	-2.3895	-0.602	-1.7875	-2.224	-2.555	-2.214	-0.396	0.914	-6.172	-1.971	-5.925	-2.569	-3.988	-4.229	-1.577	-0.47	-0.434	-2.418	-0.54	-3.683	-0.188	0.255	-2.157	-4.477	0.037	-4.661	-5.346	-1.11	0.674	0.857	0.07	-3.554	-0.406	0.672	0.212	-0.36	0.247	-1.792	-4.932	-1.945	-5.751	-0.664	0.954	-1.528
692	55651	NHP2	-0.209984	0.0303395	0.645811	-1.3615	-0.6485	-0.713	-2.757	-2.632	-1.298	-0.466	-1.854	-0.316	-0.838	-1.849	-1.11	-1.765	0.458	-1.425	-2.216	-0.364	-1.445	0.183	-1.247	0.795	-0.27	1.416	-1.48	-0.865	-1.05	-3.26	-1.008	-1.157	-0.73	0.276	0.124	0.405	0.528	0.213	0.005	-0.04	-2.369	-0.772	-1.819	-1.636	-0.319	0.114	-1.546
693	5445	PON2	0.0972329	0.0304576	0.646675	0.6515	0.221	0.4305	1.107	0.779	0.524	0.256	1.294	0.106	1.003	-0.301	-0.313	1.322	0.817	0.265	-0.216	-0.593	-0.362	-1.465	-0.387	0.231	0.319	0.043	0.232	0.765	0.211	0.921	0.875	0.175	1.044	0.751	1.033	1.389	-0.184	-0.027	0.401	0.87	0.844	-0.073	0.599	-0.32	-0.407	0.483	-0.525
694	55237	VRTN	-0.0646784	0.0304964	0.646675	0.5955	0.6445	-0.049	0.657	0.275	-0.315	0.559	0.529	0.743	0.532	0.555	0.632	0.651	0.879	0.947	0.411	0.514	0.493	0.699	1.038	0.238	1.051	0.604	0.507	0.273	0.948	1.059	-0.258	1.193	0.752	0.711	-0.056	0.526	0.58	0.805	1.038	0.938	-0.099	0.685	1.131	0.268	0.49	0.192	1.125
695	57461	ISY1	-0.289177	0.0305118	0.646675	-2.5855	-1.6355	-0.95	-2.595	-2.529	-2.492	-0.852	-2.602	-2.962	-2.576	-2.216	-1.003	-4.191	-3.93	-4.678	-2.61	-0.551	-1.606	-1.665	-2.466	0.033	-0.926	-4.448	-2.106	-0.545	-4.846	-2.902	-0.644	-1.033	-2.697	-1.01	-0.995	-1.969	-0.871	0.179	-1.502	-2.253	-2.933	-2.669	-0.826	-1.336	0.768	-4.257	-2.31
696	6301	SARS	-0.153661	0.0306729	0.647121	-2.171	-1.127	-1.044	-1.375	-2.806	-1.174	-4.725	-0.542	-2.199	-0.726	-5.401	-2.502	-2.143	0.115	-2.221	-1.88	0.046	-2.11	-1.12	-0.853	-1.641	-0.882	0.078	-0.745	-0.493	-0.718	-2.012	-1.765	0.115	0.809	-1.381	-3.476	-1.134	-1.033	-1.61	-1.062	-2.393	-2.451	-1.574	-0.848	-1.568	-1.461	0.896	-1.108
697	11073	TOPBP1	-0.220247	0.0306779	0.647121	-2.8465	-2.3925	-0.454	-0.441	-4.478	-1.485	-3.38	-1.588	-2.115	-2.313	-4.575	-3.424	-3.484	-1.557	-4.98	-2.45	-1.232	-2.572	-0.472	-1.831	-3.743	-1.835	-1.547	-2.102	-3.068	-3.216	-6.231	-3.121	-0.549	-2.337	-2.304	-1.309	-2.119	-0.932	-3.42	-2.105	-2.71	-3.388	-5.392	-2.448	-2.765	-2.9	-1.571	-2.337
698	8533	COPS3	-0.259094	0.0306832	0.647121	-3.3435	-1.305	-2.0385	-3.223	-0.656	-1.988	-3.716	0.831	-4.237	-2.62	-5.019	-2.655	-3.532	-3.464	-3.68	-0.477	-1.257	-1.616	-0.935	-1.782	-0.285	-0.007	0.864	-4.301	0.891	-0.724	-1.353	-0.863	0.914	-1.396	-1.688	-4.483	-0.21	0.996	0.035	-3.631	-3.263	0.863	-6.778	-2.776	-2.739	-1.992	0.534	-1.892
699	23229	ARHGEF9	0.0769634	0.0307856	0.647121	0.9005	0.6495	0.251	0.19	1.055	0.919	0.645	0.575	1.129	1.223	0.495	0.9	0.901	0.723	0.997	0.173	0.243	0.639	1.341	0.472	0.477	1.39	0.66	0.792	0.876	0.172	0.494	0.847	0.761	0.807	1.091	0.503	1.043	0.778	0.833	0.535	0.848	0.202	0.203	0.1	0.006	0.481	0.621	0.777
700	57661	PHRF1	0.0479869	0.0307922	0.647121	1.0045	0.991	0.0135	0.902	1.115	0.956	0.982	1.027	0.371	1.277	1.075	0.961	1.064	0.941	1.393	0.519	1.204	0.91	1.074	1.249	0.979	0.827	0.688	0.887	1.087	0.855	1.054	1.041	0.924	1.003	0.849	1.309	-0.708	0.807	0.909	0.667	1.242	1.206	0.838	0.919	1.028	1.076	1.071	1.172
701	55964	1999-08-31	0.104463	0.0308207	0.647121	0.2605	0.099	0.1615	-0.206	0.084	-0.347	0.722	0.534	-0.207	0.623	0.437	0.823	-0.464	0.687	-1.16	-0.475	-1.26	-0.324	-0.667	0.421	-0.321	-0.511	0.704	-0.253	0.227	0.175	0.204	0.606	-0.202	0.049	0.606	-0.486	-0.596	0.776	0.397	0.467	0.536	0.479	-1.418	0.911	0.084	0.155	0.114	-0.636
702	51678	MPP6	0.0858425	0.0308404	0.647121	0.8025	0.51	0.2925	1.143	0.856	0.516	1.144	1.223	0.206	0.583	0.749	0.535	0.93	-0.227	0.954	-0.042	0.652	0.485	0.535	0.339	0.201	0.015	0.257	-0.869	0.627	0.788	-0.65	-0.586	0.763	0.766	0.647	0.79	0.072	-0.178	0.064	0.735	0.609	-0.468	0.219	1.099	1.049	0.03	0.808	0.755
703	1823	DSC1	-0.0938221	0.0308886	0.647212	0.054	0.6165	-0.5625	-0.052	-0.537	0.161	-0.536	0.439	0.539	-1.031	0.014	0.094	0.23	-0.257	0.478	-0.652	1.133	-0.448	-1.499	0.353	0.698	0.418	-0.143	1.178	1.222	0.441	0.559	0.67	0.492	0.697	1.411	1.048	1.201	0.022	1.039	0.894	-0.065	1.005	0.271	0.096	0.594	0.363	1.273	0.639
704	84296	GINS4	-0.127673	0.0310161	0.648872	-1.3705	-0.45	-0.9205	0.109	-1.958	-1.484	-2.639	-0.163	0.353	-1.265	-2.676	-1.476	-1.726	-0.807	-0.892	-1.298	-1.062	-0.698	0.271	-2.412	-0.571	0.556	0.853	-1.658	-0.182	-0.723	-0.353	-0.488	0.74	-0.415	0.35	0.212	-1.521	0.671	0.56	-0.481	-0.194	-0.419	-6.145	-0.79	-1.568	-0.051	0.077	-0.824
705	10174	SORBS3	0.171151	0.0311517	0.648872	0.605	0.579	0.026	0.841	0.356	1.474	-0.808	0.52	0.368	1.277	-1.052	1.27	-0.783	0.69	1.314	0.157	0.671	0.905	0.759	1.02	-0.195	0.396	1.195	0.703	1.213	1.008	-3.569	0.163	0.572	-0.047	-0.003	0.788	0.27	0.464	0.586	-0.788	0.771	0.694	0.603	0.028	-0.547	0.607	0.443	0.716
706	53632	PRKAG3	0.118284	0.0311715	0.648872	0.5195	-0.0995	0.619	-0.06	-0.015	0.509	0.67	0.142	0.64	1.041	-0.269	0.53	0.75	0.015	0.877	-1.784	1.193	-0.287	1.072	-0.769	0.642	-1.003	2.024	-0.224	0.346	0.844	0.013	-1.135	1.182	-0.496	0.979	-1.209	-0.81	0.163	0.008	0.915	-1.002	0.277	-1.184	-0.387	-0.207	0.096	-0.425	0.99
707	3839	KPNA3	-0.133117	0.0311772	0.648872	-0.5125	0.125	-0.6375	-0.681	-3.513	-1.799	-1.077	-0.344	0.082	-0.309	0.487	-1.004	0.508	-1.01	0.293	1.051	1.097	0.309	0.965	0.666	-1.397	0.806	1.012	-1.504	-0.247	-0.155	0.092	0.276	0.559	0.31	1.004	-0.608	-0.821	-0.853	0.485	0.776	-1.194	-3.27	-1.22	-1.225	0.158	-0.155	0.89	0.047
708	5692	PSMB4	-0.240133	0.0311882	0.648872	-3.455	-2.6185	-0.8365	-3.492	-3.067	-3.418	-1.354	-0.926	-6.993	-1.478	-7.926	-6.835	-2.191	-6.33	-5.07	-2.96	-2.611	-4.036	-2.626	-2.11	0.483	-2.415	-4.007	-3.403	-2.422	-5.172	-5.597	-1.598	-0.484	-0.988	-4.194	-4.313	-3.094	-2.278	-3.776	-0.56	-0.867	-2.536	-2.609	-2.542	-4.123	-2.883	0.042	-3.599
709	9989	PPP4R1	0.0824287	0.0312632	0.649516	0.234	0.0035	0.2305	0.747	0.236	0.645	0.089	0.232	0.419	0.606	0.967	-0.436	-0.033	-1.1	-0.53	-1.055	0.086	-0.079	-0.484	-0.619	-0.555	-1.145	-0.292	0.91	0.291	0.241	0.792	0.783	-0.183	0.27	0.113	0.163	-0.385	0.761	0.426	-1.591	-1.304	0.449	-0.864	0.149	-1.131	-0.616	-0.631	0.344
710	27005	USP21	-0.0730829	0.0313678	0.650771	0.671	0.8795	-0.2085	0.842	0.589	0.457	0.795	-0.491	0.27	0.763	0.362	0.188	0.753	0.843	0.764	0.183	1.052	1.317	1.325	0.903	0.856	0.001	0.635	1.38	1.202	1.154	0.337	1.17	1.219	-2.115	0.219	0.436	0.969	-0.384	0.14	1.244	0.354	1.521	0.984	0.367	0.808	0.738	0.468	1.367
711	85442	KNDC1	0.0788166	0.0314824	0.651335	0.585	0.571	0.014	0.867	1.004	0.236	0.635	0.193	0.759	0.93	0.62	0.459	0.129	0.038	0.55	1.024	-0.277	0.348	0.351	0.718	0.086	0.669	0.351	1.113	0.259	1.093	0.214	0.138	0.251	0.391	0.729	0.773	0.569	0.355	0.779	0.395	0.935	0.749	0.573	-0.157	0.35	0.838	0.792	1.148
712	905	CCNT2	0.176671	0.0315064	0.651335	-0.193	-0.7455	0.5525	-1.247	0.517	-0.404	0.535	-0.004	-0.509	-0.296	-2.52	-0.018	-0.09	0.866	-1.024	-1.438	0.424	-1.892	-0.054	-1.059	-0.331	-0.935	-2.476	-0.707	-0.303	-1.293	-0.428	-0.286	-0.747	-0.573	-0.809	-0.533	-1.648	-1.232	-0.843	-0.659	-0.711	-2.099	-0.074	-0.962	-2.084	-0.599	-1.108	-0.724
713	9651	PLCH2	0.0732947	0.0315276	0.651335	0.279	0.1475	0.1315	-0.266	0.841	-0.391	0.63	-1.16	-0.91	0.191	0.03	0.757	0.594	0.367	0.598	-1.086	-0.49	-0.483	-0.386	0.432	0.653	-0.324	0.467	0.656	-0.705	1.2	0.413	0.58	-0.248	0.34	0.034	-0.543	-0.292	0.578	0.797	0.686	-0.227	0.206	0.088	0.327	0.821	-0.252	0.089	0.463
714	55005	RMND1	-0.108642	0.0316008	0.651932	0.534	0.437	0.097	0.529	1.145	0.128	0.85	0.272	0.376	0.592	0.408	-0.424	0.837	0.539	0.733	0.439	0.414	0.431	-0.03	0.562	0.585	0.625	0.776	0.014	-0.17	0.53	-0.505	0.515	0.867	0.774	0.578	0.277	0.976	0.435	0.664	0.625	0.301	-0.09	-0.054	0.927	-0.109	0.43	0.574	0.242
715	1785	DNM2	0.280254	0.0317612	0.653806	-1.361	-2.0645	0.7035	-2.714	-0.936	-0.17	-0.857	-1.13	-2.482	-1.981	-2.618	-0.054	-1.592	-4.271	-0.61	-4.142	-2.789	-4.957	-1.235	-2.036	-3.456	-2.196	-1.855	-1.6	-2.223	-2.47	-6.429	-1.566	-0.323	-1.661	-2.042	-4.212	-2.156	0.079	-1.306	-2.087	-2.007	-1.313	-1.366	-2.178	-2.986	-1.942	-2.207	-1.061
716	151112	ZSWIM2	0.09604	0.0318716	0.653806	0.7865	0.508	0.2785	1.196	0.196	0.172	0.39	0.204	1.129	0.882	0.956	1.085	0.691	0.404	0.983	0.131	1.136	-0.014	1.253	0.025	-0.775	0.463	0.169	0.177	0.62	0.076	0.481	0.597	1.464	0.532	1.026	1.054	-0.556	1.213	0.719	-1.052	0.34	0.543	0.959	0.484	0.627	0.218	0.72	1.386
717	84694	GJA10	0.123257	0.0319148	0.653806	-1.3915	-1.2145	-0.177	-0.03	-1.509	-1.528	-1.274	-1.027	-1.254	-2.464	0.287	-1.861	-2.071	-4.508	-0.958	-2.041	-1.531	-2.109	-1.608	-0.224	-2.686	-3.113	-0.08	-1.591	-1.619	-0.119	-5.558	-0.817	-1.102	-1.207	-0.532	-1.713	-0.848	0.698	-1.077	-1.037	-1.222	-1.526	-2.453	-1.148	-1.146	-1.512	-0.853	-1.295
718	89801	PPP1R3F	-0.24926	0.0319277	0.653806	-1.24	-0.4025	-0.8375	-0.438	-2.186	-0.614	-2.426	-0.38	-0.555	-2.092	-1.866	-2.256	0.152	-2.666	0.418	-1.601	0.02	0.439	-0.399	-1.4	-2.747	-1.444	-0.126	-0.391	-0.544	0.786	-0.042	-1.028	0.187	-0.502	0.449	-0.406	1.342	-0.323	0.001	-0.457	-0.976	0.67	-0.514	-0.213	-2.511	-0.753	-2.986	0.784
719	119180	LYZL2	-0.0825127	0.0319294	0.653806	-0.2105	0.156	-0.3665	-0.6	-0.262	-0.69	0.007	0.184	-1.073	-0.21	-0.211	0.133	-1.201	0.514	0.388	0.194	-0.601	0.91	0.287	0.802	0.016	0.002	0.185	-0.238	0.647	-0.356	-1.299	0.597	0.519	-2.11	-0.821	0.163	0.918	-0.204	-1.452	0.439	0.202	0.213	-1.563	-0.527	0.121	0.226	0.149	0.963
720	257629	ANKS4B	0.108332	0.0319983	0.653806	-0.014	-0.523	0.509	0.394	0.623	0.396	-0.611	-0.433	0.832	-0.102	0.099	-0.497	-0.549	0.074	-0.292	-0.982	-0.056	-0.525	-0.625	-1.475	-0.521	-0.576	-0.927	0.641	-0.93	-1.371	-0.975	-1.49	-0.974	0.116	-0.764	-0.55	-0.144	-0.166	0.576	0.024	0.395	0.205	-0.182	-0.015	0.358	-0.346	-0.36	-0.769
721	142910	LIPJ	0.108628	0.0320334	0.653806	0.31	-0.1445	0.4545	0.296	0.591	-0.023	0.23	-0.791	0.324	0.04	0.228	0.701	0.802	0.884	0.594	-0.774	-0.266	-0.262	0.046	-0.027	-0.733	0.527	0.107	-0.396	-0.529	0.191	0.528	-0.555	0.044	-0.794	0.273	-0.29	0.56	-0.371	0.045	-0.006	0.227	-1.037	0.424	-1.572	-0.527	-1.151	0.765	0.197
722	79345	OR51B2	-0.121464	0.0320467	0.653806	-0.1155	0.1655	-0.281	0.188	-1.318	-0.611	-0.183	-0.104	-0.098	-0.309	-1.503	0.194	-0.127	0.409	0.162	0.986	0.807	0.167	0.164	-0.133	-0.56	-0.035	-1.228	-1.316	-0.31	0.512	-0.618	-1.41	-0.063	0.808	0.432	0.318	1.465	-1.074	0.822	0.007	0.189	-0.056	-0.768	0.452	1.582	-0.762	0.928	0.433
723	607	BCL9	0.15375	0.0321532	0.655071	-0.273	-0.8185	0.5455	0.234	-0.242	-0.776	0.424	-1.305	-0.053	-0.304	-0.33	0.723	-1.209	-0.362	0.059	-0.556	-1.607	-0.504	-1.512	-1.22	-1.137	0.375	-0.487	-1.052	-0.68	-0.854	0.592	-0.783	-1.113	0.458	0.15	-1.447	-1.641	-0.958	-1.962	-0.313	0.463	0.22	-0.218	-1.3	-2.384	-1.318	-0.597	-0.016
724	54807	ZNF586	0.0995071	0.0322992	0.655307	0.054	-0.4895	0.5435	-1.617	-0.517	-0.461	0.006	0.367	1.225	0.754	0.791	0.693	-1.27	-1.708	0.102	0.385	0.594	-0.488	-0.761	-0.851	-1.636	-1.727	-1.739	0.348	-2.999	0.401	-2.185	-0.127	0.082	0.56	-0.869	0.848	-0.491	-1.301	-0.068	0.038	1.042	0.239	0.146	-1.525	-0.589	-1.06	0.497	-2.122
725	130888	FBXO36	0.104192	0.0323111	0.655307	0.6315	-0.21	0.8415	0.803	1.115	0.607	0.826	0.897	0.656	0.254	0.342	0.304	0.855	0.45	0.081	0.264	0.377	-0.721	0.458	0.768	0.389	-0.495	-0.2	-0.416	0.661	-1.262	-1.927	-0.053	-0.798	0.689	-0.876	0.351	-0.22	-3.149	0.25	-0.698	0.556	-0.536	1.004	-1.26	-0.323	-1.107	1.002	0.347
726	4113	MAGEB2	0.130118	0.0323133	0.655307	-0.242	-0.4385	0.1965	-1.16	0.373	-0.32	-1.02	0.181	0.718	-1.737	-0.164	-0.117	0.9	-1.885	-0.402	-1.489	-1.299	-0.134	-0.831	-1.289	-1.093	-0.751	-2.522	-0.402	0.03	0.55	-0.229	-1.352	-0.364	0.515	-2.574	-3.445	1.133	-0.877	-0.255	-0.306	-0.514	-0.842	0.294	-0.156	-0.475	-0.383	0.521	-0.193
727	9573	GDF3	-0.114196	0.0323427	0.655307	-0.588	-0.7125	0.1245	-0.489	-1.992	-0.822	-1.264	-0.516	-0.452	-0.444	-0.311	-1.834	0.493	-2.232	-0.66	-2.236	-0.664	-1.745	-0.662	1.107	-2.582	-2.044	-0.682	-1.053	0.539	-0.743	0.795	-2.59	0.568	-1.541	-0.28	-0.609	-0.45	0.083	-2.035	-1.474	-0.52	-1.372	-0.936	0.759	-1.161	-1.533	0.187	-1.203
728	5330	PLCB2	0.113301	0.0326049	0.656744	-0.327	-0.5835	0.2565	-0.093	-0.741	-0.2	-0.402	-0.769	-0.76	0.445	-1.204	-1.553	-0.252	0.291	0.026	-0.29	-0.924	0.057	-0.955	-0.221	-0.13	-1.388	-0.656	-0.999	-1.29	-2.774	-0.309	-0.844	-2.479	0.248	-0.133	-0.526	0.45	-0.904	0.015	0.186	-0.95	-0.179	-0.317	-0.351	-0.641	-1.123	-0.678	-1.4
729	80765	STARD5	0.123539	0.032622	0.656744	0.0965	-0.8745	0.971	-0.517	0.608	0	0.242	0.046	-0.027	-0.934	1.005	0.817	0.212	-1.279	0.147	0.187	-1.564	-0.82	-1.32	0.901	-1.377	0.005	-0.903	-1.5	-0.994	-0.03	-0.826	-1.755	-1.902	0.687	-1.811	-0.716	0.152	-1.108	-1.899	-0.909	0.53	0.477	-0.485	-1.214	-0.778	-0.846	0.349	-1.163
730	9093	DNAJA3	-0.140831	0.0326266	0.656744	0.0985	0.413	-0.3145	0.504	0.347	0.124	-0.053	0.04	-1.16	-0.601	-0.609	0.37	0.364	0.377	0.073	0.374	0.434	0.09	0.886	0.069	-0.637	0.732	-0.587	-0.486	0.392	0.359	-0.479	0.296	1.35	0.782	0.987	-0.353	1.061	0.994	0.584	0.59	-0.73	-1.66	0.903	0.736	-0.216	0.628	1.22	0.748
731	22839	DLGAP4	0.118923	0.0326326	0.656744	-0.2565	-0.404	0.1475	0.068	1.039	-2.199	-1.289	0.762	-0.03	-0.3	-0.213	-0.358	-0.359	0.528	-0.592	-0.532	-0.218	-0.398	-0.106	-1.506	-0.41	-0.148	-0.539	-0.174	0.573	0.428	-0.878	0.041	-0.569	0.514	-0.897	0.109	-0.62	-0.952	-0.537	-0.224	-0.306	-1.379	-0.922	-0.344	-1.226	-0.533	0.549	-0.967
732	55274	PHF10	0.13326	0.0326366	0.656744	-0.463	-0.6375	0.1745	0.161	-0.123	-1.303	1.201	-0.526	-0.4	-1.056	-1.143	-0.811	-0.135	-0.304	-1.742	-0.609	-1.267	0.322	-0.047	-0.618	-0.328	-0.204	0.68	-0.657	-1.666	-0.544	-0.837	-1.773	-0.93	-0.664	0.241	-0.831	-0.932	-0.756	-0.196	-0.882	-0.605	-1.465	-0.316	-0.222	-2.304	-2.127	0.283	-0.309
733	3131	HLF	0.139089	0.0327778	0.657732	-0.123	-0.8915	0.7685	0.531	-1.449	0.767	1.035	-0.242	-0.193	0.321	-0.13	-0.515	-0.293	-0.116	-0.083	-1.798	-2.053	-1.682	-1.563	-1.181	-2.221	-1.011	1.162	-0.354	1.163	1.129	-0.29	-1.101	-0.937	0.088	-0.789	-1.937	0.032	0.07	-0.846	-1.16	-0.481	-1.357	-1.302	-1.477	-1.247	-0.129	0.691	-0.269
734	4801	NFYB	0.108099	0.0327807	0.657732	-0.1045	-0.533	0.4285	-0.176	0.617	-0.502	-2.179	0.018	0.27	-0.311	-0.215	0.115	0.795	-0.173	-0.036	-0.727	-1.277	-0.69	0.246	-1.089	-1.4	-0.168	-0.602	0.602	-0.547	-0.76	0.165	-0.773	-0.488	0.349	0.128	-0.519	-0.61	-0.373	-0.066	-0.554	0.313	-0.136	-0.637	0.469	-0.898	-1.127	0.57	0.595
735	5427	POLE2	-0.172309	0.0328249	0.657732	-2.1305	-1.274	-0.8565	-2.38	-3.633	-2.154	-0.637	-0.447	-4.994	-0.779	-1.711	-1.297	-3.303	-3.201	-2.107	-3.558	-1.611	-2.394	-1.61	-1.45	-0.773	-1.214	-3.285	0.161	-1.639	-0.484	0.136	-2.389	-1.056	0.747	-0.605	-2.206	-1.334	1.206	0.713	-1.881	-2.492	-0.727	-2.892	-0.681	-1.988	-2.462	0.641	-0.457
736	79607	FAM118B	0.091272	0.0329141	0.657732	0.5855	-0.049	0.6345	-0.199	0.641	-1.091	0.714	0.677	0.53	-0.245	0.386	1.09	0.71	0.064	0.671	-0.914	-0.228	-0.189	-0.14	0.051	0.166	0.356	0.886	1.05	-2.32	-1.577	-4.803	-0.335	1.11	0.456	0.579	-0.756	0.316	0.265	-0.22	0.328	-0.215	-0.12	-0.929	0.022	0.386	-0.503	0.793	0.135
737	286365	OR13D1	-0.142282	0.0329538	0.657732	-0.19	0.353	-0.543	-0.951	-0.239	0.359	-0.141	-0.465	-1.55	0.388	0.15	0.648	-0.388	-0.603	0.359	0.353	-0.458	-1.837	0.5	-0.703	0.358	0.75	-2.293	0.582	-1.13	0.956	0.845	0.216	0.712	0.312	0.057	0.353	0.453	0.415	0.887	-0.37	0.545	-0.234	-0.234	-0.184	0.901	0.657	0.269	0.373
738	150596	FLJ32955	0.0827213	0.0329879	0.657732	0.9235	0.776	0.1475	0.948	0.899	1.223	0.692	0.876	0.769	-0.107	1.26	1.044	1.117	0.811	1.173	1.109	0.825	0.745	0.97	-0.574	0.097	0.641	1.218	0.875	0.953	-0.034	0.775	0.679	1.074	0.419	1.251	0.853	1.012	1.105	0.769	0.583	0.656	1.182	0.413	0.191	0.777	0.193	0.695	1.465
739	1641	DCX	-0.103974	0.0329982	0.657732	-0.5495	0.3795	-0.929	-1.063	-1.64	-0.355	-1.068	-0.582	0.26	-1.063	-0.968	0.234	-0.023	0.028	-0.517	0.106	-0.914	0.555	0.418	0.382	-1.549	1.445	-1.583	-0.645	-0.53	0.843	1.833	0.132	0.399	0.545	0.473	0.909	0.438	0.661	0.446	-0.887	0.837	-3.234	-0.877	0.782	0.377	-0.469	0.047	-1.462
740	26191	PTPN22	0.243195	0.0331267	0.659035	-2.482	-2.469	-0.013	-2.715	-3.564	-1.856	-4.558	-2.934	-2.635	-0.085	-0.415	-0.924	-2.182	-5.384	-2.329	-4.544	-0.542	-2.443	-1.831	-1.959	-1.274	-3.241	-4.042	-1.436	-1.736	-3.854	-5.507	-2.755	-1.027	-3.408	-1.238	-2.032	-2.524	-2.629	-2.495	-2.277	-1.792	-3.584	-2.597	-1.747	-3.039	-2.601	-3.14	-1.008
741	253558	LCLAT1	0.148846	0.0332066	0.659035	0.218	-0.568	0.786	-1.931	0.745	-0.577	0.126	-0.135	0.31	0.401	0.583	0.338	-0.714	0.372	-0.485	-0.756	-0.773	-1.4	-0.58	0.469	-0.307	-2.86	-0.127	-2.355	-1.43	0.836	-1.802	-0.43	-2.063	-1.144	-0.289	0.424	0.791	0.533	-0.055	-1.922	-0.26	-0.536	-1.298	-3.124	-0.556	0.72	-1.029	0.056
742	3434	IFIT1	0.113184	0.033242	0.659035	-0.0195	-0.4565	0.437	-1.033	-1.629	0.084	0.875	0.455	-1.224	-0.093	0.694	0.054	-0.918	-0.306	0.489	-0.486	-0.351	-0.845	0.233	-0.985	-0.339	-1.41	-0.774	-0.763	-1.888	-0.474	0.582	-0.472	-0.441	-2.172	-0.797	0.901	-0.11	-0.719	-0.118	-0.392	0	0.023	-0.385	-1.58	0.174	-1.423	1.009	-0.378
743	83857	TMTC1	0.129005	0.0332745	0.659035	0.505	-0.167	0.672	-0.71	0.693	0.083	-2.225	0.903	0.616	1.056	0.52	0.938	-0.277	0.49	0.388	-1.45	0.372	0.099	-1.435	-0.526	-0.023	-0.138	-1.558	1.078	-0.686	-0.111	0.604	-0.533	-1.269	-0.026	-0.323	0.639	-0.02	-1.908	-0.549	0.413	0.952	-0.196	0.407	-1.421	0.288	-1.448	0.816	-1.697
744	166863	RBM46	0.0977259	0.0333031	0.659035	0.03	-0.3325	0.3625	-0.287	0.654	0.267	0.195	0.119	-0.158	-0.627	-0.131	0.829	0.347	-1.323	-0.059	0.056	0.407	0.301	0.06	0.308	-0.404	-1.257	-1.048	-0.512	-1.216	-0.379	-0.286	-1.335	-1.256	-0.791	-0.036	1.063	0.2	-1.004	-0.47	-1.25	0.383	-0.171	-0.548	-0.057	-0.782	-0.1	0.312	-0.431
745	60401	EDA2R	-0.114868	0.0333327	0.659035	0.061	0.225	-0.164	0.036	0.2	-2.101	0.542	0.07	0.052	0.094	-0.759	0.477	-1.038	0.87	-0.613	0.266	-0.266	0.19	0.309	0.414	0.663	1.244	0.143	-0.22	0.372	0.457	0.327	-0.743	-0.414	-0.091	-0.228	0.13	0.463	-0.172	0.787	-0.834	-0.472	-1.006	-0.274	0.714	0.757	1.307	0.022	0.26
746	6833	ABCC8	0.118466	0.0333768	0.659035	0.3165	-0.004	0.3205	0.376	1.052	-1.11	0.665	0.751	0.184	0.96	0.257	-0.044	0.387	-1.956	-0.351	-0.156	-0.335	0.98	0.513	1.029	-0.186	0.036	-0.572	0.006	0.452	-0.328	-0.245	-0.257	0.383	0.746	0.17	-0.039	-0.699	0.302	0.294	0.696	0.36	0.501	-0.014	-0.172	-0.421	-0.464	-0.887	-0.924
747	126231	ZNF573	0.0726213	0.033506	0.660701	0.177	0.0625	0.1145	0.785	1.257	-0.148	0.46	0.467	0.39	-0.034	-0.142	0.388	-0.818	-1.251	-0.99	0.174	-0.969	-0.506	0.72	-0.681	0.248	-1.807	0.162	-0.354	-0.042	0.406	0.25	-1.215	0.104	0.467	-1.329	-0.943	0.089	0.989	0.77	-1.016	0.081	0.207	0.73	-0.43	-2.544	-0.582	0.044	-0.429
748	3749	KCNC4	0.123807	0.0336095	0.661855	0.134	-0.347	0.481	0.324	-0.044	0.273	0.941	-0.005	-0.775	0.775	0.668	-0.401	-1.046	0.901	-1.396	0.654	-0.034	-0.58	-0.516	-1.332	0.383	-1.13	-0.458	-1.078	0.197	-1.835	0.025	0.411	-1.691	-0.589	-0.971	-0.478	0.4	-0.236	0.57	0.344	0.42	-0.609	1.133	-2.733	0.013	0.246	-0.673	-0.914
749	4047	LSS	0.068547	0.0338013	0.663427	0.7415	0.412	0.3295	0.604	0.611	-0.395	0.625	0.969	0.973	1.137	0.935	0.558	0.858	1.229	-0.335	-1.733	0.61	0.076	-0.091	0.89	0.235	-0.375	0.889	0.648	0.947	-0.056	0.407	0.744	0.233	1.054	1.11	0.064	-1.11	0.552	0.417	-0.201	0.25	0.662	0.338	0.717	0.513	-0.804	0.535	-0.543
750	51765	MST4	-0.0734634	0.0338963	0.663427	-1.685	-1.7515	0.0665	-2.713	-0.887	-1.357	-0.416	-1.746	-1.878	-0.562	-0.976	-1.824	-2.448	-1.624	-2.648	0.481	-1.681	-2.181	-0.531	-0.254	-0.474	-2.717	-2.432	-0.861	-4.61	-3.003	-2.254	-1.117	-0.641	-1.842	-1.338	-2.709	-0.109	-1.905	-2.517	-1.614	-1.013	-4.418	-1.996	-2.226	-2.44	-1.093	0.245	-1.822
751	81550	TDRD3	0.182404	0.0340813	0.663427	-2.3175	-2.111	-0.2065	-2.34	-2.295	-0.984	-0.636	-1.74	-0.319	-1.217	-2.995	-3.591	-2.844	-3.654	-4.115	-3.923	-1.33	-1.164	-2.241	-1.131	-4.226	-1.672	-2.07	-1.82	-1.874	-4.464	-0.597	-2.791	-2.665	-0.033	-2.281	-2.429	-1.337	-1.949	-2.152	-1.949	-3.311	-4.247	-3.641	-1.036	-2.666	0.056	-2.475	-3.438
752	6936	GCFC2	0.0963367	0.0341129	0.663427	0.425	-0.0275	0.4525	0.205	1.104	-0.188	0.46	0.168	0.989	0.39	-0.105	0.632	-0.167	0.606	0.949	-1.1	-0.201	-0.013	-0.293	-0.068	0.555	0.331	0.103	1.319	-0.548	0.629	0.191	-1.55	0.231	-1.268	0.175	0.394	-0.364	0.6	0.578	-0.609	-0.485	-0.32	0.301	-1.57	-0.259	-0.042	0.966	0.397
753	6356	CCL11	0.0826241	0.0342219	0.663427	0.566	0.5575	0.0085	0.692	1.214	-0.32	0.356	0.785	0.259	-0.177	1.115	0.408	1.119	0.44	0.724	0.854	0.152	0.546	0.131	0.933	0.844	0.354	0.343	1.161	0.684	0.412	0.393	1.058	1.672	-0.744	1.092	1.137	0.532	0.417	-0.156	-0.395	0.796	0.447	1.104	0.714	0.569	-0.726	-0.05	0.821
754	375611	SLC26A5	0.210059	0.0343112	0.663427	-1.297	-1.3905	0.0935	-0.132	-0.83	-1.092	-1.936	-0.274	-1.676	-0.897	-3.67	-1.952	-1.502	-0.23	-2.476	-2.713	-1.076	-2.145	-1.635	-1.929	-0.499	-2.332	-1.392	-0.7	-0.92	-3.957	-1.412	-1.937	-1.331	-0.436	-1.677	-2.404	-1.59	-1.322	0.011	-1.05	-1.041	-1.077	-0.727	-1.642	-0.902	-1.389	-2.606	-1.148
755	494143	CHAC2	0.100422	0.0343233	0.663427	-0.276	-0.6955	0.4195	-0.023	-0.98	-0.139	-0.67	-1.253	0.13	-0.898	0.023	-1.51	0.259	0.725	-0.413	0.232	-1.057	-0.097	-1.381	0.08	-1.909	0.502	-0.451	-0.589	-0.876	-0.007	-0.467	-0.855	-0.498	-0.84	-0.332	-0.083	-0.972	-2.171	-1.188	-0.932	-0.118	-0.586	-1.027	-1.485	0.24	-1.411	-2.164	-0.16
756	84830	ADTRP	0.0509936	0.0343268	0.663427	0.7375	0.735	0.0025	1.255	0.93	0.618	0.221	1.229	0.84	0.619	0.935	0.295	0.908	0.535	0.635	0.872	1.147	1.119	0.446	0.958	0.596	1.038	-0.312	0.896	1.149	0.706	0.921	1.111	1.53	0.733	0.737	0.487	0.814	0.92	0.442	0.409	0.87	0.116	0.712	-0.104	0.532	-0.088	0.687	0.435
757	84708	LNX1	0.0895704	0.0343476	0.663427	0.5615	0.28	0.2815	0.174	0.86	0.613	-0.748	1.165	0.996	0.246	0.51	0.465	-0.205	0.617	0.786	0.716	0.277	0.429	0.584	-0.759	0.239	-0.693	-0.173	-0.464	-0.03	0.107	0.508	1.01	0.455	1.063	0.255	0.869	0.279	0.619	0.814	0.438	0.281	0.205	0.288	0.409	-0.398	-0.914	0.494	0.254
758	353149	TBC1D26	0.10871	0.0343694	0.663427	0.398	0.161	0.237	1.149	1.106	-0.448	0.326	0.692	0.142	-0.772	0.556	0.046	0.47	0.479	0.084	0.053	-0.118	0.783	-0.236	0.012	0.596	-1.028	1.017	0.729	-0.087	0.109	-1.918	0.438	-0.757	0.955	0.213	1.105	-1.33	0.463	0.706	-0.046	0.927	-0.232	0.722	-0.514	0.353	0.538	0.297	-0.175
759	5691	PSMB3	-0.450489	0.0343808	0.663427	-4.38	-3.157	-1.223	-4.032	-2.091	-2.733	-1.692	-3.978	-7.072	-2.894	-7.941	-4.728	-4.918	-14.798	-6.595	-3.122	-4.836	-6.019	-5.595	-4.01	-0.141	-2.367	-4.435	-4.622	-2.222	-6.127	-3.08	-2.706	-2.326	-0.11	-3.599	-5.135	-1.953	-0.293	-4.368	-2.81	-0.216	0.159	-7.388	-2.81	-8.686	-5.703	1.567	-3.192
760	79897	RPP21	0.118514	0.0344531	0.663427	-0.8265	-0.7265	-0.1	-0.101	-0.501	-0.625	-0.85	-1.297	-2.25	-0.803	0.415	-1.166	-2.057	-0.22	-1.49	-1.655	-0.58	-2.318	0.008	-1.711	0.521	-1.098	1.457	-0.361	-0.652	-2.52	-2.94	0.005	0.169	-1.183	-1.056	-0.578	0.079	-2.125	-2.057	-0.413	-1.668	-3.982	-0.365	-0.801	-1.953	0.24	1.175	0.134
761	282617	IFNL3	-0.212349	0.0344806	0.663427	-0.925	-0.227	-0.698	0.234	-0.912	0.756	1.886	-0.939	-2.075	-0.629	-0.615	-3.252	-2.319	-3.336	-0.938	0.874	-0.97	-0.56	-0.548	-1.181	-1.07	-0.835	1.867	-0.273	0.764	-0.283	-0.181	-1.294	0.7	-1.76	-0.958	0.174	-0.129	-1.561	-2.716	1.846	-0.584	0.427	1.259	0.885	0.879	0.841	-0.684	0.273
762	8085	KMT2D	-0.11907	0.0344874	0.663427	0.0335	0.196	-0.1625	0.667	-0.697	-0.445	-0.556	-0.481	-0.019	0.653	0.159	-0.259	0.359	0.086	0.202	0.255	-0.261	0.345	-0.161	-0.706	0.565	1.021	1.069	0.862	0.966	0.052	-0.434	0.601	0.5	-1.522	-0.607	-0.095	1.104	0.314	-0.451	0.269	-1.319	-0.022	0.701	-0.153	0.193	-0.089	-1.754	0.772
763	503834	DPRX	0.155257	0.0345068	0.663427	-0.635	-0.5595	-0.0755	0.354	0.331	-0.369	-0.073	0.674	-1.148	-0.076	-0.901	-1.527	-2.121	-1.987	-2.593	-0.246	-0.846	-1.547	-0.514	-0.501	-0.406	-1.879	-0.073	-0.109	-0.602	-2.851	-0.226	-2.086	1.061	-1.611	-0.517	-1.997	-1.286	-1.42	-1.727	-0.393	-0.192	-2.801	0.397	0.435	0.744	-1.238	-0.66	-0.488
764	9860	LRIG2	0.0421784	0.0345124	0.663427	1.2325	1.1115	0.121	1.558	1.355	1.408	1.083	1.247	0.901	1.275	1.095	1.055	1.218	0.722	1.255	0.403	1.034	1	1.4	0.79	1.346	0.847	0.443	1.424	1.163	0.78	0.719	1.295	1.675	1.142	1.189	1.303	1.856	1.319	1.094	1.347	0.899	1.152	0.986	0.889	0.736	1.068	0.815	1.421
765	10376	TUBA1B	-0.426184	0.0345231	0.663427	-6.7785	-5.347	-1.4315	-6.71	-6.847	-4.284	-4.246	-4.785	-9.29	-3.195	-9.686	-7.626	-4.51	-13.498	-6.942	-0.688	-6.109	-9.022	-5.155	-4.042	-6.495	-3.565	-10.85	-5.23	-6.274	-8.835	-16.927	-4.607	-1.383	-4.301	-3.359	-7.704	-2.025	-5.98	-6.188	-3.955	-4.566	-5.287	-8.241	-6.094	-8.405	-5.407	-1.587	-4.372
766	2668	GDNF	0.120775	0.0347051	0.663427	-0.872	-0.7905	-0.0815	-1.796	-0.755	0.334	0.437	-1.109	-2.563	-1.874	1	0.553	-0.989	0.744	-1.176	0.997	-1.426	-1.431	-0.347	-2.083	0.521	-1.286	-4.039	-0.994	1.293	-1.111	0.502	-0.202	-0.309	-0.423	-0.603	-2.64	-0.828	-0.436	-1.157	0.594	-0.806	-1.15	-1.327	-0.244	0.154	-0.887	-2.087	-0.775
767	23633	KPNA6	0.0998175	0.0347148	0.663427	-0.0275	-0.426	0.3985	-2.156	-0.885	0.038	-1.084	-2.001	0.136	0.342	0.912	1.337	-0.906	1.356	-0.093	0.286	0.228	0.519	-1.441	-0.266	0.032	0.016	-2.288	-0.736	0.198	-1.469	-0.338	-0.363	-0.031	-0.72	-3.505	0.589	-0.72	-1.759	-0.659	-1.232	-0.482	-2.048	-0.923	-0.915	0.676	-0.379	-0.473	0.058
768	55322	C5orf22	0.162555	0.0347486	0.663427	-0.8445	-1.275	0.4305	-0.007	-1.648	-2.609	-2.277	-0.132	0.166	-0.52	-2.309	0.11	-0.943	-0.746	-2.709	-0.625	-3.106	-2.238	-1.613	0.011	-1.623	-0.449	-0.939	-1.225	-0.45	-1.113	-5.982	-1.371	-0.466	0.163	-0.761	-2.312	0.629	-0.464	-2.087	-1.982	-0.211	-1.325	-3.37	-1.935	-2.567	-1.56	-2.397	-0.802
769	4854	NOTCH3	-0.0548186	0.0348557	0.663427	0.1025	0.8125	-0.71	-0.766	0.732	-0.436	0.916	1.051	-1.055	-0.927	1.06	0.788	0.641	-0.773	-0.975	0.861	0.952	0.999	-0.532	0.752	-0.103	0.104	1.578	0.004	1.066	1.383	-0.365	0.952	1.495	1.099	1.442	1.219	0.079	1.022	1.188	0.764	-1.074	1.496	-1.155	0.519	1.184	0.539	0.667	0.504
770	2321	FLT1	-0.0432225	0.0348987	0.663427	0.766	1.0435	-0.2775	1.25	0.33	0.615	0.755	0.684	0.946	1.134	0.629	0.582	0.777	0.961	0.942	1.484	0.634	1.169	1.195	0.682	1.408	1.151	0.995	1.488	0.34	1.186	0.244	0.871	1.318	0.685	0.66	0.691	0.833	1.076	1.012	0.803	1.241	1.165	0.971	0.424	1.299	1.075	0.153	1.33
771	23057	NMNAT2	0.082641	0.0349489	0.663427	0.4675	0.2985	0.169	0.101	0.345	0.319	0.478	0.849	0.567	1.035	0.457	0.343	0.372	1.145	0.929	0.077	0.213	0.866	0.235	0.93	-0.597	0.279	0.624	0.154	0.989	0.298	0.394	0.645	-0.035	0.661	0.791	0.299	0.078	-0.409	0.331	0.245	-0.462	0.213	0.811	0.647	0.516	-0.683	-0.267	0.694
772	392265	CDK5PS	0.104251	0.0349662	0.663427	-0.2235	0.181	-0.4045	-0.021	1.221	0.79	-1.642	-1.965	-1.367	1.407	-0.426	0.027	-1.231	0.705	-0.569	-1.785	0.134	0.402	-0.17	0.896	0.982	-0.201	-0.562	0.483	1.538	0.537	-3.329	1.189	0.404	-1.758	1.173	-0.071	0.169	-2.096	0.491	0.25	0.303	-1.748	0.431	-0.763	-0.867	-0.371	0.193	0.561
773	57153	SLC44A2	-0.120147	0.0350295	0.663427	-1.325	-0.8105	-0.5145	-0.684	-1.511	-0.073	-0.417	-1.415	-1.864	-0.148	-2.356	-1.235	-2.103	-2.534	-0.21	-3.313	-0.634	-0.359	-0.488	-0.477	-2.906	-2.771	0.562	-1.261	-2.396	-1.931	-1.997	-0.404	-0.831	-0.632	-1.782	-0.386	-0.615	-1.977	-0.296	-1.232	0.231	0.099	-2.633	-1.778	0.349	-0.547	-2.404	-1.156
774	32	ACACB	0.0655404	0.0350416	0.663427	0.175	0.0305	0.1445	1.347	-0.557	0.025	0.776	0.348	-0.359	0.916	0.366	-0.162	-0.112	0.325	-0.867	0.025	-1.671	0.318	-1.308	-0.058	1.087	-0.6	0.685	-0.577	0.474	-0.064	0.036	0.679	-0.922	0.299	0.663	-0.124	-1.337	0.336	-0.231	0.415	0.416	-0.241	-0.055	0.172	0.358	-0.445	0.173	-0.824
775	148254	ZNF555	0.148187	0.0350885	0.663427	-0.611	-1.404	0.793	-0.654	-2.109	0.4	0.2	-1.657	-0.794	-0.568	0.829	-0.379	-3.166	-1.082	0.572	-1.463	-1.408	-3.12	0.185	-0.86	0.612	-2.026	-0.371	-1.43	0.082	-1.799	-4.274	-2.321	-1.4	0.032	0.17	-2.058	-1.202	-0.258	-1.509	0.621	-1.426	-1.435	-0.438	-1.412	-0.564	-1.248	-3.071	0.574
776	7779	SLC30A1	0.119443	0.0351085	0.663427	0.438	0.321	0.117	0.786	1.123	0.869	-0.346	1.247	0.46	0.507	0.144	-0.45	0.416	0.061	0.21	-0.03	0.676	0.859	0.319	-0.4	0.223	-1.326	-1.025	-0.483	0.374	0.618	0.296	0.163	0.433	0.749	0.293	0.89	0.391	0.374	0.323	0.032	-0.109	0.891	0.498	-0.299	0.004	1.197	-0.097	0.5
777	23746	AIPL1	-0.157495	0.0352011	0.663427	-1.1315	-0.296	-0.8355	-1.201	-1.696	-0.423	0.612	-1.062	-2.104	0.042	-0.766	-3.177	-1.616	-1.605	-0.553	0.312	0.166	0.42	-0.179	1.105	0.697	0.535	1.086	0.136	-1.234	-1.807	-0.164	-0.149	-1.186	-4.327	-1.961	-1.216	-1.331	-1.457	-3.537	0.797	-1.566	0.614	-2.344	1.023	0.206	-0.413	-0.499	-1.572
778	51650	MRPS33	0.0917575	0.0352309	0.663427	0.3735	0.046	0.3275	0.803	0.681	0.756	-0.267	-1.327	0.444	0.303	0.254	-0.783	0.963	-0.352	0.822	0.023	-0.815	-0.335	0.159	0.571	-0.019	0.395	0.514	-1.573	-0.462	-0.383	-1.018	0.305	0.577	0.686	0.599	-0.831	0.105	0.918	0.879	0.069	-1.351	-0.708	-0.179	0.463	-0.851	-2.234	-0.057	1.391
779	80198	MUS81	0.0676002	0.0352537	0.663427	0.74	0.3905	0.3495	0.202	1.127	1.122	0.521	0.752	0.745	1.006	0.412	0.429	0.735	-0.17	1.138	-0.117	0.85	0.322	0.12	0.233	0.176	0.069	0.294	1.31	0.61	0.351	0.481	0.741	-0.116	0.949	0.354	-0.175	0.819	0.773	-0.3	0.664	0.792	0.388	0.77	0.234	0.507	0.773	0.393	1.279
780	2923	PDIA3	0.133161	0.0352707	0.663427	0.536	-0.116	0.652	0.537	0.535	0.082	0.537	-0.808	0.821	0.991	-1.03	0.796	0.875	0.029	0.143	-0.215	-0.878	0.317	0.234	0.546	0.383	-0.314	0.622	-0.329	0.629	0.064	0.453	-0.093	-0.929	0.754	-0.139	-0.317	-1.519	1.058	-0.204	-0.95	0.807	0.108	-0.178	-1.136	0.954	-0.416	-0.427	0.091
781	168975	CNBD1	0.0907937	0.0353761	0.663427	0.6725	0.336	0.3365	0.728	0.797	0.593	-0.452	0.879	0.974	0.351	0.748	0.575	0.254	0.617	1.025	-0.293	0.238	0.71	0.582	-0.017	0.57	0.376	-0.389	0.763	0.289	0.675	1.022	0.936	-0.267	0.197	0.296	0.465	1.175	0.628	0.296	0.208	-0.448	0.542	0.409	0.176	-0.151	-0.989	-0.503	1.077
782	91607	SLFN11	0.116752	0.0354299	0.663427	0.446	-0.0685	0.5145	1.053	0.417	-0.397	0.498	-0.09	0.546	0.797	1.052	0.475	0.174	0.402	-0.54	-0.175	-0.342	-0.168	-0.016	0.869	0.385	0.032	0.385	0.582	0.976	0.066	0.783	-0.534	-0.479	0.633	-0.475	-1.238	0.276	0.173	0.466	-0.375	0.761	-0.239	-0.289	-1.266	0.771	-0.121	-0.192	-0.6
783	128646	SIRPD	0.193364	0.0355496	0.663427	-0.637	-1.287	0.65	-1.089	-0.346	-1.696	0.084	-0.23	-0.569	-0.063	-0.705	-1.149	-1.963	-0.834	-0.27	-1.206	-2.129	-2.034	-1.002	-1.916	-1.657	-0.044	-3.223	-1.168	-1.345	-2.217	-0.314	-0.369	0.083	-0.145	-1.001	-2.089	-1.548	-1.279	-0.031	-2.745	-1.758	-2.197	-0.577	-1.295	-0.889	-0.216	-4.17	0.707
784	126382	NR2C2AP	-0.157624	0.0355559	0.663427	-0.598	0.2355	-0.8335	-0.51	-0.691	0.739	-0.535	-1.506	-0.661	0.399	0.67	-0.961	-1.026	-1.115	0.023	-0.682	0.806	-0.204	-0.275	1.294	0.341	1.584	0.68	1.042	1.892	0.476	-0.894	0.041	2.041	-1.748	0.022	-1.165	-0.531	-0.664	-1.431	0.53	1.109	-1.329	0.847	0.13	1.301	1.367	-0.582	0.737
785	388272	C16orf87	0.16761	0.0355592	0.663427	-1.535	-2.0265	0.4915	-1.279	-2.676	-1.979	-2.374	-0.147	-1.396	-0.947	-1.182	-0.714	-1.674	-1.765	-1.678	-3.486	-2.332	-3.196	-2.984	-1.78	-4.023	-2.929	-2.868	-1.119	-3.576	-1.41	-2.115	-3.293	-0.903	-0.429	-1.913	-3.067	-0.712	-2.294	-2.715	-1.894	-1.558	-0.643	-1.981	-1.965	-1.781	-1.531	-0.478	-2.072
786	27334	P2RY10	0.0864089	0.0355991	0.663427	0.736	0.665	0.071	1.123	0.511	-0.504	0.049	0.094	1.048	0.761	0.711	0.967	0.894	1.336	0.633	0.212	-0.12	0.718	1.098	0.67	0.561	0.609	1.1	0.66	0.177	-0.165	1.002	0.754	-0.621	0.784	0.162	0.322	0.55	0.831	0.87	0.365	1.007	0.976	0.785	0.514	0.236	0.913	0.451	0.821
787	6421	SFPQ	-0.369059	0.0356311	0.663427	-4.8975	-3.315	-1.5825	-3.981	-4.57	-2.998	-5.455	-0.253	-7.878	-2.386	-5.667	-6.558	-5.293	-1.997	-5.225	-5.3	-3.101	-7.172	-4.267	-3.191	-2.811	-4.536	-1.935	-3.636	-3.11	-4.765	-7.345	-4.002	-1.707	0.544	-3.326	-2.747	-2.238	-0.033	-3.192	-2.397	-5.331	-0.212	-4.611	-4.375	-6.63	-5.174	0.325	-3.304
788	7468	WHSC1	0.112154	0.0356338	0.663427	0.167	-0.6005	0.7675	-1.282	0.215	1.211	0.503	0.801	-0.219	-0.173	0.437	0.272	-0.964	-0.746	0.119	0.562	-1.028	-2.148	-1.567	-0.58	0.027	-1.235	0.487	-0.979	-0.982	-1.006	-4.019	0.189	-0.482	-1.365	-0.621	-1.095	0.74	0.258	-0.842	0.251	0.726	0.019	-0.875	-2.207	0.121	-1.474	0.193	0.502
789	4726	NDUFS6	0.072369	0.0356343	0.663427	1.029	0.853	0.176	1.164	0.665	1.409	0.225	0.955	1.08	1.055	-0.177	0.613	1.222	1.003	1.106	0.916	0.982	0.939	1.13	0.131	0.605	0.782	0.487	1.269	0.853	0.101	0.807	1.007	0.762	0.722	-1.425	0.666	1.891	0.656	0.853	0.866	0.86	0.968	1.003	1.141	0.42	1.022	0.815	0.815
790	51025	PAM16	-0.104871	0.0356378	0.663427	0.2965	0.2225	0.074	0.645	1.041	0.142	1.218	0.451	-0.975	-0.66	0.986	-1.052	-0.244	-0.611	0.529	-0.017	-0.707	-0.165	0.953	-0.323	0.024	0.939	0.466	-0.327	1.706	0.896	-0.292	-1.236	1.7	-0.825	-0.142	0.559	1.064	1.249	0.108	1.052	0.869	0.628	0.939	0.337	-1.134	-0.088	-0.007	0.882
791	401209	FLJ44796	0.0724323	0.0356528	0.663427	1.2705	1.1885	0.082	1.846	1.275	1.358	1.118	0.466	1.264	1.088	1.289	1.347	1.266	1.733	0.978	0.302	0.571	1.343	0.769	1.199	1.496	0.812	0.908	1.041	1.53	1.326	1.409	1.222	1.528	0.989	1.576	1.468	2.117	1.248	1.235	1.037	0.81	1.415	0.902	0.654	0.898	1.494	1.178	0.132
792	64927	TTC23	0.187878	0.0357007	0.663427	-1.17	-1.366	0.196	-1.089	-0.69	-1.799	-1.032	-1.83	-1.62	0.072	-0.696	-1.251	-3.176	-0.635	-3.073	-2.298	-1.123	-0.765	-1.808	-1.416	-3.953	-2.517	-2.107	-0.932	-1.88	-1.032	-0.402	-1.546	-1.994	-1.223	-1.604	-1.035	-0.613	-2.598	-2.76	-1.936	-0.78	-0.913	-0.475	-1.265	-3.252	-2.433	-0.849	-1.308
793	27177	IL36B	-0.0665346	0.0357161	0.663427	0.6695	0.7685	-0.099	0.789	0.267	0.655	0.606	0.258	1.009	0.696	0.606	0.782	0.684	0.903	0.285	0.889	0.693	0.23	0.963	1.274	0.905	1.061	0.797	0.984	0.864	0.995	0.793	0.619	0.614	-0.518	0.836	-0.368	0.744	0.938	0.723	0.608	1.107	0.727	0.678	0.366	0.688	1.232	1.06	0.036
794	7984	ARHGEF5	0.16437	0.0358928	0.664362	-0.2625	-0.8605	0.598	-0.226	-1.345	-0.2	-1.286	-1.428	-0.101	-0.685	0.483	0.784	-0.299	-0.035	-1.25	-1.68	-0.427	-0.475	-0.534	-0.504	-0.716	-0.703	-1.524	-0.63	-0.757	-1.516	-1.743	-1.442	-1.384	-1.441	-1.197	-1.076	-0.701	-0.06	-0.732	-1.792	-0.525	-0.449	-0.964	-1.312	0.17	-1.296	-0.508	-1.159
795	22852	ANKRD26	0.156983	0.0359096	0.664362	0.1585	-0.9835	1.142	0.047	0.894	0.084	-1.275	-0.71	0.233	0.775	0.712	0.387	-0.271	0.721	-3.054	-1.969	-1.005	-0.845	-2.217	0.123	-0.265	-1.124	-2.257	-0.269	0.859	-0.916	-1.48	-0.974	-0.487	0.323	-1.713	-2.255	-0.993	-0.252	-0.221	-1.692	0	-2.447	-0.254	-1.509	-0.589	-2.498	-0.329	-1.717
796	283398	SUCLG2P2	0.14666	0.0359192	0.664362	0.155	-0.1725	0.3275	-1.266	-1.924	0.325	0.082	-0.074	0.737	0.631	0.076	0.027	0.487	0.228	0.256	-1.109	-0.124	0.12	0.234	-0.106	-1.094	-0.628	-0.963	-0.845	-2.73	-0.331	0.113	-1.019	0.067	-0.318	0.401	-0.003	0.473	0.017	-0.113	-2.635	-0.879	-0.502	0.267	-1.363	-0.165	-1.364	-0.076	-0.18
797	197131	UBR1	0.102401	0.0360297	0.664362	-0.4465	-0.935	0.4885	0.894	-0.235	-0.848	0.441	-0.574	0.56	-1.12	-0.742	-0.319	-0.662	-1.224	-0.075	-3.095	-0.957	-0.148	-2.399	-1.616	-0.254	-1.475	-1.517	-0.628	0.66	-0.981	0.946	-3.838	-0.178	-0.772	-0.913	0.365	-1.724	-0.067	-0.703	-2.716	-0.741	-1.485	-1.298	-1.174	0.376	-1.565	-0.895	-1.584
798	57512	GPR158	0.125204	0.0360367	0.664362	-0.099	-0.704	0.605	-0.332	0.917	-0.158	0.298	-0.739	0.461	0.373	-0.04	0.24	-0.28	-0.708	-1.114	-0.713	-0.282	0.319	-2.797	-0.489	0.365	-3.816	-1.029	-1.283	-1.611	0.521	0.144	0.47	-1.814	-1.19	-0.013	-0.704	-0.787	-2.179	-0.292	0.101	-0.667	0.589	-0.704	-1.282	-0.2	-0.49	-1.907	-1.178
799	10877	CFHR4	-0.0831633	0.036037	0.664362	0.0045	0.662	-0.6575	-0.103	0.482	0.64	-0.573	0.112	-0.171	0.635	-0.899	0.873	-1.574	-1.103	1.18	0.704	1.293	-1.064	-0.524	1.039	0.794	-0.061	-0.723	0.902	0.169	1.143	0.409	0.357	1.471	0.182	0.934	0.513	1.519	0.131	-0.378	0.62	1.112	0.33	-1.183	0.81	0.934	0.781	-0.057	1.143
800	4609	MYC	-0.114481	0.0361614	0.664445	-1.509	-1.064	-0.445	-1.713	-0.666	-1.885	-0.985	-1.143	-1.305	-2.327	-4.381	-1.867	-2.074	-0.27	-1.246	-5.131	-1.323	-4.275	-0.383	0.184	-1.835	-0.103	-1.57	-1.493	-0.752	-0.785	-1.548	-0.41	-0.485	-0.574	-1.747	-1.47	-1.06	-1.146	-0.066	-1.84	-1.065	-1.225	-0.944	-1.008	-2.016	0.122	-2.296	-0.705
801	51156	SERPINA10	0.20347	0.036163	0.664445	-0.7745	-1.3115	0.537	0.521	-0.631	-0.694	-0.367	0.005	-0.855	-0.944	0.031	-1.861	-1.32	-1.043	-1.498	-0.386	-0.446	-1.112	-1.686	-1.456	-0.378	-1.341	-0.975	-1.358	0.081	-1.288	-0.429	-3.549	-2.127	-1.193	-2.617	-1.984	-1.677	-0.095	-2.603	-2.114	0.883	-1.718	-1.373	-1.797	-0.651	0.22	-1.335	-1.148
802	7113	TMPRSS2	0.109092	0.0362349	0.664445	0.3775	0.178	0.1995	0.457	0.07	-0.597	0.459	1.132	0.869	0.298	1.042	-0.836	0.217	0.534	-0.41	-0.271	0.187	-0.313	0.522	-0.474	0.786	0.796	-1.042	0.428	-0.023	-0.682	0.281	1.133	0.269	0.867	0.66	0.216	0.499	-0.031	0.284	0.169	-0.519	-0.264	0.366	-1.237	-0.581	-0.08	-1.022	-1.06
803	64006	ERVK-6	0.0896513	0.0363157	0.664445	1.2705	1.1885	0.082	0.788	1.046	1.009	-0.511	1.289	0.64	0.345	0.863	1.208	0.725	-0.472	-0.388	-0.717	0.792	0.513	0.207	-0.804	0.355	0.129	-0.914	0.474	0.026	0.263	1.529	0.76	0.397	0.558	0.857	0.358	0.884	0.985	0.76	0.697	1.371	0.586	0.543	1.198	-0.833	0.712	0.715	0.864
804	341276	OR10A2	0.0965372	0.0364579	0.664445	0.582	0.2265	0.3555	0.875	0.22	0.672	0.492	0.215	0.097	0.703	0.755	0.674	0.403	0.082	0.857	-1.355	0.707	0.032	-0.866	-0.235	-0.008	-0.06	0.313	0.3	0.564	-0.561	0.504	0.636	0.92	0.127	0.324	-1.05	-0.77	0.57	0.762	-0.787	0.523	0.505	0.79	-0.087	0.531	-0.608	0.063	0.814
805	5290	PIK3CA	0.11879	0.0364666	0.664445	-0.8205	-1.0185	0.198	-1.255	-0.116	-2.013	-1.032	-0.217	-0.011	-0.695	-0.491	-0.837	-1.132	-0.804	-4.276	-0.428	0.033	-0.893	-1.497	-2.918	-0.403	-0.289	-1.254	-1.44	-0.467	-0.742	-2.653	-0.742	-1.155	0.612	-1.579	-1.031	-1.006	-0.236	0.574	-3.168	0.005	-1.506	-1.488	-0.989	-1.49	-2.544	-1.296	-1.593
806	158326	FREM1	0.0823658	0.0364715	0.664445	0.7505	0.7715	-0.021	0.772	0.716	1.261	0.311	-0.196	1.229	0.971	0.729	1.387	1.289	0.724	0.62	0.964	1.333	0.46	1.236	0.26	0.789	0.329	0.546	0.906	0.022	0.884	0.603	1.447	1.061	-0.255	0.952	1.022	0.754	0.668	1.151	0.798	0.527	-0.109	0.391	0.72	0.573	0.685	0.933	1.503
807	1813	DRD2	0.195561	0.0366037	0.664445	-0.861	-1.4245	0.5635	-2.182	-0.882	0.334	-0.628	-0.913	-0.264	-0.84	-0.462	-1.116	-1.021	-0.94	-0.795	-3.206	-0.155	0.138	-1.412	-0.276	-2.951	-0.874	-1.494	-0.528	-2.573	-0.908	-0.917	-0.357	-0.347	-4.032	-2.489	-1.309	-0.91	-3.343	-1.437	-3.587	-1.753	-1.713	-1.279	-2.213	-1.626	-1.174	-3.951	-0.984
808	79725	THAP9	0.0801531	0.0366363	0.664445	0.366	0.372	-0.006	0.295	0.62	-0.167	0.777	0.3	0.802	0.92	-0.696	0.849	0.23	0.432	0.217	-1.956	0.121	0.93	0.476	0.612	0.368	0.404	-0.379	0.764	-0.939	0.179	1.04	0.205	0.557	0.376	-0.015	0.754	-0.07	0.31	0.478	0.219	0.767	0.213	0.381	-0.338	0.325	0.841	0.939	0.32
809	375133	PI4KAP2	-0.123596	0.0366432	0.664445	-1.7895	-1.1495	-0.64	-3.031	0.208	-2.053	-0.095	-1.526	-2.529	-1.158	-4.744	-1.166	-3.381	0.107	-2.326	-2.115	-2.755	-1.076	-0.376	-0.409	-1.246	-0.396	-3.912	-1.026	-2.031	-5.009	-5.203	-1.996	-1.05	0.173	-3.498	-1.4	0.287	-0.427	-0.005	-2.406	-0.673	-0.637	-1.055	-2.314	0.318	0.578	-1.629	-1.223
810	147746	HIPK4	-0.0815815	0.0366512	0.664445	0.2715	0.9075	-0.636	-0.012	0.628	0.633	1.358	-0.332	-0.049	1.039	0.526	-0.326	-1.698	0.017	1.048	1.615	0.9	0.579	1.149	1.281	1.17	1.137	1.285	1.012	1.516	1.137	0.536	0.37	0.947	-1.391	0.474	0.227	0.677	-0.033	-0.961	1.353	0.102	1.318	0.645	1.156	0.937	0.356	0.049	0.915
811	3347	HTN3	-0.0712898	0.0366563	0.664445	0.383	0.604	-0.221	0.469	0.451	-0.219	0.841	1.019	0.545	0.351	-1.183	0.391	0.316	-0.274	0.375	-0.172	0.709	0.613	0.774	0.448	1.196	0.515	0.664	0.318	-0.138	0.838	0.517	0.458	0.323	0.976	1.208	0.912	0.141	0.593	0.372	1.16	0.306	0.595	0.716	0.704	0.53	1.411	1.07	0.382
812	3606	IL18	0.114978	0.0368024	0.664445	0.944	0.545	0.399	1.062	1.224	0.984	-0.248	0.561	0.997	0.904	0.369	1.228	0.317	0.219	1.157	-0.739	0.382	0.917	0.372	0.552	-0.376	-0.372	0.673	0.638	-0.016	1.355	0.698	0.885	1.062	0.059	0.888	0.73	0.98	0.896	0.827	-0.277	0.538	0.363	-0.422	0.508	0.388	0.407	1.233	1.341
813	81607	PVRL4	0.142079	0.036844	0.664445	-0.41	-0.612	0.202	0.296	-1.642	-0.636	-0.204	0.38	0.474	-0.832	-0.53	-0.388	-0.432	0.247	-0.47	-0.598	-1.251	-1.241	-0.854	-0.564	-1.816	0.115	0.131	-1.08	-0.733	-0.626	-1.409	0.508	-0.701	0.066	-0.675	-0.331	0.977	-0.564	-1.473	-0.517	-0.916	-1.333	-0.21	-1.577	0.376	0.779	-0.874	0.211
814	727800	RNF208	0.118367	0.0368827	0.664445	-1.0025	-0.457	-0.5455	0.332	-1.941	-0.823	1.311	-1.83	-1.464	-1.666	-0.773	-1.393	-0.189	-1.182	-0.052	-0.459	-0.021	-0.714	-2.201	-0.699	-0.931	0.165	1.009	-0.455	0.221	-0.531	-2.673	-0.547	0.32	-2.792	0.527	0.389	-0.816	-0.394	-1.229	0.459	-1.074	0.151	-0.068	-0.46	0.243	-0.016	-3.074	0.338
815	10560	SLC19A2	0.125422	0.0369273	0.664445	-0.3685	-0.7085	0.34	-0.879	0.629	-0.506	-1.014	0.024	0.436	-0.557	-1.91	-0.248	0.242	0.242	-0.489	-2.101	-0.293	-0.739	-0.692	0.68	-0.029	-1.548	0.524	-1.353	-1.506	-0.352	-2.668	-0.688	-0.018	-1.564	-0.725	0.172	-0.011	-1.042	-0.56	0.379	0.002	-1.024	-0.917	-1.292	0.082	-1.22	-3.368	-0.74
816	10844	TUBGCP2	-0.244809	0.0370238	0.664445	-3.793	-2.494	-1.299	-3.801	-4.255	-3.232	-4.329	-1.071	-2.934	-1.725	-7.093	-6.139	-0.869	-3.785	-4.524	-1.915	-4.694	-4.912	-4.326	-2.507	-2.198	-0.52	-3.787	-3.803	-0.583	-2.481	-2.68	-2.966	-1.179	0.125	-1.854	-1.847	-0.547	-3.006	-1.423	-1.449	-2.551	-1.551	-2.752	-2.989	-4.459	-0.706	-0.561	-2.581
817	57448	BIRC6	0.147528	0.0370254	0.664445	-0.5005	-1.1825	0.682	-0.326	-0.285	-1.135	-0.396	0.293	-0.164	-0.823	-1.888	-0.871	-0.387	-1.845	-0.605	-0.818	-1.197	-0.114	-2.087	-0.993	-2.326	-1.186	0.015	-0.558	-0.744	-1.072	-1.179	-2.249	-1.37	0.284	0.337	-3.249	-0.967	0.637	0.974	0.183	-0.801	-1.273	-2.437	-3.191	-1.405	-1.534	-1.31	-1.221
818	27156	RTDR1	-0.205458	0.0370505	0.664445	-1.809	-0.8555	-0.9535	-0.534	-2.324	-2.444	-3.584	-0.118	-1.231	-2.446	-1.385	-2.128	-0.499	-3.48	-1.49	-1.938	-1.012	-3.324	-0.699	-0.425	-1.458	-0.672	-1.108	-2.724	-1.086	-0.317	-0.506	-3.254	-0.592	0.072	-0.308	-1.689	-0.246	-1.291	-0.55	-0.598	0.098	-0.318	-3.033	-0.652	-2.176	-1.473	0.307	-1.18
819	80267	EDEM3	0.110834	0.0370962	0.664445	-0.0105	-0.1695	0.159	0.894	0.475	0.487	-0.325	0.918	-0.904	-0.043	-0.893	0.022	-0.175	0.815	-0.475	0.259	-1.327	-0.926	0.072	0.217	-0.773	-0.699	-1.541	-0.352	0.089	-0.652	0.088	-0.179	-0.899	0.01	0.124	0.835	0.082	-0.903	-0.012	0.757	0.096	0.615	-0.776	0.552	-0.197	-0.646	-0.16	-0.597
820	1043	CD52	0.142737	0.0371315	0.664445	-0.749	-1.0535	0.3045	-0.523	-0.157	-0.006	-1.189	-1.098	0.231	-0.246	-1.103	-2.322	-0.975	-0.151	-2.494	-1.393	-1.377	-0.259	-0.485	-0.563	-1.643	-1.131	-2.113	-1.438	-1.01	-2.084	-0.377	0.24	0.209	-1.097	-2.851	-2.8	-1.58	-2.25	-0.746	-0.493	-0.368	0.048	-0.29	-1.695	-0.438	-1.215	-0.352	-2.013
821	81470	OR2G2	0.135298	0.0371391	0.664445	-0.133	-0.437	0.304	0.429	-1.556	0.202	-0.476	0.078	-1.27	-0.001	0.256	0.284	-1.3	-1.393	-0.265	-2.006	-1.471	-0.722	-0.518	-0.016	-0.452	-0.503	-0.16	0.328	0.158	0.548	-1.818	-0.422	-0.105	-1.126	0.012	-0.726	-0.382	-1.014	0.37	0.766	-0.139	0.454	-0.167	-0.769	-0.454	-0.328	-0.989	-0.644
822	148156	ZNF558	0.0934039	0.0371863	0.664445	0.319	0.098	0.221	-0.308	-0.313	0.158	0.635	0.872	0.106	0.304	0.709	0.552	0.142	0.621	0.334	-0.22	0.308	0.127	-1.334	0.616	-1.195	-0.796	-0.927	0.36	-1.363	0.142	0.801	0.553	-2.185	0.221	0.72	-1.394	-0.209	-1.031	0.2	-0.336	1.031	0.733	0.393	-0.303	0.11	0.027	-0.219	0.092
823	257068	PLCXD2	0.0760334	0.0372307	0.664445	0.878	0.49	0.388	0.9	1.354	1.18	1.122	0.619	0.832	0.856	0.554	0.523	1.466	0.707	0.915	0.375	0.821	0.449	0.307	1.035	0.426	0.568	0.955	0.224	0.19	0.352	0.879	1.004	0.35	0.553	1.244	0.557	0.1	0.68	0.531	0.346	0.419	-1.352	1.003	-0.906	0.645	0.324	1.213	0.991
824	135892	TRIM50	-0.106833	0.0372329	0.664445	-1.4245	-0.271	-1.1535	-1.317	-1.667	-0.12	0.782	-1.28	-2.636	-2.054	-1.588	-0.54	-1.051	-1.532	-1.643	0.314	0.105	-2.467	-1.201	-0.733	-0.259	-0.005	0.514	0.611	1.41	-1.136	-1.441	-0.261	0.657	-0.413	-1.4	-0.452	0.417	-2.066	-1.484	0.872	-1.169	-1.026	0.637	-0.281	0.487	0.278	-1.39	0.517
825	114821	SCAND3	0.0689852	0.0372759	0.664445	1.006	0.6205	0.3855	1.123	1.001	0.6	0.816	0.81	1.033	1.018	1.011	1.242	0.466	1.028	0.077	0.364	1.137	0.449	0.99	0.581	1.156	0.11	0.62	0.25	0.248	0.816	1.243	0.819	0.454	0.605	0.756	0.934	0.887	0.687	0.621	0.448	0.804	0.049	0.638	0.756	0.54	0.152	0.06	0.567
826	64359	NXN	0.081135	0.0373221	0.664445	0.586	0.7265	-0.1405	0.432	1.088	0.74	0.875	-0.717	-0.504	1.046	0.428	0.805	-0.599	0.868	-0.069	0.941	-0.44	-0.393	0.45	-0.177	0.507	-0.298	0.059	1.185	0.768	-1.107	0.72	1.027	0.791	-0.741	-0.122	0.679	1.068	0.129	0.146	0.998	0.869	0.738	0.436	0.946	0.844	1.058	0.733	1.037
827	5264	PHYH	0.122565	0.0373635	0.664445	-0.307	-0.242	-0.065	-0.543	0.384	-2.982	0.984	0.377	0.389	-0.832	-1.137	-0.568	-0.984	-0.071	0.064	0.086	-0.627	-1.718	0.127	-1.022	-0.271	-1.988	-2.488	0.504	0.442	-1.016	0.424	-0.864	-1.699	0.596	-1.431	0.246	-1.593	-0.213	-2.781	-0.185	1.151	0.269	0.068	0.135	-2.3	0.835	-0.553	0.438
828	23019	CNOT1	-0.249655	0.0374614	0.664445	-1.941	-0.7715	-1.1695	-1.836	-4.363	-2.28	-2.121	-0.349	-0.72	-2.046	0.309	-3.763	-4.61	0.223	-1.194	-1.999	-0.865	-3.119	-2.647	-3.411	0.952	0.178	-1.247	-1.514	-0.75	-1.786	-0.711	-2.75	-0.322	0.169	0.201	-0.469	-2.007	-0.07	0.431	0.59	-0.793	0.433	0.701	-5.15	-3.512	-2.308	0.704	-0.287
829	8844	KSR1	0.22634	0.0376104	0.664445	-0.6615	-0.9365	0.275	-0.674	-0.409	-0.915	-2.572	-0.955	-0.615	-0.461	-0.463	-1.323	-0.184	-0.649	-2.019	-2.613	-0.56	-0.121	-2.509	-0.758	-0.194	-1.402	-1.298	-1.071	-1.72	-0.199	-0.091	-0.72	-2.038	-0.76	-0.807	-1.561	-1.315	-0.589	-1.563	-0.698	0.793	-0.843	-1.8	0.25	-2.294	-1.351	-0.039	-1.586
830	6002	RGS12	0.0802078	0.0376266	0.664445	0.1295	-0.2365	0.366	-0.198	0.577	0.34	-1.322	0.503	0.174	0.617	-0.632	1.235	0.085	-1.355	-1.96	-1.93	0.602	-0.815	0.393	1.167	-1.189	0.665	-0.05	0.566	-0.441	-1.238	-1.874	-0.229	0.611	0.268	-1.087	-0.633	-0.555	-0.412	-0.147	-0.472	0.536	-1.828	-1.082	-0.484	-0.244	0.169	0.297	0.044
831	58500	ZNF250	0.165908	0.0376716	0.664445	-0.5915	-0.814	0.2225	-1.833	-2.143	0.164	-1.344	-0.129	0.534	0.265	-2.052	0.357	0.329	-1.054	-1.356	-1.496	0.568	0.188	-0.342	-1.524	0.122	0.485	-0.816	-1.787	-0.792	0.965	-0.233	-0.78	-1.738	-0.89	-0.288	-3.34	-0.799	-2.011	-0.495	-2.085	-1.474	-2.502	-0.413	-3.185	-0.82	-1.118	-0.283	-1.934
832	8708	B3GALT1	-0.1548	0.0376728	0.664445	0.115	0.402	-0.287	-0.551	-0.493	-0.015	-0.824	0.437	0.757	0.217	0.282	-0.565	0.418	0.131	0.099	0.622	0.857	-0.014	0.694	-0.918	-0.258	0.226	-0.009	0.934	-0.07	0.953	0.98	-1.294	0.559	0.569	1.172	0.43	0.841	0.414	0.797	-1.134	0.954	0.576	-0.032	0.241	0.39	-0.236	-0.064	0.204
833	27179	IL36A	-0.162562	0.0377065	0.664445	-0.857	-0.4985	-0.3585	-1.118	-0.951	-0.182	-0.062	-2.463	-0.754	-0.763	-2.372	-0.302	-2.006	-0.182	-1.117	-0.606	-0.118	-1.126	0.02	0.698	-0.834	0.272	0.79	-0.584	-1.591	0.839	-3.38	0.471	-0.097	-1.33	-1.324	0.176	-0.605	-0.783	-0.874	-0.491	-0.971	-0.911	0.183	-0.588	0.37	0.045	0.778	-0.226
834	3428	IFI16	0.143738	0.037784	0.664445	-0.6365	-1.375	0.7385	-0.385	-0.888	-1.003	-1.48	0.641	-1.351	-0.281	0.314	-0.119	0.088	-1.587	-1.739	-2.389	-2.732	-0.3	-0.839	-0.943	-2.532	-3.808	-2.062	-0.143	-1.456	-0.933	-0.381	-2.584	-1.78	-0.185	-2.307	-1.62	-1.469	0.895	-1.294	-0.75	0.222	-2.11	-1.286	-1.136	-1.141	-2.318	-0.882	-1.795
835	5708	PSMD2	-0.204367	0.0378097	0.664445	-1.668	-1.018	-0.65	-1.69	-1.374	-2.998	-1.646	0.514	-0.219	-1.623	0.294	-2.831	-3.076	-5.065	-3.244	-4.213	-1.069	-0.524	-0.667	-2.006	-0.087	-0.306	0.349	-0.967	-0.36	-1.119	-0.297	-1.833	-2.15	-0.335	-2.016	-2.982	-2.763	0.679	-0.121	-1.486	0.537	1.058	-1.075	-0.648	-3.575	-3.519	0.508	-1.666
836	2992	GYG1	0.123489	0.0379216	0.664445	-0.2785	-0.665	0.3865	-0.079	0.498	-2.118	0.275	-0.1	-0.457	-1.102	-0.71	-1.366	0.16	-0.799	0.49	-0.776	-0.247	-0.456	-0.825	-0.956	0.152	-0.311	-2.013	-1.158	-0.652	0.364	-0.127	1.066	-1.748	0.249	-0.678	-0.05	-1.219	-1.94	-1.367	-0.727	-1.358	-0.13	-0.917	0.393	0.151	-1.105	-1.739	0.109
837	440446	FLJ42842	0.055147	0.0379711	0.664445	0.9855	0.7055	0.28	0.685	1.05	0.887	0.215	1.424	1.204	1.275	0.836	1.173	1.054	0.889	0.921	0.472	0.452	0.322	0.865	0.856	0.49	0.537	-0.413	1.404	1.374	0.594	1.02	0.784	1.25	1.054	-0.061	0.737	0.608	0.409	0.671	0.561	0.674	0.896	0.513	0.871	0.979	0.653	0.859	0.788
838	1294	COL7A1	-0.0986792	0.0381025	0.664445	-0.4975	0.0495	-0.547	-0.48	-0.729	-0.181	-0.763	-0.437	-0.515	-0.897	-0.386	-0.129	-0.969	-2.672	0.081	-0.753	-0.315	-0.384	-1.028	-0.444	1.129	0.211	1.273	1.103	0.935	0.318	-0.205	-0.306	0.958	0.236	0.414	-0.399	-0.713	-1.513	-0.493	-0.42	0.489	0.591	0.053	-0.673	0.347	1.497	0.06	0.046
839	92342	METTL18	0.130252	0.0381172	0.664445	-0.5405	-0.5765	0.036	-1.106	-0.849	-0.155	-1.617	0.176	-0.338	-0.506	-0.575	-0.922	-1.774	-0.06	0.832	-1.459	-0.713	-1.983	-0.282	-0.077	-1.09	0.368	-1.169	-0.714	-1.463	-0.406	-0.369	-2.401	-0.995	0.746	-1.283	-0.482	0.151	-0.396	0.121	-0.229	-1.851	-1.072	-0.372	-0.895	0	-0.671	-0.429	-0.281
840	85315	PAQR8	0.137381	0.0381642	0.664445	-0.099	-0.8455	0.7465	-1.124	0.008	-1.038	1.726	0.522	0.334	0.136	-0.873	-2.828	-0.107	-0.091	-0.723	-0.921	-0.666	-0.7	-1.226	-0.964	-0.289	-1.048	0.344	-0.579	-0.353	-0.49	-0.199	-1.287	-1.084	-1.597	-0.871	-1.261	-0.82	0.293	-1.895	0.314	-1.152	0.364	-0.433	-0.023	-0.21	-1.616	-1.787	-1.413
841	4327	MMP19	0.0997963	0.0381705	0.664445	0.462	0.053	0.409	0.521	0.049	0.44	0.062	0.61	0.316	0.484	1.207	0.999	0.556	-0.284	0.133	-1.268	1.008	0.767	-0.102	0.584	0.303	-1.342	0.035	0.164	-0.568	0.287	-0.113	-1.161	-0.94	0.567	0.722	0.158	-1.211	0.585	0.46	0.889	0.547	-0.547	0.733	0.071	-1.143	-1.59	-0.444	-0.681
842	126208	ZNF787	-0.131587	0.0381718	0.664445	0.1595	0.6045	-0.445	0.157	-0.461	1.322	0.775	-0.685	-1.042	0.308	0.561	-0.304	-0.845	0.162	0.252	0.305	0.936	0.464	0.558	-0.767	1.235	1.499	0.536	0.325	0.134	0.652	0.651	1.102	1.037	-0.229	0.025	-0.655	1.094	-0.173	-1.534	1.411	0.479	0.808	1.491	0.776	1.072	0.245	-0.419	1.055
843	222698	NKAPL	0.0694174	0.0382432	0.664445	-0.1395	-0.052	-0.0875	0.038	-0.671	0.409	-0.628	-1.668	0.627	-0.459	-0.727	-0.287	0.644	0.525	0.008	-0.51	0.227	-0.353	-1.535	0.866	-0.128	0.182	-0.436	0.215	-0.565	0.024	0.444	-0.006	-0.443	0.685	-0.56	0.007	-0.545	-0.082	0.319	-0.167	0.284	-1.482	0.656	0.47	-1.077	-1.108	0.98	-0.622
844	6337	SCNN1A	0.103261	0.0383426	0.664445	0.23	0.1065	0.1235	-0.204	0.222	0.141	0.11	0.456	0.514	0.699	-0.282	0.271	0.224	0.236	0.757	0.391	0.502	-0.406	-0.238	0.432	0.347	0.011	-0.555	-0.587	-0.829	-0.232	-2.205	-0.333	-0.085	0.43	0.833	1.013	-0.404	0.475	0.833	-0.715	0.517	-0.25	0.613	-1.7	0.432	-0.183	0.337	0.202
845	9014	TAF1B	0.12095	0.0383643	0.664445	0.0165	-0.203	0.2195	-1.516	0.485	-0.88	-2.747	-0.314	0.753	-1.08	0.126	0.369	0.157	-0.093	0.571	-0.306	0.504	0.008	0.604	1.036	0.005	-0.21	-0.85	-0.358	-1.579	-0.223	0.151	-1.18	-0.197	-0.24	-0.327	-0.08	0.333	-0.345	0.953	-0.728	-0.04	-0.532	-0.369	-0.765	-0.209	-0.065	0.141	0.84
846	23429	RYBP	0.0912151	0.0383849	0.664445	0.3655	0.1075	0.258	-0.37	0.981	1.071	0.849	0.168	0.708	0.016	-0.036	0.563	0.597	0.005	-0.399	0.426	0.447	-0.628	0.264	0.178	0.443	-0.254	-1.035	-0.222	0.037	-0.846	-1.63	0.572	0.662	-0.01	0.684	0.874	1.064	-0.436	0.55	-0.493	-0.049	-0.068	0.467	-0.986	0.751	-0.764	-0.703	0.644
847	339327	ZNF546	0.130709	0.0384666	0.664445	-0.279	-0.6255	0.3465	0.476	-1.504	-1.901	-0.152	-0.983	-0.179	-0.379	-0.82	0.823	0.905	-0.776	0.158	-0.594	-0.755	-0.13	-2.134	0.102	-1.524	-1.798	-0.256	-0.612	-0.813	-0.683	0.744	0.042	-1.865	0.459	-0.273	-2.535	-0.639	-1.304	-0.319	-1.397	0.138	-0.866	-2.587	0.086	0.711	-2.442	-1.355	-0.52
848	23481	PES1	-0.10304	0.0384964	0.664445	0.02	0.543	-0.523	0.768	0.242	-2.005	0.511	0.771	0.134	-0.349	-0.591	-0.255	-0.094	1.226	-0.146	1.086	0.229	-0.61	0.421	-1.083	0.782	0.976	0.485	0.335	0.262	-0.04	0.14	-0.976	0.95	-0.955	0.487	0.712	1.601	0.599	0.283	0.683	1.238	1.105	1.295	0.998	-0.774	0.678	1.096	0.631
849	8312	AXIN1	-0.105562	0.0385038	0.664445	0.416	0.6015	-0.1855	0.424	0.601	-0.259	0.475	-1.968	1.321	1.063	-1.265	0.06	0.408	0.652	-0.054	0.891	1.178	0.484	0.333	0.996	0.053	0.67	1.212	-1.185	0.374	1.454	0.386	1.355	1.481	0.966	1.145	1.225	0.533	0.492	0.757	0.531	-0.437	0.101	-0.064	0.936	-0.043	1.235	-0.259	-0.699
850	81847	RNF146	0.0493417	0.0385041	0.664445	1.094	1.035	0.059	1.192	1.021	1.528	0.945	1.083	1.251	1.328	1.409	1.105	0.957	1.072	1.037	1.111	1.094	1.302	0.503	0.283	0.881	0.533	0.831	1.558	1.266	1.024	1.002	1.253	1.177	0.99	1.474	1.106	1.759	1.046	0.503	0.838	1.178	1.23	0.508	0.664	0.69	1.006	0.397	1.543
851	8739	HRK	-0.483194	0.0385181	0.664445	-0.5575	0.7415	-1.299	0.952	-1.534	2.953	2.651	-3.641	-5.239	1.203	1.548	-2.987	-4.143	-2.798	0.419	3.001	-0.677	0.163	-0.87	1.184	1.949	-0.105	4.27	1.715	2.389	0.9	-0.686	0.038	1.925	-1.059	1.825	0.649	-0.119	-1.857	-5.362	1.899	0.648	1.007	2.052	1.097	0.267	0.942	-1.177	0.834
852	7542	ZFPL1	0.0629574	0.0385503	0.664445	0.024	-0.307	0.331	0.261	-0.213	-0.96	0.807	-1.999	0.601	-1.867	0.983	0.576	-0.442	0.388	-0.452	-0.12	-0.158	-0.01	0.693	-0.673	-2.196	-0.936	0.51	-1.265	-0.434	-0.98	-0.897	-0.164	1.181	-0.594	-0.033	-0.495	-0.03	-0.938	-0.284	-0.33	-0.532	-0.38	-0.15	0.392	1.076	0.946	-1.042	-0.2
853	5256	PHKA2	0.124041	0.0386161	0.664445	-0.224	-0.654	0.43	-0.341	0.192	0.668	0.703	-0.734	-0.917	0.442	-0.127	-1.397	0.373	-0.321	-0.612	-1.107	-1.407	-1.305	-0.579	0.015	-0.198	-0.014	-0.159	-0.729	0.137	-1.186	-1.055	-1.529	-0.378	-0.433	-0.851	-0.212	-0.465	-1.127	0.382	-0.148	-1.43	-2.608	0.161	-1.435	-2.33	-0.299	-0.802	-1.142
854	93035	PKHD1L1	0.083366	0.0387228	0.664445	0.4595	0.5055	-0.046	0.749	0.977	-0.645	0.885	0.615	0.416	0.235	0.357	0.083	0.529	0.503	0.284	-0.559	0.6	0.495	-0.528	-0.373	0.509	0.107	0.39	0.59	0.196	0.391	0.609	0.882	-0.131	0.909	0.598	0.541	0.8	0.663	0.111	0.698	0.845	0.563	0.518	0.262	0.166	0.015	-0.338	0.569
855	91543	RSAD2	0.203226	0.0389104	0.664445	-0.9895	-1.472	0.4825	-1.493	-1.507	-0.85	-1.837	-0.795	-0.385	-1.129	-2.773	0.398	-0.024	-0.623	-1.43	0.221	-0.729	-0.408	-1.427	-1.811	-1.71	-2.672	-1.442	-1.502	-1.566	-1.944	-0.158	-2.747	-0.701	-0.755	-0.938	-1.702	-0.65	-1.343	-0.963	-1.7	-2.218	-3.691	-2.104	-1.71	-0.655	-1.434	-4.363	-1.579
856	124401	ANKS3	0.0446978	0.0389317	0.664445	1.0355	0.884	0.1515	1.21	0.698	1.055	0.823	1.051	0.904	1.148	1.141	1.043	1.028	0.855	0.963	0.605	1.154	1.031	0.664	1.01	0.686	0.891	0.655	1.321	0.971	0.685	0.846	0.647	1.004	0.831	1.192	0.908	1.119	0.622	0.908	1.072	0.675	0.587	0.953	0.842	0.851	0.614	0.942	1.227
857	55023	PHIP	0.0870439	0.0391269	0.664445	0.635	0.48	0.155	0.743	0.422	0.246	0.685	-0.001	1.085	0.802	0.815	1.235	0.585	0.335	0.173	0.641	0.911	0.709	0.478	0.482	0.78	-0.254	-0.701	0.375	0.575	0.825	0.888	0.97	0.401	0.927	0.629	0.756	0.304	0.261	0.853	0.05	0.724	-0.388	0.113	-0.318	-0.004	-0.459	0.416	0.05
858	6236	RRAD	-0.129586	0.0391311	0.664445	-0.315	0.1745	-0.4895	0.942	-0.911	0.423	0.024	-0.314	-0.714	-0.316	-0.626	-1.407	-0.795	0.691	-0.193	0.094	0.494	0.313	-0.723	-0.267	0.94	-0.168	0.689	0.47	0.567	0.141	0.404	-0.951	0.486	-2.652	-0.723	0.705	-0.186	0.408	-1.481	0.743	0.206	1.159	0.346	0.093	0.318	0.143	-0.068	-1.487
859	1329	COX5B	0.201149	0.0391486	0.664445	-1.8335	-1.635	-0.1985	-0.484	-0.307	1.696	-2.039	-2.952	-2.411	-2.295	-2.271	-1.628	-2.724	-0.343	-0.816	-0.481	-3.661	-1.498	-1.661	-1.609	-1.905	-0.708	0.034	-0.706	-0.547	-1.026	-5.763	-1.084	-2.203	-1.671	-2.208	-2.957	-1.888	-0.58	-0.807	-1.804	-2.161	-3.124	-3.749	-0.626	-0.525	-2.075	-0.751	-0.554
860	84866	TMEM25	0.145776	0.0391522	0.664445	-0.7055	-0.911	0.2055	-1.076	-0.512	-0.908	-1.776	0.771	0.209	-0.437	-2.049	0.215	-0.104	-0.899	-2.654	-1.622	0.178	-2.81	-1.387	-0.629	-2.055	-0.834	0.604	-0.829	-0.241	-1.563	-1.514	-2.17	-0.554	0.859	-0.367	-0.971	-1.368	0.679	-0.089	-1.673	-1.308	-0.67	-1.848	-0.918	-0.904	-1.305	-0.047	-1.233
861	55120	FANCL	0.155613	0.0391629	0.664445	-0.5215	-1.0825	0.561	-1.002	-0.474	-1.041	-2.48	0.752	-0.93	-1.927	0.209	0.784	-0.171	-0.569	-0.25	-1.46	-1.842	-2.018	-0.328	-1.945	-1.652	-2.151	-1.764	-1.249	-0.968	-1.502	-0.097	-0.234	-1.75	0.14	-0.1	0.582	-0.533	-1.165	-2.674	-1.033	-0.566	-0.142	-1.184	-0.619	-1.793	-0.624	0.689	0.189
862	378	ARF4	0.275552	0.0391688	0.664445	-0.4625	-1.18	0.7175	-2.142	0.515	-1.094	-1.514	-0.337	0.65	0.047	-0.488	-0.09	-1.988	-0.437	-0.713	-0.924	-2.271	-2.259	-2.476	-2.087	-0.068	0.112	-2.272	-0.118	-0.634	-2.598	-2.657	-1.222	-0.654	0.46	-2.619	-7.656	0.145	0.433	-0.373	-1.796	-1.138	-0.675	-0.425	-0.958	0.263	-1.617	-1.357	-1.593
863	63931	MRPS14	0.0896747	0.0391907	0.664445	-0.555	-0.4455	-0.1095	1.193	-0.675	0.46	1.156	-1.015	-1.104	-0.609	-0.084	-1.428	-0.675	-0.501	-0.159	0.124	-0.519	0.341	-0.436	-1.222	-0.198	0.988	0.308	-1.616	0.38	0.679	-0.541	-1.304	0.26	-1.47	-0.34	-0.343	-0.408	-0.455	-1.485	-0.168	-0.918	0.677	-1.338	-1.019	-1.285	-0.664	-0.497	-0.807
864	23521	RPL13A	-0.250289	0.0391945	0.664445	-3.0175	-1.4765	-1.541	-1.966	-3.397	-2.253	-4.276	0.701	-3.782	-1.158	-3.941	-2.895	-3.222	-1.357	-3.14	-4.519	-2.354	-5.628	-0.528	-0.657	0.777	0.585	-1.237	-2.274	-2.796	-1.378	-1.962	-2.688	-0.403	0.248	-1.722	-1.543	-1.917	1.267	-1.502	-1.451	-4.052	1.05	-1.076	0.416	-4.76	-0.896	0.637	-1.815
865	9131	AIFM1	0.0985459	0.0392449	0.664445	0.374	-0.161	0.535	-0.213	0.651	-0.338	0.235	0.3	0.854	-1.794	0.388	0.632	0.36	0.927	0.466	0.49	0.102	-0.123	-0.667	-0.583	-0.337	0.24	-0.404	-0.306	-1.039	-0.84	0.903	-0.359	-0.199	0.418	-0.046	0.358	-2.002	0.591	0.754	0.407	0.505	-0.395	-1.416	-1.997	-0.228	0.583	-1.109	0.274
866	25801	GCA	0.0954485	0.0392955	0.664445	0.697	0.0635	0.6335	0.996	0.373	-1.312	0.473	1.187	1.252	-0.374	0.921	1	0.999	-0.079	-0.062	0.103	0.499	0.568	1.112	0.309	-0.783	1.072	0.052	-0.151	-1.541	-0.116	-1.347	0.732	-0.636	1.036	-0.486	-1.112	0.039	0.244	0.874	-0.261	0.707	-0.287	-0.631	-0.475	0.427	0.126	-0.695	0.863
867	7019	TFAM	0.106976	0.0393093	0.664445	0.1305	0.094	0.0365	0.155	0.106	-0.171	0.214	0.039	-0.1	-0.059	-0.004	1.107	0.852	0.589	0.575	-0.869	0.327	0.086	0.156	0.108	0.04	-0.904	0.367	-0.931	-0.424	0.33	-0.023	-0.241	-0.752	0.621	0.55	-0.069	-1.355	0.18	0.802	-0.435	0.42	0.011	0.279	0.225	0.493	-1.004	-0.057	0.427
868	200810	ALG1L	0.152497	0.0394745	0.664445	0.037	-0.399	0.436	-0.756	1.155	-0.309	0.942	0.093	0.017	0.576	0.928	0.057	-0.6	-1.074	-0.866	-0.538	-0.646	-0.094	-2.042	-0.6	0.808	-1.271	-0.943	-0.995	-1.188	-1.312	0.93	-0.879	-2.838	0.619	-0.181	0.45	0.014	-0.632	-0.707	-1.765	-0.307	1.271	0.311	-0.489	0.782	-0.019	-0.103	0
869	4261	CIITA	0.174999	0.039499	0.664445	-0.025	-0.3885	0.3635	1.157	0.633	-0.143	0.741	-0.226	-1.625	0.093	-0.473	1.08	-0.906	-0.9	0.328	-0.363	-0.253	-0.778	-2.964	-1.315	-2.286	-2.708	-0.086	-1.601	-0.135	-0.301	-0.983	-0.872	0.532	-0.78	0.013	0.571	-0.706	-0.309	-0.04	-0.414	0.39	1.143	-1.105	-0.921	0.014	-2.068	-2.966	0.252
870	27020	NPTN	0.196677	0.0395208	0.664445	-1.723	-2.148	0.425	-1.992	-0.364	-1.586	-0.55	-2.357	-1.57	-2.785	-1.86	-2.175	-1.02	-3.912	-0.54	-1.489	-1.893	-2.724	-3.337	-3.132	-1.911	-4.109	-0.306	-0.859	-3.39	-4.528	-0.376	-3.111	-1.132	-3.455	-2.276	-0.788	-2.02	-1.984	-1.376	-2.643	-1.852	-5.347	-2.457	-0.436	-2.81	-0.461	-2.449	-1.109
871	26525	IL36RN	0.123003	0.0395242	0.664445	0.472	0.1115	0.3605	0.567	-1.564	1.763	1.274	-0.813	-1.1	1.106	0.449	0.918	0.266	0.361	0.495	0.773	0.748	0.826	0.156	0.272	-0.71	-0.412	0.605	-0.961	0.067	0.394	0.75	-1.563	-0.665	-2.216	-0.803	0.162	-1.643	-0.424	-0.59	0.215	0.708	-0.213	0.367	0.573	0.519	-0.268	-1.223	-0.466
872	29889	GNL2	-0.111543	0.0395252	0.664445	0.256	0.559	-0.303	-0.78	-0.22	-1.518	0.938	0.731	-0.499	-0.098	0.546	0.446	0.338	0.955	0.174	0.549	0.586	-0.674	0.495	-0.711	1.244	1.311	0.536	-0.618	1.07	-0.277	-0.717	0.764	0.569	0.618	1.436	1.331	-0.419	0.732	1.302	0.399	0.095	0.585	0.235	0.936	0.242	1.12	0.898	0.428
873	3921	RPSA	-0.460025	0.0395357	0.664445	-5.7785	-4.2535	-1.525	-4.495	-5.263	-4.166	-6.294	-2.278	-7.469	-1.688	-9.868	-6.399	-4.921	-6.299	-7.461	-4.781	-6.213	-7.937	-4.006	-4.538	-2.904	-3.653	-2.193	-4.399	-10.457	-5.673	-7.89	-3.209	-1.536	-0.016	-4.165	-5.075	-3.039	-3.792	-6.086	-2.165	-4.342	-0.575	-8.233	-3.776	-9.253	-5.338	-0.128	-3.565
874	10973	ASCC3	0.198662	0.0396079	0.664445	-0.2895	-0.466	0.1765	-0.329	-0.381	-0.556	-1.866	0.469	-0.422	-0.25	0.674	1.012	-0.16	0.093	-1.105	-2.477	-0.988	0.666	0.216	-0.142	0.451	-1.179	-0.562	-0.834	0.622	-2.22	-0.301	-1.746	-1.413	-0.301	0.357	-0.366	-1.08	-2.168	-0.086	0.075	0.465	0.233	-0.524	-0.623	-0.408	-1.234	-0.672	-0.656
875	64858	DCLRE1B	0.134932	0.0396264	0.664445	0.0795	-0.037	0.1165	0.303	-0.453	0.133	0.026	-1.315	0.851	0.442	-0.318	0.889	0.546	-0.049	-0.418	0.332	1.061	0.196	0.454	-1.098	-0.892	0.152	-1.083	-0.421	-0.618	-0.509	0.023	-0.691	-1.119	0.438	0.24	0.055	-0.518	-0.019	0.568	-0.368	0.044	-0.169	0.287	-0.404	0.423	-0.18	0.392	-0.511
876	10991	SLC38A3	-0.188434	0.0396444	0.664445	-0.372	0.0085	-0.3805	-0.513	-2.368	0.297	-2.272	-1.009	0.033	-0.47	0.212	-0.41	-0.276	-0.334	0.451	-0.159	0.966	0.068	-0.216	-0.265	0.052	0.951	-0.28	-1.127	-0.219	0.46	0.228	0.396	0.074	0.366	-0.919	0.143	1.131	-0.035	-0.431	0.251	-1.069	-1.578	0.452	0.383	-1.08	-0.586	-1.783	-0.557
877	113000	RPUSD1	-0.150208	0.0396777	0.664445	-0.906	-0.2125	-0.6935	0.087	-0.966	0.258	-0.195	-0.846	-2.021	-0.137	-0.767	-1.897	-2.252	-2.227	-1.568	0.305	-0.985	-0.899	-0.297	-0.416	0.502	-1.555	0.757	-0.564	1.283	-0.901	-1.215	-0.355	-0.083	-1.435	-0.023	-1.265	0.77	-0.926	-2.319	0.2	-0.12	0.67	0.638	0.023	0.273	0.105	-0.128	-0.36
878	84259	DCUN1D5	-0.0966205	0.039726	0.664445	0.0555	0.468	-0.4125	-0.213	0.216	-0.033	0.883	-1.325	0.501	0.144	-0.05	-0.248	0.448	-0.321	0.779	0.475	0.759	1.176	1.029	-1.233	0.104	0.82	-0.402	1.056	0.471	0.773	0.478	0.702	-0.26	1.22	0.461	-0.278	0.465	0.033	-0.008	-0.013	-0.265	0.446	0.351	0.241	0.686	0.754	0.779	1.388
879	5699	PSMB10	-0.0733638	0.0397676	0.664445	1.1165	1.3345	-0.218	1.435	1.019	1.963	3.523	0.728	0.798	1.644	1.138	0.165	0.951	1.095	1.462	1.904	1.175	1.331	1.359	1.415	1.849	1.603	3.399	0.634	2.334	1.338	0.563	1.353	2.351	-1.892	0.016	1.23	1.007	0.456	0.759	2.245	0.974	0.767	1.724	1.101	2.374	1.562	0.395	1.51
880	6164	RPL34	-0.386177	0.0398561	0.664445	-5.314	-3.6895	-1.6245	-3.817	-5.387	-3.127	-9.228	-3.819	-5.47	-4.048	-5.577	-5.241	-3.932	-5.518	-6.274	-4.585	-3.672	-8.975	-3.891	-3.096	-3.34	-0.179	-6.34	-4.141	-2.611	-3.707	-8.893	-4.498	-2.216	-0.961	-2.575	-3.945	-1.851	0.28	-4.946	-1.575	-4.041	-0.872	-6.277	-4.407	-6.456	-2.306	-3.564	-3.587
881	4440	MSI1	-0.0694455	0.0399318	0.664445	0.6905	0.782	-0.0915	1.165	0.469	1.41	1.691	-0.552	-1.206	1.07	1.085	-0.602	-0.323	0.123	0.912	1.29	-0.394	1.033	0.265	0.972	1.464	0.806	2.121	1.074	0.758	0.746	-0.178	0.259	1.235	-1.42	-0.917	0.141	1.263	0.212	-1.135	1.717	0.03	1.181	0.929	1.474	1.323	1.007	0.271	0.238
882	375035	SFT2D2	-0.0573712	0.039976	0.664445	0.1615	0.7845	-0.623	0.93	0.581	0.183	-0.041	0.817	0.439	0.072	-0.143	0.137	0.046	0.14	1.062	0.492	0.886	0.685	0.912	1.013	1.068	0.816	0.234	0.885	0.601	0.673	0.29	0.164	1.506	1.182	0.806	1.091	0.853	-0.09	0.923	0.272	0.041	0.942	0.763	0.35	0.488	0.618	1.182	1.183
883	51154	MRTO4	-0.153755	0.0400072	0.664445	-0.339	0.5495	-0.8885	0.108	1.052	-0.598	0.416	-0.984	-1.221	-0.465	-0.213	-0.809	0.446	-0.545	0.481	0.106	-0.373	-2.248	0.684	-0.158	0.494	1.473	1.067	-1.318	0.458	0.594	-1.765	0.262	1.71	-0.158	0.958	1.061	1.169	0.272	0.989	1.192	0.836	1.136	0.654	0.737	-1.827	0.025	1.069	0.505
884	10531	PITRM1	-0.220722	0.0400759	0.664445	-2.442	-1.4415	-1.0005	-2.362	-1.618	-1.615	-4.757	-1.993	-3.5	-1.989	-2.697	-3.018	-2.522	-3.172	-2.296	-1.954	-3.185	-3.154	-0.477	-0.947	-0.779	-2.028	-1.391	-1.037	-1.937	-3.324	0.023	-2.713	-0.83	-3.537	-1.492	-1.005	-0.419	-3.329	-3.477	-2.135	-0.622	-3.734	-1.123	-0.271	-0.389	-0.788	-1.245	-1.509
885	3417	IDH1	0.0931077	0.040111	0.664445	0.7055	0.373	0.3325	0.562	-0.465	0.765	-0.054	0.715	0.894	0.899	1.161	0.696	-0.762	-0.622	0.763	0.005	0.651	-0.213	0.218	-0.243	0.096	0.53	-1.185	0.09	-0.447	0.591	1.114	0.546	0.075	0.726	0.038	0.45	0.946	0.538	1.092	0.351	0.136	0.229	1.21	0.777	0.395	-0.066	0.425	0.672
886	84689	MS4A14	-0.0601298	0.0401492	0.664445	0.464	0.8175	-0.3535	0.187	0.467	0.242	-0.139	1.03	0.98	0.396	0.067	1.152	0.771	0.461	1.093	0.928	1.167	-0.05	1.012	0.732	0.093	1.43	0.438	0.179	1.118	0.679	0.829	-0.306	0.853	0.244	0.796	1.08	0.178	1.361	0.946	1.07	0.806	0.51	0.265	-1.006	1.039	1.496	0.717	0.93
887	23321	TRIM2	0.196221	0.0401834	0.664445	-0.7615	-1.271	0.5095	0.157	-1.029	-2.18	-0.463	-0.835	-0.316	-0.842	-1.185	-0.688	0.313	-2.012	-0.611	-2.064	-1.356	-3.468	-1.324	-1.833	-1.813	-0.911	-1.416	-2.076	-1.023	-2.07	-3.575	-1.115	-0.412	0.21	-1.285	-0.787	-1.257	-0.587	-0.581	-1.745	-0.217	-1.163	-1.104	-2.279	-2.088	-3.312	0.299	-0.572
888	8725	URI1	-0.314238	0.0402465	0.664445	-2.539	-1.046	-1.493	-2.631	-0.919	-1.471	-2.823	-1.199	-1.652	-3	-2.447	-4.089	-3.442	-2.983	-1.112	0.962	-1.541	-1.426	-0.359	-2.548	-1.215	0.364	-0.632	-3.998	-0.877	-1.32	-4.753	-3.731	-1.751	-2.747	1.183	-3.231	-0.705	0.114	0.397	-3.165	-0.728	-0.662	-2.375	1.645	-1.888	-0.633	-2.32	-0.303
889	55662	HIF1AN	0.164282	0.0402656	0.664445	-0.416	-0.9105	0.4945	0.38	0.316	-0.421	-1.178	-0.291	-1.184	-1.562	-0.411	-0.589	-1	0.973	1.06	-1.059	-0.075	-0.867	-0.918	-1.169	-0.78	0.159	-2.086	-1.383	-3.626	-0.207	-2.897	-0.17	-0.281	-0.443	-3.752	-1.726	-0.903	-2.668	-0.524	0.976	-2.153	-5.195	-1.591	-0.453	-1.568	-0.787	-1.985	-0.105
890	54981	NMRK1	0.0886684	0.0402682	0.664445	0.563	0.3475	0.2155	-0.258	0.912	0.842	0.398	0.909	1.086	0.637	0.093	0.489	0.384	0.238	0.846	0.535	0.385	0.591	1.197	0.619	0.116	0.072	-0.142	1.232	-0.348	-0.788	0.585	0.787	0.166	0.94	0.205	0.862	-0.808	0.304	-0.169	0.266	0.602	0.825	0.31	0.546	0.269	0.244	-1.347	0.716
891	57139	RGL3	-0.0976844	0.0402959	0.664445	-0.055	0.1205	-0.1755	-0.123	0.045	0.589	-1.296	-0.586	-0.441	0.249	0.056	-0.133	0.013	0.238	-0.832	-0.52	0.451	-0.29	-0.909	-0.413	0.61	-0.479	0.43	0.396	-1.859	-0.851	0.673	0.717	0.337	0	-0.874	-0.609	1.458	0.522	-1.304	0.827	0.241	0.507	-0.288	0.585	0.759	0.714	-0.156	-0.277
892	8848	TSC22D1	0.161239	0.0402962	0.664445	-0.0805	-0.351	0.2705	0.346	-0.286	-0.259	-0.446	0.753	-0.532	0.259	0.261	0.098	-1.031	0.93	-0.686	-2.683	-0.043	-1.063	-0.202	-0.903	-0.924	0.145	0.087	0.351	-1.369	-0.587	0.47	-0.305	-0.397	1.046	0.939	-0.997	-1.349	0.189	0.06	-0.125	-0.248	-0.187	-0.492	-0.991	-0.414	-0.949	-0.224	-2.508
893	25975	EGFL6	0.0861313	0.0403467	0.664445	0.766	0.8585	-0.0925	0.484	0.989	0.874	0.081	0.834	1.253	1.291	0.395	0.654	0.698	0.838	0.363	0.326	0.805	1.177	1.002	-0.184	1.38	0.444	0.899	0.98	0.261	0.842	0.572	0.672	0.29	-0.384	1.096	1.071	0.22	0.995	0.918	0.568	1.12	1.071	0.682	0.777	1.282	0.875	0.27	0.92
894	55037	PTCD3	0.154144	0.040395	0.664445	-1.1585	-1.432	0.2735	-1.271	-1.482	0.254	-1.046	-2.524	-1.319	-1.992	0.158	-0.623	-3.222	-0.868	-0.576	-0.904	-1.75	-1.71	-0.958	-2.162	-2.821	-1.371	-1.036	-2.865	-1.569	-0.544	-2.923	-0.893	0.125	0.349	-2.289	-0.727	-2.869	-1.074	-1.452	-2.153	-2.915	-1.412	-1.567	-0.613	-2.09	-3.77	-0.595	-1.161
895	60489	APOBEC3G	0.160795	0.0404105	0.664445	-0.735	-1.5015	0.7665	-0.241	-0.478	-1.218	-0.45	-0.938	-1.946	-2.095	-0.422	0.042	-0.788	-3.211	-0.682	-2.812	-1.936	-0.753	0.068	-0.925	-2.998	-1.783	-1.567	-1.936	1.255	-2.145	-1.307	-1.499	-1.453	-0.851	-1.976	-0.3	-1.209	-2.233	-1.357	-1.328	-3.314	-2.462	-2.455	-0.715	-0.821	-1.647	-0.537	-1.504
896	65988	ZNF747	-0.209916	0.040417	0.664445	-0.7545	-0.121	-0.6335	-0.581	-0.137	1.428	-0.828	-1.423	-1.742	-1.283	-1.513	-1.686	-0.681	0.387	-0.507	1.992	-0.725	-2.084	-0.282	-0.435	1.731	-0.169	0.989	-0.416	0.605	1.432	-0.457	-0.01	0.736	-1.247	-0.374	-1.054	0.02	-1.422	-1.462	1.924	0.332	-0.073	-0.205	0.858	0.877	0.439	-0.435	0.523
897	284001	CCDC57	0.160206	0.0404747	0.664652	-0.5005	-1.142	0.6415	-1.843	-0.336	-0.078	-1.278	-0.674	-2.265	0.744	0.122	0.143	0.015	-0.665	-0.894	0.828	-2.955	-1.192	-2.037	-1.499	-0.361	-1.094	0.035	-1.792	-1.131	-2.203	-4.296	-2.232	-0.49	-0.315	-2.652	-0.139	-0.61	-3.474	-2.645	-0.8	-1.153	-0.182	-1.312	-0.414	0.675	-0.076	-0.044	-1.934
898	54742	LY6K	0.157032	0.04057	0.665474	-0.6265	-0.348	-0.2785	-1.165	-1.219	-0.939	-0.83	-0.673	0.648	-0.58	0.378	0.598	-1.224	0.947	0.888	0.274	-0.367	-0.308	0.087	-1.067	-0.161	0.57	-0.09	-2.168	0.353	0.81	-2.32	-1.483	-0.517	-0.803	0.055	0.123	-1.302	0.267	1.374	-1.595	-1.142	-0.329	-1.178	-0.131	0.115	-1.016	-0.504	-0.882
899	219833	C11orf45	-0.0924916	0.0406815	0.665666	0.5155	0.5615	-0.046	-0.315	0.733	0.664	0.591	-0.858	0.44	-0.164	0.713	-0.319	1.129	0.606	-0.139	1.134	0.587	0.91	0.019	-0.845	-0.557	0.118	0.732	0.536	0.893	0.626	0.746	-0.595	0.281	0.628	0.911	0.915	0.989	0.343	-0.539	0.315	0.305	0.344	0.669	1.069	0.027	-0.051	-0.18	1.048
900	2842	GPR19	0.0920796	0.0406972	0.665666	0.4645	0.2285	0.236	-0.125	0.663	0.373	0.519	1.157	-0.613	0.854	0.427	0.502	0.209	0.186	1.196	0.525	0.209	-1.028	0.484	1.166	0.315	0.683	-0.165	-0.33	0.621	-0.025	0.64	0.203	0.248	0.802	0.666	0.021	-0.302	-1.594	0.811	0.065	0.859	0.511	0.551	0.099	-0.607	0.054	-1.302	1.059
901	22803	XRN2	0.0942472	0.0407173	0.665666	0.786	0.371	0.415	1.111	1.199	1.058	0.462	0.9	0.989	0.672	0.421	0.565	0.448	0.003	0.957	0.431	-0.215	0.697	-0.827	0.568	0.595	0.25	0.154	0.807	-0.051	0.305	-0.462	0.843	-0.685	0.774	-0.479	-0.138	1.135	0.672	0.944	0.136	-0.902	0.506	0.576	-0.168	0.58	0.491	-0.897	0.605
902	64600	PLA2G2F	-0.174445	0.0408727	0.667466	-1.1215	-0.413	-0.7085	-0.068	-1.4	-2.619	-1.101	-1.069	-0.655	-1.104	-1.139	-1.827	-1.52	-0.123	-1.555	-0.042	-1.096	0.277	-0.282	-0.208	-0.732	-0.462	0.677	-0.417	-0.892	-0.578	0.092	0.581	-1.115	-1.026	0.87	0.242	0.598	-2.593	-1.785	-0.686	-0.539	-0.155	-0.54	-0.409	-0.508	-0.092	-0.127	-1.157
903	22827	PUF60	-0.350543	0.0409749	0.667588	-2.9135	-2.008	-0.9055	-2.693	-5.262	-0.844	-6.38	-1.234	-2.342	-2.618	0.058	-3.134	-6.343	-7.488	-4.079	-1.382	-2.82	-4.357	-2.672	-2.602	-0.7	-1.14	1.195	-1.123	-0.802	-3.022	-3.705	-1.76	-2.491	-1.527	-2.093	-5.927	-0.77	-1.872	-1.939	-0.491	-1.612	1.346	-2.147	-4.729	-2.855	-2.516	0.202	-2.326
904	254158	CXorf58	0.119665	0.0410257	0.667588	0.152	0.046	0.106	-0.076	0.654	-0.374	-0.132	1.402	0.101	0.416	0.203	0.094	0.319	-1.681	0.681	-0.525	-0.022	-2.573	0.084	0.911	0.407	0.074	-0.19	0.366	-0.683	-0.576	0.435	-1.323	-0.168	0.999	-0.662	0.407	-0.134	0.499	-0.941	-1.725	0.471	0.174	0.018	0.079	-0.275	0.702	1.061	0.188
905	7586	ZKSCAN1	0.103866	0.0410481	0.667588	0.2915	-0.3635	0.655	0.389	-0.914	0.923	0.865	-0.787	0.248	0.335	0.919	0.424	0.02	0.091	-0.379	0.029	0.341	-0.236	0.179	-1.075	-0.716	-0.919	-0.346	-0.207	-0.381	-1.08	0.676	-0.683	-1.094	-0.518	-0.276	0.103	-0.608	-0.015	-0.649	-1.621	-0.602	0.757	0.615	0.6	0.177	-0.546	-0.902	-0.942
906	164832	LONRF2	0.049236	0.0411168	0.667588	0.5855	0.577	0.0085	0.733	1.182	0.388	0.85	0.222	0.566	0.938	0.334	0.749	0.437	0.605	-0.393	0.961	0.102	0.746	0.099	1.26	0.226	0.394	0.773	0.325	-0.042	0.643	0.836	0.84	-0.406	0.706	1.283	0.847	1.58	0.357	0.223	0.566	0.407	0.789	0.588	0.556	-0.067	0.747	-0.115	0.655
907	2005	ELK4	0.149106	0.0411307	0.667588	-0.727	-0.9005	0.1735	-0.691	-0.763	-1.158	0.403	-0.528	-1.163	-1.537	-0.333	-0.52	-0.882	0.187	-1.086	-0.913	-1.079	-1.768	-0.55	-0.234	-0.297	-1.357	-1.332	-0.41	-2.408	-2.329	-1.404	0.304	-0.769	-1.574	-0.974	-1.504	-1.269	-2.401	-0.594	-0.888	0.104	-0.818	-0.35	-0.837	-2.021	-2.075	0.34	-0.693
908	23641	LDOC1	-0.128891	0.0411573	0.667588	0.222	0.757	-0.535	0.005	0.731	0.676	1.908	-0.582	-0.424	-0.196	0.795	0.214	0.23	0.187	1.297	1.657	0.74	1.007	0.273	0.774	1.544	0.968	2.568	0.985	0.377	1.512	0.345	0.193	1.014	-2.285	0.165	1.732	-0.085	-0.402	-0.983	1.305	0.276	0.159	0.443	1.354	0.579	0.442	1.473	1.291
909	115704	EVI5L	0.148111	0.0412049	0.667588	-0.54	-0.414	-0.126	-0.986	-1.164	0.462	-0.792	-1.908	-1.193	-0.778	-0.245	0.398	-0.302	0.814	0.302	-2.432	-1.489	-0.392	-1.546	-0.867	-0.4	-0.068	-0.2	0.293	0.196	-1.269	-7.362	1.026	-0.525	-1.754	-1.88	-1.559	-0.428	0.126	0.893	-2.422	0.252	-1.729	-4.568	0.11	-0.225	-0.32	-0.988	0.649
910	9884	LRRC37A	0.132851	0.0412427	0.667588	-0.562	-1.278	0.716	-0.592	-0.861	-1.535	0.977	-0.511	-2.852	-0.335	-0.532	-1.753	-1.349	0.062	-0.234	-2.329	-2.687	0.039	-0.492	-1.398	-1.649	-2.117	-3.866	-1.257	-0.832	-1.756	0.254	-1.299	-1.607	-0.883	-0.826	-2.028	-1.177	0.47	0.541	-1.934	-0.94	-1.781	-1.905	-1.446	-0.295	-0.134	-2.435	-0.69
911	9495	AKAP5	0.0827737	0.0413232	0.667844	-0.1975	-0.5115	0.314	-0.433	-0.286	-1.041	-0.109	0.664	0.357	0.353	-0.094	0.605	-1.155	-0.371	-2.1	-1.089	-2.093	0.324	-1.966	-0.059	-1.417	-1.836	-1.191	0.097	-0.195	-1.597	-0.153	-0.6	-0.858	-0.124	-2.281	-0.048	0.186	-0.336	-0.567	-1.162	-0.915	-1.441	-0.456	0.583	-0.744	-0.242	-0.189	0.19
912	10010	TANK	0.147724	0.0413529	0.667844	0.259	-0.441	0.7	-1.256	0.311	-0.016	0.402	0.207	0.439	-0.32	-1.165	0.376	0.813	-0.836	1.197	0.266	0.237	-0.742	-0.372	-0.65	-1.594	-0.308	-1.021	-0.273	-1.211	-0.652	-1.52	0.418	-0.68	-0.147	0.094	0.088	-1.204	-0.143	0.922	-0.797	-0.51	-2.071	-1.799	0.879	-2.031	-1.899	0.182	0.564
913	10576	CCT2	-0.0998974	0.0413946	0.667844	-0.26	-0.1485	-0.1115	-0.886	-0.3	-0.22	-0.312	0.02	0.468	-1.774	-1.199	-0.794	0.686	0.475	0.373	0.39	0.191	0.443	0.353	-0.249	-1.19	-0.116	1.401	-0.922	-1.134	-0.018	0.792	-0.862	1.337	1.112	-1.335	-1.122	0.628	-1.699	0.452	-0.221	-1.989	-3.55	-3.956	0.155	-2.011	-0.181	-3.816	0.651
914	144110	TMEM86A	0.12056	0.0416333	0.670962	-0.06	-0.1275	0.0675	-0.324	0.502	-1.234	0.884	0.452	0.004	-0.093	-1.2	-0.027	-0.351	-1.225	0.69	-0.725	-0.003	-0.016	0.962	-0.603	-0.636	-0.013	-0.105	-0.103	-1.08	0.751	-0.982	-1.576	0.285	-0.637	0.45	0.339	0.03	-1.783	0.171	0.519	-2.757	-2.929	-0.658	0.039	-0.87	-0.784	-3.896	0.386
915	79727	LIN28A	0.116571	0.0416875	0.671101	-0.055	-0.582	0.527	-0.509	-0.182	1.156	0.363	-0.412	-0.564	0.53	-0.251	-0.929	0.261	0.883	0.072	-1.281	-0.665	-0.205	-1.364	-0.106	-1.497	-0.315	-0.385	-1.059	-0.419	0.327	-1.988	1.233	0.424	-1.149	-0.725	-0.633	0.147	-0.3	-0.178	-0.69	-0.531	-1.649	-0.495	-0.873	-0.768	-0.101	-1.082	-0.461
916	57524	CASKIN1	0.1018	0.0417537	0.671182	-0.0265	-0.5745	0.548	0.763	0.237	-0.093	-0.49	-0.363	0.04	0.886	0.63	1.156	-0.198	-1.275	-0.973	-0.575	-1.306	-0.173	-1.06	0.399	-0.574	-0.647	-2.762	-0.35	-2.64	-0.328	-2.044	-0.1	0.197	0.284	-0.889	-0.428	0.257	-0.229	-0.875	-0.951	0.359	-1.561	-1.615	-1.025	-0.156	-0.787	-0.84	-0.382
917	6135	RPL11	-0.360024	0.0418515	0.671182	-6.359	-5.6555	-0.7035	-5.609	-4.556	-3.254	-10.753	-6.202	-9.451	-3.588	-10.433	-6.516	-6.085	-6.715	-7.09	-7.592	-6.343	-8.795	-5.154	-3.326	-5.204	-7.06	-12.828	-4.024	-6.463	-5.769	-12.771	-4.243	-1.383	-1.484	-5.456	-6.982	-3.228	-4.545	-6.546	-4.157	-5.542	-8.883	-9.989	-5.113	-7.201	-3.364	-5.882	-3.813
918	4626	MYH8	0.135713	0.0418571	0.671182	0.258	-0.4675	0.7255	0.279	-0.87	-1.023	0.622	-0.561	0.867	0.616	0.438	0.237	-1.441	0.765	-2.371	-1.928	-0.069	-0.379	-2.511	-1.972	-1.614	-2.012	-0.561	-0.027	-0.821	-2.164	0.142	-0.336	-1.257	0.777	0.498	-0.745	-0.19	0.414	0.666	-0.518	-0.108	0.672	0.155	-0.683	-1.343	-0.417	0.487	-1.873
919	4952	OCRL	0.0731864	0.0418748	0.671182	0.52	-0.097	0.617	-0.453	-0.374	0.908	0.817	0.904	0.749	-1.19	0.65	0.093	-0.37	0.39	1.208	1.047	-0.329	-0.034	-1.052	-0.852	-0.339	-0.16	-0.701	-0.351	0.096	0.865	-0.175	-0.477	-0.39	0.107	-1.131	0.417	0.249	-0.377	0.696	-0.622	0.143	0.854	1	0.005	0.264	-0.279	0.904	0.962
920	151254	ALS2CR11	0.159373	0.0419888	0.671516	-0.1205	-0.162	0.0415	-0.194	-0.054	-0.6	-0.187	0.26	-0.519	-0.32	0.689	0.663	0.043	0.379	-0.318	-1.19	0.08	-0.074	0.7	-1.029	0.037	-0.093	-0.274	-0.175	-2.206	-0.429	0.148	-0.891	1.279	-0.06	0.435	-0.828	-0.326	-1.028	0.763	-2.691	0.166	-0.046	0.887	-1.475	-0.255	-0.618	-0.149	-0.109
921	84316	LSMD1	-0.161856	0.0420157	0.671516	-0.1685	0.4365	-0.605	-0.243	0.174	0.801	-0.094	-0.561	-1.346	0.413	0.725	0.326	-0.474	-2.302	-1.029	1.192	0.345	0.419	-0.913	0.273	0.625	0.454	1.161	-0.079	1.137	1.105	0.611	-0.219	1.739	-1.623	0.068	-1.05	0.934	0.509	-1.108	0.932	-1.409	0.179	1.022	0.938	1.197	0.523	-0.603	0.186
922	10072	DPP3	-0.180832	0.0420843	0.671516	-1.3415	-0.86	-0.4815	-3.458	-0.626	-0.304	-1.574	-1.109	-2.237	0.564	-0.953	-0.623	-1.966	-2.763	-1.992	-1.922	0.251	-2.5	-0.858	-0.375	-0.717	-2.327	-3.628	-0.488	-1.61	-2.076	-4.312	0.101	-1.285	-1.862	0.035	-0.9	0.883	-0.296	-0.936	-0.339	-0.389	-2.359	-0.443	-0.862	-0.413	0.143	-1.667	-0.762
923	347902	AMIGO2	0.0972929	0.042115	0.671516	0.633	0.5595	0.0735	0.014	0.928	-0.074	0.103	0.29	1.344	0.694	0.428	1.454	1.176	1.112	0.572	-0.807	-0.521	0.833	0.714	0.694	-0.27	-0.411	0.525	0.699	-0.152	0.665	-0.387	0.708	0.482	-0.109	0.8	0.594	1.041	0.678	0.868	0.718	-1.919	-0.232	1.027	-0.775	0.714	-0.314	-0.724	0.29
924	8894	EIF2S2	-0.285362	0.0421236	0.671516	-3.733	-2.9525	-0.7805	-2.645	-2.806	-3.822	-5.522	-2.48	-3.754	-3.151	-4.761	-3.847	-3.1	-3.712	-4.575	-3.621	-1.836	-6.482	-0.532	-1.364	-4.577	-2.839	-5.989	-3.326	-3.357	-2.001	-5.95	-4.019	-1.533	-1.798	-3.556	-4.148	-0.759	-0.61	-1.623	-1.304	-3.604	-3.044	-4.572	-1.976	-6.028	-2.861	-1.858	-1.79
925	8404	SPARCL1	0.0701773	0.0422411	0.672274	0.917	0.5295	0.3875	0.927	1.387	0.73	0.289	0.98	1.008	0.326	0.728	0.945	0.907	0.718	1.251	0.078	0.54	-0.107	0.938	0.851	0.092	0.527	0.093	0.248	0.229	0.998	-0.023	0.795	0.076	0.975	0.236	0.46	0.486	1.017	0.936	0.462	0.932	0.604	-0.035	-1.122	0.603	0.941	1.176	0.995
926	11083	DIDO1	0.0722902	0.0422625	0.672274	0.1475	-0.204	0.3515	-0.391	0.096	0.432	-0.273	-0.765	-0.353	1.327	0.728	-0.33	0.199	1.339	0.348	-0.038	-0.215	0.745	-0.355	-1.095	-1.085	-0.193	-0.918	-1.294	-0.615	-0.588	0.563	-0.602	0.195	0.33	0.25	0.113	-1.203	-0.048	-1.185	-0.525	0.324	-0.309	1.039	0.343	0.666	1.065	-0.89	-0.382
927	53	ACP2	-0.0799209	0.0423878	0.673541	0.1445	0.613	-0.4685	0.682	-0.792	0.921	-0.06	-0.239	-0.905	0.775	0.834	0.078	-0.357	0.814	0.211	0.458	0.603	0.733	0.158	0.443	0.821	-0.184	0.817	0.781	0.645	0.705	0.23	0.554	0.52	0.001	0.722	0.37	-0.03	0.154	-1.173	0.875	0.836	1.013	0.002	0.862	0.623	1.178	-0.303	0.704
928	5080	PAX6	-0.076815	0.0425109	0.673714	0.74	0.926	-0.186	-0.196	0.986	0.938	0.822	0.597	0.764	0.761	-0.237	0.392	0.748	0.641	0.732	0.655	0.726	1.119	1.302	1.159	1.288	0.083	1.011	0.922	0.492	0.93	-0.232	1.112	0.849	-0.686	0.221	1.007	0.342	1.026	0.51	0.893	0.879	0.475	0.986	0.999	1.165	1.314	0.747	1.21
929	170302	ARX	-0.200381	0.0425942	0.673714	-0.4505	1.0515	-1.502	1.09	-1.556	2.629	3.917	-0.959	-1.885	0.386	-0.023	-1.386	-0.944	-0.878	0.472	2.233	-0.113	1.13	1.294	0.235	2.008	0.769	3.02	1.36	2.436	1.779	0.484	1.273	1.671	-2.071	-0.363	0.652	0.192	-0.561	-2.285	2.51	-0.076	1.26	1.452	1.771	2.58	0.784	-1.078	0.973
930	1213	CLTC	-0.437183	0.0426034	0.673714	-4.692	-3.6575	-1.0345	-4.814	-1.315	-2.118	-7.541	-4.575	-8.266	-3.021	-7.41	-4.473	-3.992	-7.686	-4.809	-3.994	-3.926	-4.634	-2.897	-2.985	-5.864	-2.683	-8.873	-2.705	-0.373	-3.25	-12.229	-4.142	-2.01	-0.978	0.064	-5.661	-2.161	-1.832	-2.071	-4.11	-3.748	-8.191	-7.447	-3.815	-6.497	-2.868	-7.263	-2.14
931	54623	PAF1	-0.331194	0.0426107	0.673714	-2.9645	-2.0775	-0.887	-3.537	-2.221	-2.988	-1.232	-2.595	-2.941	-1.087	-5.076	-4.503	-4.369	-1.739	-7.281	-3.43	-0.18	-4.522	-3.717	-3.488	-1.947	-2.352	-1.347	-4.299	-1.773	-1.106	-2.055	-1.562	-3.068	-0.952	-2.984	-0.632	-1.896	0.303	-2.1	-2.147	0.081	-0.344	-1.688	-1.019	-4.982	-2.644	-2.319	-4.108
932	342541	LOC342541	-0.09314	0.0426333	0.673714	0.489	0.8815	-0.3925	0.635	0.42	0.11	-0.062	0.795	0.362	0.241	0.814	0.51	1.072	1.241	0.468	0.24	0.503	0.898	0.904	0.415	0.337	1.243	0.177	1.06	0.644	0.421	0.26	0.755	1.037	0.952	0.316	0.799	0.35	1.158	1.013	0.833	1.278	1.011	0.888	0.912	1.08	1.243	0.905	0.875
933	1745	DLX1	-0.115215	0.0426731	0.673714	0.119	0.145	-0.026	0.251	0.685	0.346	-0.279	0.351	-1.745	0.544	-1.02	-1.679	0.798	-0.013	-2.217	-0.249	1.082	-0.411	-0.066	0.863	0.858	0.581	-0.316	-0.761	1.346	0.046	0.655	-0.58	-0.421	0.14	0.315	0.812	0.164	-0.031	-0.019	0.528	0.15	1.071	0.224	0.496	-0.12	-0.092	0.435	-1.409
934	9576	SPAG6	0.145925	0.0427247	0.673806	-0.4865	-0.8265	0.34	-0.44	-0.251	0.226	1.065	-0.951	0.151	-0.533	-0.998	-1.062	-0.265	-1.655	-0.909	-0.859	-0.72	-0.794	-1.441	-2.694	-0.332	-1.381	-0.202	-0.948	-2.419	-0.21	-0.495	-0.237	0.012	-0.223	-0.924	0.127	-0.59	-0.975	-1.921	-0.572	-1.755	-1.213	-1.535	1.06	-1.762	-0.03	-2.424	-0.594
935	2936	GSR	0.149768	0.042857	0.675169	-0.572	-0.9705	0.3985	-1.827	-2.001	0.289	-1.172	0.38	-0.065	-0.129	-0.419	-0.69	-0.642	-2.28	-0.502	-1.188	-0.836	-2.235	-1.151	-0.251	-0.486	-0.712	-1.959	-0.865	-1.492	-1.54	-0.496	-2.224	-1.64	0.017	-1.242	-2.273	-2.745	-0.598	-1.674	0.177	-0.901	-1.401	-1.04	-0.797	0.457	-0.864	-0.367	0.068
936	1778	DYNC1H1	-0.389143	0.0429448	0.67529	-3.2	-2.2965	-0.9035	-2.473	-2.661	-1.443	-0.729	0.656	-4.199	-2.672	-5.324	-3.728	-4.324	-5.698	-7.033	-2.024	-3.404	-4.097	-3.459	-2.569	-1.161	-2.46	-1.642	-2.032	-0.999	-2.526	-1.718	-2.279	-1.232	-2.269	-2.858	-7.022	-0.91	-2.314	-1.776	-0.645	-3.585	-0.307	-2.355	-2.008	-3.507	-1.87	-2.94	-2.996
937	91039	DPP9	0.164099	0.0429564	0.67529	-0.471	-1.131	0.66	-0.608	-0.028	0.058	0.85	-0.939	-1.531	0.454	0.432	-1.059	-3.683	-0.492	-0.45	-0.082	-0.933	-0.922	-2.418	-0.372	-0.273	-1.306	0.541	-0.329	-1.324	-2.758	-0.779	-1.963	-1.089	-0.237	-1.173	-2.487	-1.423	-1.548	0.506	0.212	0.66	0.858	-0.163	-1.882	-1.325	-1.386	-2.021	-1.369
938	27069	GHITM	0.0877613	0.0430146	0.675324	0.578	0.3605	0.2175	0.412	1.123	1.23	0.436	-0.34	0.463	0.733	0.651	0.737	0.085	1.168	0.505	0.406	0.285	-3.264	0.754	0.173	0.923	0.426	1.163	0.783	0.09	-0.574	0.066	-0.425	-1.402	0.648	0.36	0.44	-1.669	-0.335	0.751	0.7	0.361	0.136	-0.608	0.538	0.377	-0.376	0.759	0.121
939	80736	SLC44A4	0.138617	0.0430502	0.675324	-0.4415	-0.9555	0.514	-1.42	-0.172	-1.217	-0.794	0.23	-0.078	-1.113	-2.001	-0.187	-0.283	-0.6	-0.061	-1.03	-0.091	-0.717	-0.206	-0.983	-0.958	-2.816	-0.95	-0.476	-0.436	-2.193	0.027	-1.05	-0.974	0.64	-1.17	-0.875	-1.223	-2.962	-1.192	-1.517	-0.304	0.167	-1.933	0.902	-0.166	-1.854	-0.158	-0.953
940	6404	SELPLG	0.121959	0.0433279	0.676206	-0.1165	-0.1885	0.072	-0.038	-1.418	0.556	-1.491	-0.494	0.012	-1.161	-0.52	0.623	-0.195	0.137	0.025	-0.019	-1.393	-0.397	-0.136	-0.581	-1.352	-0.781	0.73	0.514	-0.083	-0.368	-1.808	0.131	-0.147	-0.454	0.53	0.471	-0.05	0.173	0.107	0.482	-1.364	-3.115	-0.23	-0.349	-0.462	-1.346	0.339	0.38
941	2820	GPD2	0.211649	0.0434066	0.676206	-0.3195	-1.264	0.9445	-3.543	-0.148	-0.112	-0.314	-0.269	0.108	-0.302	-1.153	-0.325	-0.579	-1.686	-0.797	-0.589	-0.358	-0.411	-4.038	-3.318	-0.223	-3.306	-1.204	-0.753	-3.064	-0.561	-0.743	-1.075	-1.324	-0.512	-1.816	-1.628	-0.03	-4.715	-1.619	-0.865	-0.648	-2.392	0.249	-2.077	-1.774	-1.883	0.597	-2.263
942	8718	TNFRSF25	0.113297	0.0434618	0.676206	-0.305	-0.614	0.309	-0.018	-0.194	-1.28	0.212	-0.367	0.125	-0.875	-1.528	-0.243	-0.687	-2.171	-0.221	-1.956	-0.885	-2.025	-1	-1.592	-0.564	-0.145	-0.273	1.437	-1.401	-1.411	-0.143	-0.762	-0.879	0.131	-1.394	-1.562	-1.233	0.442	-0.534	-1.239	0.239	-0.638	-0.044	-0.59	-0.506	-0.072	0.045	-0.397
943	113177	IZUMO4	-0.0795322	0.0434818	0.676206	0.3115	0.465	-0.1535	0.169	0.607	1.039	0.76	0.422	-1.111	-0.013	-0.334	0.341	0.282	0.213	0.744	0.764	0.798	0.866	-0.013	0.881	0.29	0.235	0.169	0.85	0.101	-0.248	0.566	0.689	0.415	-1.19	-0.03	-0.177	1.173	0.818	-0.477	0.825	0.902	1.444	0.062	0.515	0.753	0.914	-0.403	0.392
944	23498	HAAO	-0.188479	0.0435671	0.676206	-2.249	-1.3035	-0.9455	-2.231	-3.435	-1.506	-0.383	-2.347	-2.95	-1.075	-0.544	-2.668	-2.267	-0.773	-2.502	-0.009	-2.022	0.045	-2.191	-2.983	-1.164	-0.755	0.059	-1.4	-1.331	-1.323	0.069	-1.708	-0.245	-1.586	-0.518	-1.011	-0.802	-1.307	-1.998	-0.884	-2.21	-1.3	-1.805	-0.569	-2.2	-2.35	-1.764	-0.328
945	2738	GLI4	0.112419	0.0435688	0.676206	0.824	0.5775	0.2465	0.191	1.41	0.976	1.084	-0.153	-0.568	1.42	0.861	0.116	0.174	0.787	1.431	0.883	1.186	-0.095	0.94	1.161	-0.072	-0.141	-0.171	0.027	0.546	1.532	0.731	1.277	0.026	-1.233	0.056	1.144	0.694	0.454	-1.763	0.56	0.94	0.228	0.739	0.466	0.735	0.595	0.448	1.782
946	2796	GNRH1	-0.0571272	0.0435764	0.676206	0.7585	0.8855	-0.127	0.862	-0.521	-0.087	0.177	1.204	0.164	0.713	0.827	0.244	1.022	0.804	1.044	0.878	1.371	1.234	0.881	0.714	0.855	0.906	0.43	0.57	0.804	1.116	0.186	0.89	1.388	0.769	1.153	0.987	1.433	0.674	1.142	0.573	0.505	0.773	0.956	0.819	1.093	1.291	0.342	1.578
947	5000	ORC4	0.0970992	0.0435968	0.676206	0.428	0.3415	0.0865	-0.573	0.567	1.08	-0.096	0.145	0.015	0.983	1.181	0.718	0.385	0.471	-0.673	0.364	0.512	0.589	-0.305	-0.642	0.817	0.018	0.35	0.354	0.488	-0.369	0.261	0.549	-0.551	0.672	0.29	0.122	-0.033	-0.326	0.447	0.413	0.315	0.333	0.056	0.436	-2.201	-0.262	0.522	0.446
948	29990	PILRB	0.0785594	0.0436126	0.676206	0.7635	0.634	0.1295	0.74	0.794	0.931	0.613	0.854	-0.07	0.518	0.658	0.431	0.905	0.787	0.831	0.759	0.332	0.351	0.897	1.038	0.859	1.04	0.651	-0.836	0.837	0.462	0.668	-0.426	0.109	-0.389	-0.28	0.675	-0.258	-0.727	0.342	0.487	0.948	0.921	1.085	0.049	0.969	0.807	0.743	0.617
949	8189	SYMPK	-0.182957	0.0436198	0.676206	-3.276	-2.193	-1.083	-0.963	-4.508	-3.034	-3.287	-3.403	-3.265	-1.32	-6.429	-5.61	-2.89	-2.796	-3.561	-3.079	-2.242	-4.193	-2.129	-1.255	-1.595	-1.566	0.298	-2.84	-3.526	-2.576	-3.665	-3.359	-1.679	-0.787	-0.938	-1.003	-2.783	-0.342	-2.165	-0.732	-2.76	-0.314	-3.505	-2.245	-3.543	-2.848	-0.779	-1.345
950	6655	SOS2	0.0721759	0.0437019	0.676206	-0.026	-0.2645	0.2385	-0.467	0.5	-0.803	-0.056	0.284	0.756	0.145	-1.368	0.004	-0.831	0.733	-1.345	0.064	0.018	-0.264	-0.049	0.658	-0.617	-0.265	-0.961	-0.606	0.024	-1.167	-0.557	-0.593	-1.058	-0.193	0.254	-0.929	0.279	-0.992	-0.693	0.267	0.582	0.353	-0.899	-0.212	-0.364	0.105	0.921	-0.846
951	1350	COX7C	0.0544243	0.0437887	0.676206	0.0025	-0.2695	0.272	0.497	0.597	0.612	-0.969	-0.363	-0.924	-0.605	0.812	-0.767	0.368	-0.595	0.688	-0.265	-0.59	-0.909	0.548	-0.3	-0.087	0.594	-1.56	-0.623	-0.236	-0.549	-3.634	-0.274	0.513	0.368	-0.2	0.321	-0.747	0.123	0.002	-0.337	-0.57	0.041	-1.793	-0.964	-0.866	0.88	0.129	1.511
952	6498	SKIL	-0.0744295	0.0437988	0.676206	0.0725	0.2945	-0.222	0.327	-1.95	-0.96	0.066	-0.261	0.079	1.058	-2.657	0.229	0.366	-0.17	0.561	0.336	0.555	-0.06	0.244	1.124	-0.393	0.59	0.823	-0.21	1.332	0.875	-0.009	0.465	1.254	0.887	1.513	-0.153	0.55	-1.335	0.845	0.253	1.068	-1.073	-0.112	0.034	-0.378	0.104	0.035	0.465
953	10575	CCT4	-0.215638	0.0438114	0.676206	-2.4035	-1.877	-0.5265	-3.347	-1.96	-1.578	-3.949	-1.711	-3.35	-2.24	-2.801	-2.071	-1.322	-2.951	-2.567	-2.508	-0.522	-5.806	-1.615	-2.283	0.257	-0.584	-4.284	-2.015	-0.364	-2.978	-6.025	-1.39	-0.512	0.141	-1.284	-2.774	-1.099	-1.895	-2.065	-1.859	-0.621	-1.046	-4.121	-3.023	-3.047	-1.024	-3.134	-0.86
954	94240	EPSTI1	0.053542	0.0438477	0.676206	0.1045	-0.328	0.4325	-0.739	0.085	0.519	0.124	-0.011	0.464	0.508	-1.101	0.22	0.072	-0.215	0.495	1.069	-0.357	0.285	-0.098	-0.203	-0.483	-0.689	-0.886	0.086	-1.793	-0.454	-0.664	0.93	-0.513	0.379	-0.502	-0.085	0.121	0.211	-1.024	-0.959	-0.841	-1.826	-0.299	-0.269	-1.409	-0.105	0.443	-1.23
955	3097	HIVEP2	0.0973371	0.0439435	0.676206	0.315	0.105	0.21	-0.016	0.704	0.969	1.178	-0.752	-0.08	-0.531	1.232	0.727	0.216	-0.072	0.414	0.484	0.216	0.315	0.644	1.261	0.371	0.099	0.435	-1.097	-1.466	0.111	-0.717	-0.793	0.543	1.15	-0.891	-1.495	0.012	-0.667	0.601	-0.247	-1.585	1.044	-1.176	-0.236	0.635	0.728	-0.248	1.07
956	55028	C17orf80	0.130852	0.0439968	0.676206	-0.3695	-0.4795	0.11	-0.421	-0.044	-0.765	-1.267	0.375	0.045	-0.175	-1.672	0.621	-0.546	-0.621	-0.318	-2.572	-0.191	-1.571	-0.142	-0.72	-0.6	-0.024	-1.626	-0.454	-2.103	-1.917	0.666	-0.447	-0.489	-0.459	-0.999	-2.316	-0.795	-0.158	-0.046	-1.97	-0.966	0.125	-0.628	-0.41	-0.203	-0.493	1.014	-0.47
957	51327	AHSP	0.160703	0.0440358	0.676206	-0.204	-0.517	0.313	-0.023	-0.65	-0.443	0.658	-0.882	-0.292	-1.2	0.562	0.306	-0.116	-0.746	-0.084	-0.544	-1.012	-0.49	-0.902	-0.427	-0.995	-0.56	-1.119	-0.373	-0.479	-1.092	-0.958	0.78	-1.112	-0.024	-0.982	-1.104	0.05	0.149	-0.081	-1.194	-0.064	-0.952	-0.407	-1.14	-0.746	-0.046	0.346	0.241
958	10992	SF3B2	-0.261316	0.044152	0.676206	-5.79	-4.053	-1.737	-5.474	-5.639	-2.111	-7.509	-2.341	-6.818	-2.615	-10.54	-6.607	-5.941	-11.295	-5.612	-5.228	-4.858	-6.944	-3.88	-2.904	-3.939	-4.784	-8.711	-3.545	-7.673	-6.022	-14.329	-4.144	-1.522	-3.148	-6.129	-6.121	-3.224	-3.302	-1.444	-2.85	-4.119	-5.049	-3.85	-3.989	-7.094	-3.273	-2.557	-2.626
959	25936	NSL1	-0.153909	0.0441613	0.676206	-1.7395	-0.635	-1.1045	0.13	-0.12	-4.039	-0.34	-2.096	-3.08	-0.894	-6.115	-2.311	-0.294	-1.383	-4.281	-2.148	-0.265	-4.675	-0.353	-1.306	-0.509	-0.514	-1.04	-1.54	-0.226	-1.424	0.271	-0.714	-0.168	-0.227	-0.832	-0.462	0.111	0.336	-0.346	-1.598	-2.222	-0.867	-0.556	0.132	-6.444	-1.539	0.491	-2.353
960	4678	NASP	0.0832346	0.0441939	0.676206	0.74	0.6305	0.1095	0.477	0.734	0.806	0.569	0.999	1.133	1.021	0.68	0.746	0.701	1.05	-0.144	0.767	0.878	1.092	0.94	0.813	0.126	0.289	-0.006	0.581	0.628	0.629	0.496	1.066	-0.715	0.905	0.55	0.887	0.651	1.159	0.544	0.632	0.4	0.828	0.083	0.132	0.736	-0.513	0.638	-0.96
961	23367	LARP1	0.151636	0.0442129	0.676206	-1.0015	-1.38	0.3785	-0.639	-0.848	-0.616	-3.082	-0.076	-0.944	-0.601	-1.178	-1.215	-1.059	-1.85	-1.596	-0.262	-0.988	-1.097	-1.376	-0.872	-2.629	-1.207	-2.401	-1.384	-0.98	-1.29	-2.409	-0.648	-1.542	-0.23	-1.625	-2.522	-0.628	-0.272	-1.556	-2.811	-0.237	-0.736	-1.744	-3.126	-1.906	-3.986	-0.699	-1.435
962	7764	ZNF217	-0.12363	0.0442135	0.676206	-0.884	-1.0325	0.1485	-0.759	0.09	-0.832	0.468	-2.297	-2.2	-0.382	-2.31	-0.936	0.852	-0.964	-2.449	-4.285	-2.187	-1.608	-1.474	-1.067	-0.052	-0.547	-5.67	-1.502	-1.036	-0.151	-3.062	-0.709	1.721	-1.06	-1.654	-0.602	0.019	-2.297	0.652	-0.127	-1.328	-0.713	-0.984	-1.029	0.33	-1.862	-5.136	0.508
963	50836	TAS2R8	0.0579026	0.0442202	0.676206	0.7585	0.62	0.1385	0.372	1.09	0.205	0.061	1.446	1.026	0.909	0.358	0.902	1.147	0.219	0.615	0.634	0.445	0.823	0.556	0.229	0.351	0.356	0.38	1.052	0.72	0.483	0.495	0.71	1.348	1.042	0.871	0.987	-0.304	0.57	0.974	0.002	0.898	0.609	0.631	0.346	0.964	0.477	0.804	0.239
964	26051	PPP1R16B	-0.0562946	0.0442701	0.676206	0.809	1.0515	-0.2425	0.653	0.688	0.656	0.955	1.147	0.612	0.805	0.813	0.499	1.069	1.223	0.845	1.028	1.24	0.981	1.213	1.145	1.22	0.749	0.886	1.58	1.645	1.366	0.731	1.238	1.28	0.898	1.504	1.037	0.934	0.764	1.181	1.383	0.596	0.724	1.066	1.018	1.404	1.102	0.366	0.097
965	65078	RTN4R	-0.101323	0.0443	0.676206	-0.1035	0.4585	-0.562	-0.003	-0.032	0.69	0.135	0.707	-0.198	-0.759	0.641	-0.394	-0.341	-0.175	-0.571	0.474	-0.071	0.073	0.62	0.805	1.24	0.496	1.214	0.72	1.216	0.063	-0.373	-0.052	-0.108	-1.35	-0.221	-0.424	0.755	0.211	0.497	1.332	0.578	1.73	0.443	-0.09	0.632	0.734	0.096	-0.878
966	124857	WFIKKN2	-0.170127	0.0444146	0.677253	-1.0655	-0.491	-0.5745	-2.136	-1.022	-1.647	-1.133	-2.506	-1.028	-1.08	-1.096	-0.144	-0.433	-0.596	-1.051	0.09	0.524	0.069	0.046	-0.903	0.639	-2.04	0.992	-0.849	0.501	-0.161	-0.444	0.344	-0.792	-1.262	-1.513	-0.74	-0.791	-0.339	-2.477	-2.148	-1.639	-2.383	-0.538	0.211	-1.484	0.368	-0.252	-0.024
967	4534	MTM1	-0.0709337	0.0447191	0.680074	-0.9385	-0.059	-0.8795	-1.714	-2.91	-1.373	-4.215	0.187	-0.504	-1.925	0.45	-0.377	-1.909	-0.458	0.047	-2.057	0.599	0.359	-1.177	-0.997	-0.02	-1.733	-0.484	-0.086	-1.9	0.273	-0.91	-1.781	-0.639	0.475	0.157	-0.567	0.589	-0.764	-0.654	0.462	0.836	-0.032	-3.091	1.235	-2.818	0.348	1.213	0.022
968	2547	XRCC6	-0.158419	0.0447371	0.680074	-2.2605	-1.2735	-0.987	-1.95	-2.093	-1.267	-3.834	-0.161	-4.215	-2.428	-4.125	-2.876	-0.527	-1.424	-3.465	-0.823	-2.238	-2.845	-2.116	-2.241	-1.128	-1.391	-0.633	-1.989	-1.087	-2.124	-0.925	-1.429	-1.099	0.065	0.119	-3.229	-0.784	-1.267	0.098	-0.9	-0.893	-0.87	-1.736	-1.605	-4.978	-3.069	0.162	-2.327
969	56931	DUS3L	0.161865	0.044961	0.680074	-0.155	-0.58	0.425	0.078	0.265	-0.635	2.349	-0.43	0.064	-1.541	-1.308	-0.374	-0.929	0.449	0.412	-0.059	-1.524	-1.582	-0.578	-1.251	-0.416	-1.452	0.539	-0.537	-0.582	-0.066	-0.189	0.806	-0.349	-1.463	-1.389	-2.092	-0.572	-0.717	-1.182	-0.451	0.102	-1.823	0.828	0.381	-0.403	-0.771	-0.61	-1.19
970	375316	RBM44	0.0651344	0.0451416	0.680074	0.815	0.876	-0.061	1.389	0.487	0.703	0.767	1.039	0.863	1.239	0.603	1.063	-0.005	1.018	0.491	0.172	1.24	0.657	0.346	0.851	0.921	-0.192	0.776	0.516	1.286	0.962	0.901	1.123	1.699	1.255	1.215	1.003	1.177	1.039	0.989	0.802	0.461	0.205	0.69	-0.773	0.433	-0.121	-0.585	1.056
971	115811	IQCD	0.136979	0.045153	0.680074	0.001	-0.519	0.52	-1.338	0.22	-1.134	0.56	0.778	0.443	-0.639	-0.31	-0.142	-0.644	0.963	0.144	-1.593	-1.322	-0.126	-1.191	-0.91	-1.082	-0.989	0.284	0.992	-0.549	-0.673	-0.207	-1.526	-0.795	0.405	-0.434	-0.624	-1.74	0.943	0.082	-0.383	0.223	0.873	-1.463	-1.23	-0.149	-0.874	0.342	-0.339
972	155	ADRB3	-0.108771	0.0451832	0.680074	-0.153	0.2095	-0.3625	-1.204	-0.886	0.466	0.433	-0.328	0.056	-0.59	0.386	-1.696	0.04	-0.351	0.022	0.897	-0.428	-0.867	0.043	0.175	-0.138	1.018	1.07	0.63	0.289	0.077	0.764	-0.511	0.76	-1.299	-0.105	-0.056	0.252	-1.94	0.533	0.495	0.244	0.348	0.538	-0.413	0.327	0.346	-2.567	-1.101
973	90871	C9orf123	0.0888127	0.045237	0.680074	0.5365	0.4445	0.092	0.739	0.22	0.914	0.485	0.843	0.582	0.469	0.695	0.297	-0.052	0.571	0.502	-0.146	0.518	0.346	-0.202	0.034	0.252	-0.2	-0.508	1.036	0.859	0.582	0.801	0.676	1.356	0.97	0.23	-0.212	0.55	0.494	0.598	-1.164	1.162	-0.311	0.029	0.395	-0.358	0.72	0.622	0.198
974	1488	CTBP2	-0.0609364	0.0452544	0.680074	0.599	0.8545	-0.2555	1.137	0.047	1.273	0.61	0.226	0.403	0.557	0.906	0.482	0.588	0.718	0.777	0.746	0.995	1.256	0.857	0.914	1.035	0.737	0.601	1.291	1.005	1.215	0.663	0.724	1.555	-0.949	0.093	1.052	0.847	-0.022	0.666	0.899	0.482	1.191	-0.415	1.015	0.945	0.795	0.852	0.292
975	22	ABCB7	-0.254567	0.0452608	0.680074	-2.0025	-1.066	-0.9365	-2.158	0.307	-1.599	-2.855	0.661	-4.759	-1.06	-4.227	-1.847	-2.972	0.229	-4.39	-3.973	-2.228	-5.112	0.565	-2.234	-2.012	-0.575	-1.957	-1.171	-1.909	0.284	-0.958	-1.392	-0.722	-0.933	-0.044	-0.012	-0.557	0.228	-0.961	-2.384	-2.404	-0.718	0.077	-3.196	-3.091	-1.866	-0.452	-2.717
976	23030	KDM4B	-0.126073	0.0453153	0.680074	0.5135	0.815	-0.3015	0.447	0.198	0.846	2.183	0.58	-0.182	0.742	-0.09	-0.022	0.035	0.829	0.619	0.804	-0.663	0.499	0.797	1.249	0.307	0.906	1.059	-0.247	0.882	0.647	1.716	0.337	1.151	-0.58	-0.423	0.893	0.73	1.283	0.263	0.939	-1.003	1.078	0.826	0.996	1.94	1.123	-1.306	0.345
977	6406	SEMG1	0.0711985	0.045317	0.680074	0.898	0.585	0.313	0.903	1.017	0.769	0.768	0.222	1.173	1.136	0.808	1.352	0.893	1.029	0.207	0.237	0.165	-1.029	-0.11	1.247	0.826	0.453	-0.241	0.606	0.11	-0.081	0.985	0.801	-0.17	0.888	0.007	0.736	-0.265	1.01	0.94	0.704	-0.192	0.362	-0.189	0.997	0.907	0.581	1.238	0.589
978	5175	PECAM1	0.0589674	0.0453268	0.680074	0.1095	-0.23	0.3395	0.081	1.039	0.337	-0.063	-0.134	0.138	1.196	0.622	0.038	-0.371	-0.457	0.938	0.239	0.365	0.653	-0.205	0.017	-0.479	-0.259	0.284	0.655	-0.656	0.285	-1.626	-0.255	0.194	-0.76	-0.763	-0.854	-0.66	-2.073	-0.366	-0.597	-0.176	0.027	-1.196	-1.118	0.251	-0.372	0.043	0.418
979	391059	FRRS1	0.201671	0.0453418	0.680074	-0.281	-0.7325	0.4515	-0.361	0.316	-1.157	-0.719	-0.195	-0.63	-0.865	-0.201	0.056	-0.104	0.459	-0.5	-0.511	-0.772	0.323	-0.2	-1.409	0.121	-0.751	-1.144	-1.111	-0.714	0.264	-0.356	0.023	-1.349	0.195	-1.246	-0.991	-0.082	-0.689	0.371	-3.318	-0.07	-2.271	-2.947	-2.206	-0.842	-1.285	-1.744	0.419
980	10138	YAF2	0.0848107	0.045405	0.680074	0.8975	0.3785	0.519	1.044	1.089	0.852	0.745	0.95	0.342	1.207	0.657	-0.421	0.962	0.943	0.468	-0.005	0.912	0.201	0.498	-0.202	0.468	-0.116	0.342	0.946	0.839	-0.97	0.995	0.642	-0.394	0.737	0.293	0.047	0.105	0.977	0.55	-0.103	0.523	0.425	-0.097	0.868	0.295	0.329	0.415	0.418
981	338321	NLRP9	0.0607371	0.0454159	0.680074	1.067	0.857	0.21	0.544	1.056	1.198	0.717	0.699	1.102	1.078	0.63	1.161	0.883	1.08	1.215	0.71	1.127	0.501	0.592	1.274	0.488	0.857	0.269	0.943	0.562	0.857	0.428	0.655	0.592	0.876	1.12	0.766	0.341	0.282	0.93	0.9	1.205	0.88	0.864	0.928	0.407	0.729	1.113	1.513
982	6737	TRIM21	0.0552161	0.0454406	0.680074	0.2495	0.0315	0.218	0.839	0.106	0.051	1.139	-1.683	-0.027	-0.43	0.236	0.372	0.263	0.918	1.211	1.068	-0.073	-0.175	0.323	-0.222	-0.331	1.189	0.244	0.012	0.051	0.691	-0.356	-0.427	0.951	1.177	1.058	0.638	-0.087	0.966	1.073	-0.969	-0.843	-0.289	0.68	-0.409	-0.692	-0.281	1.161	1.085
983	996	CDC27	-0.197492	0.0454885	0.680074	-2.6	-1.839	-0.761	-1.653	-2.653	-0.701	-0.581	-1.807	-3.297	-0.402	-5.455	-3.947	-4.344	-5.71	-2.547	0.041	-1.911	-2.609	-1.202	-2.06	-1.68	-2.189	-3.604	-1.958	0.645	-3.107	-5.139	-2.016	0.245	-0.973	-1.253	-1.767	-0.15	-2.303	0.275	-1.256	-2.378	0.444	-3.016	-0.926	-3.737	-2.861	-1.766	-0.829
984	646	BNC1	0.0561429	0.0455184	0.680074	0.8245	0.3505	0.474	0.92	0.729	0.469	0.979	0.967	1.17	1.069	-1.669	-0.807	0.41	-0.81	1.189	0.347	-0.155	0.547	0.485	0.741	0.362	0.702	-1.291	0.905	0.265	-0.318	1.389	-0.482	1.135	0.076	0.212	-0.007	-0.095	-0.235	0.345	-0.124	-0.954	0.459	0.582	0.354	0.907	0.124	0.378	0.828
985	79724	ZNF768	-0.116118	0.045546	0.680074	-0.546	0.1955	-0.7415	-0.283	-0.232	0.358	-0.938	-0.293	-0.913	-0.313	-0.644	-1.677	-1.288	-0.945	-0.448	-0.271	0.134	0.52	-0.681	-0.093	-0.407	-0.885	0.702	1.234	0.57	0.377	0.528	0.936	1.087	-0.271	0.616	0.324	-0.226	-0.121	-1.466	-0.511	0.438	0.257	0.671	0.024	0.499	0.894	-0.553	-0.355
986	6326	SCN2A	-0.0776646	0.0455999	0.680074	0.321	0.2525	0.0685	-0.085	0.221	0.75	-0.421	-0.195	0.775	0.711	0.367	0.275	0.459	0.538	-0.544	-0.056	0.265	0.455	0.169	0.859	0.24	0.42	-0.191	0.931	-0.338	0.029	-0.16	0.542	0.142	-0.019	0.115	0.077	1.179	0.275	0.051	0.577	0.74	0.926	0.565	1.035	0.212	0.58	0.114	-0.811
987	79861	TUBAL3	0.11659	0.0456208	0.680074	-0.4625	-0.3215	-0.141	-0.68	-0.575	0.177	-1.109	0.472	0.649	-1.257	-1.208	-0.987	0.308	-0.35	0.185	-1.709	-0.127	-3.197	0.663	0.161	-1.811	0	-0.958	-0.83	-0.125	-0.645	0.405	-3.079	-0.944	0.16	-0.634	-0.683	-0.816	-0.009	0.685	-0.356	0.805	-0.287	-0.272	-1.946	-0.128	-0.201	-1.605	0.78
988	59347	FKSG2	0.0988546	0.0456657	0.680074	0.926	0.392	0.534	1.132	0.316	0.453	-0.791	1.006	0.923	0.929	0.702	1.003	1.053	-2.141	1.023	-0.012	1.256	0.758	0.011	0.548	0.982	0.15	0.753	-0.3	0.612	0.678	-0.133	0.198	1.18	0.903	0.868	0.481	0.054	0.704	0.303	0.063	-0.123	0.216	0.541	0.243	-2.534	0.102	0.784	0.489
989	51011	FAHD2A	-0.120587	0.0457491	0.680074	0.3145	0.45	-0.1355	-1.234	-0.425	0.19	1.112	0.812	0.524	-0.064	0.439	0.751	-0.83	-1.784	0.627	0.805	0.661	0.401	-0.048	0.818	-0.11	-0.035	-1.043	0.958	-1.679	0.442	0.806	1.361	0.824	1.076	0.513	-0.814	1.861	-0.045	-1.064	0.833	0.192	0.403	0.845	0.562	0.45	-0.042	0.45	0.793
990	9587	MAD2L1BP	-0.166334	0.0457927	0.680074	-0.7975	-0.7435	-0.054	-1.45	-1.89	-0.373	-0.508	-0.128	-3.64	-0.236	-1.452	-2.03	-0.661	-0.551	-0.934	0.185	-1.491	-0.504	-1.422	-2.155	-1.028	0.15	-0.959	-0.644	-0.68	0.643	0.492	-2.738	-0.355	-3.506	-1.023	-0.833	-0.807	-0.278	-1.823	0.159	-0.965	-0.258	0.548	-0.678	-0.992	-1.459	-0.492	-0.161
991	3080	CFHR2	0.116109	0.0457949	0.680074	0.564	0.255	0.309	0.116	0.859	0.538	-0.219	0.968	1.066	0.826	0.612	0.59	0.467	0.396	0.262	-0.073	0.284	0.132	0.637	0.549	-0.521	-0.07	-0.074	0.247	1.211	-0.748	1.134	0.873	-0.435	0.396	0.363	0.659	-0.214	0.263	0.235	0.558	-0.122	-0.494	-0.866	-0.526	0.458	0.262	0.547	0.248
992	866	SERPINA6	-0.165272	0.0458501	0.680074	-1.7005	-0.6505	-1.05	-0.645	-1.221	-2.086	-1.868	-2.256	-1.828	-1.973	-0.237	-1.573	-0.942	-0.78	-3.395	-0.311	-0.429	-1.048	-1.094	-0.481	-1.981	-2.311	-0.537	-1.59	-0.355	-0.562	-4.131	0.31	0.663	-0.63	-0.725	-1.508	-1.131	-0.671	-1.396	-0.212	-4.238	0.122	-2.21	0.163	-0.884	0.128	-0.067	-1.509
993	391191	OR2AK2	0.143845	0.0458537	0.680074	0.0495	-0.4435	0.493	-1.549	-0.081	0.058	0.041	-1.272	0.071	1.11	0.133	0.838	-0.744	-0.747	0.298	-0.558	-0.102	0.387	-0.678	-1.193	-1.488	-1.847	-2.349	1.321	-4.199	-0.329	-0.083	-0.194	1.066	-2.933	0.967	0.033	0.622	-1.967	0.014	-0.739	-0.13	-1.816	-0.671	-1.038	0.321	-0.16	1.316	-0.896
994	1003	CDH5	-0.0598577	0.0458962	0.680074	-0.2575	0.4805	-0.738	-0.998	-0.227	-0.002	0.103	-0.617	-0.994	0.984	-0.325	-0.736	0.9	0.845	-0.288	0.964	0.208	0.091	0.389	1.363	1.186	-0.333	0.978	0.091	0.055	0.063	1.337	0.89	0.522	0.638	0.182	-0.12	0.748	0.439	-0.002	0.681	0.607	1.175	0.292	0.619	1.118	0.294	0.726	-0.338
995	10694	CCT8	-0.328086	0.0459384	0.680074	-4.346	-2.95	-1.396	-4.942	-3.65	-2.949	-4.861	-2.421	-5.818	-2.882	-6.445	-3.831	-2.406	-5.117	-5.376	-1.938	-3.912	-6.254	-3.424	-3.221	-2.894	-2.006	-5.178	-3.006	-2.834	-3.612	-9.726	-2.187	-1.289	-0.061	-1.403	-4.802	-2.126	-4.29	-2.737	-2.091	-2.609	-4.036	-7.427	-2.744	-5.397	-1.439	-1.11	-3.173
996	139542	LOC139542	0.118952	0.0460626	0.680901	-0.323	-0.7005	0.3775	-0.376	-2.25	-1.271	-0.465	-0.795	0.496	-0.075	0.183	-0.173	0.32	-0.27	-2.03	-2.255	-0.847	0.209	-0.747	0.1	-0.751	-1.054	-1.087	-1.025	0.241	-1.923	-0.326	-0.705	-0.827	-0.061	-0.447	-1.052	-2.271	-0.329	-0.233	-0.696	0.205	-0.273	-0.253	-1.602	0.028	-1.92	0.724	-1.735
997	65220	NADK	-0.0967831	0.0460979	0.680901	0.509	0.546	-0.037	0.169	0.812	0.737	-0.478	-0.766	0.776	0.37	0.725	0.693	-0.251	-0.214	0.648	0.096	0.774	0.585	0.553	0.811	0.368	0.064	0.831	0.845	-0.106	0.741	-1.009	0.196	0.948	1.018	0.763	-0.243	0.878	0.086	0.455	0.874	0.094	0.59	0.366	1.204	0.539	0.256	-0.665	0.578
998	8831	SYNGAP1	0.0808457	0.046223	0.680901	0.2695	0.013	0.2565	0.551	0.584	-0.284	0.423	0.191	-0.602	1.07	0.49	-0.347	-2.111	-0.855	0.348	-0.689	0.511	-0.907	0.457	-0.763	-0.715	0.024	1.121	-0.2	-0.333	-0.251	-2.967	0.579	0.624	0.336	1.357	0.227	0.57	-1.175	-0.02	0.153	-0.005	0.612	0.002	-0.064	-1.044	-0.022	0.568	0.262
999	2103	ESRRB	-0.289745	0.0462543	0.680901	-1.282	-0.565	-0.717	-1.145	-1.002	-0.158	-1.419	-1.813	-1.809	0.063	-1.612	-0.672	-3.501	-2.563	-0.008	-1.283	-0.608	-0.985	-0.013	0.465	0.01	-0.083	-0.22	-0.262	-0.081	-0.852	-2.715	0.233	-0.796	-0.889	-1.987	-1.139	-0.842	0.312	0.255	0.247	-2.202	-0.762	-1.592	-0.773	-0.522	-0.332	-0.028	-0.712
1000	6017	RLBP1	-0.0934006	0.046261	0.680901	0.448	0.7255	-0.2775	0.63	0.494	0.341	1.015	0.156	0.176	0.976	0.402	-0.718	0.648	0.009	1.449	0.559	0.796	0.451	0.979	-0.143	1.137	0.47	0.919	0.872	0.99	1.317	-0.392	0.633	1.029	-0.207	0.473	1.018	0.414	0.332	0.155	0.141	0.874	0.372	0.928	1.264	1.123	1.259	0.42	1.57
1001	22978	NT5C2	0.189069	0.0462966	0.680901	-1.235	-1.367	0.132	-1.556	-1.481	-1.638	-0.752	-0.59	-0.996	-1.474	-0.623	0.457	-3.738	-5.56	-0.634	-2.815	-1.397	-1.253	-0.501	-1.077	-2.781	-1.979	-2.189	-1.32	-1.271	-0.58	-3.218	-0.79	-3.806	-0.582	-3.168	-2.925	-2.163	-0.974	-1.805	-2.074	-1.048	-1.317	-1.568	-2.919	-1.337	-1.007	-2.628	-0.01
1002	57181	SLC39A10	0.0803086	0.0463237	0.680901	0.5275	0.3075	0.22	0.338	0.002	0.358	0.12	0.525	0.805	0.53	1.007	0.829	0.89	0.62	0.193	-0.238	0.252	0.726	0.855	0.312	0.791	-0.06	-0.55	-0.47	0.23	0.521	0.589	0.303	-0.736	0.607	-0.659	0.727	0.489	-1.379	0.384	0.642	1.534	-0.058	-0.362	-1.105	-0.67	1.082	0.117	0.423
1003	79603	CERS4	0.0728462	0.046391	0.680901	0.644	0.508	0.136	0.849	0.213	0.117	0.993	0.637	0.717	0.484	1.022	0.4	1.07	0.499	0.651	1.044	0.93	0.988	0.501	0.026	0.174	0.47	0.786	1	0.79	-0.645	0.566	0.482	-0.44	0.061	0.255	0.849	0.441	0.061	-0.521	0.515	0.699	1.011	-1.039	0.669	0.311	0.923	1.091	0.386
1004	79714	CCDC51	0.178035	0.0464184	0.680901	-1.256	-1.8015	0.5455	-2.523	-3.282	-0.39	-1.206	-3.289	-1.631	-1.566	-0.468	-1.306	-0.971	-0.484	-0.476	-2.024	-2.817	-3.193	-2.42	-2.502	-1.147	-3.233	-2.559	-1.8	-1.414	-0.692	-1.908	-1.302	-1.934	-1.753	-1.691	-0.41	-0.972	-3.318	-1.412	-2.515	-1.273	-1.803	-1.138	-2.769	-1.843	-2.415	-0.148	-1.209
1005	5972	REN	0.070453	0.0465794	0.680901	0.814	0.525	0.289	0.538	0.904	0.207	0.903	0.606	0.725	0.39	0.135	1.166	0.915	0.97	1.187	-0.831	-0.644	0.139	1.213	1.149	0.155	1.381	0.405	-0.674	0.028	1.062	0.573	0.321	-0.044	0.101	0.565	0.772	-0.466	0.211	0.642	0.731	0.485	0.771	0.469	0.891	-0.272	0.679	0.692	1.219
1006	57703	CWC22	-0.262503	0.0466062	0.680901	-3.374	-1.814	-1.56	-1.417	-5.697	-2.56	-2.263	-3.064	-6.362	-1.257	-6.655	-2.162	-6.257	-3.891	-3.684	-0.648	-1.869	-6.099	-3.033	-0.637	-1.22	-0.458	-0.844	-3	0.17	-3.851	-1.386	-3.656	-0.874	-0.029	-4.893	-6.017	0.361	-2.393	-1.759	-0.86	-4.903	-0.017	-3.741	-3.605	-3.948	-3.597	-0.174	-1.743
1007	7436	VLDLR	0.145855	0.0466251	0.680901	-1.0755	-1.0655	-0.01	0.807	-1.193	-1.138	-1.139	-1.38	-0.164	-0.494	-1.153	-1.163	-0.93	-1.013	-0.538	-1.677	-1.767	-1.96	-2.196	-0.321	-2.206	-0.924	-0.912	-0.911	-2.124	-0.665	0.197	-0.257	-0.159	0.569	-0.641	-0.964	0.054	-0.999	-1.709	-2.363	-3.167	-1.214	-0.332	-1.646	-1.132	-1.248	-0.089	-1.752
1008	9487	PIGL	0.16291	0.0466277	0.680901	0.251	0.156	0.095	0.628	-0.445	0.855	-1.635	-0.403	0.235	-0.917	0.267	0.91	0.061	0.948	0.354	0.416	0.312	0.284	0.739	-0.467	-0.514	-3.216	-0.713	-0.663	-0.909	0.349	-1.313	0.177	-0.405	-0.088	0.205	0.441	1.111	0.135	0.449	-0.319	-0.727	0.594	-0.887	-0.45	0.695	-0.657	0.557	0.627
1009	8698	S1PR4	-0.140852	0.0466415	0.680901	-0.549	0.6085	-1.1575	-0.543	-0.715	0.862	1.447	-0.805	-1.585	1.13	0.23	-1.09	-0.869	-0.3	-0.555	1.298	0.604	0.501	0.743	0.608	0.884	-0.425	1.452	1.057	0.789	0.765	0.151	0.143	0.845	-1.142	0.731	1	1.628	-0.776	-1.694	0.609	0.3	1.428	1.096	0.105	0.409	0.135	-0.187	-0.716
1010	10418	SPON1	-0.18057	0.0467593	0.681945	-2.1225	-1.369	-0.7535	-2.015	-3.332	-1.61	-3.352	-0.864	-2.23	-0.995	-2.815	-0.199	-4.918	-1.641	-2.998	-0.633	-1.707	-0.78	-0.394	-1.348	-0.575	-6.148	0.06	-1.542	0.762	-2.239	-3.009	-0.056	-1.91	-1.95	-1.597	-1.169	-1.185	-0.572	-0.113	-2.82	-2.024	0.211	-1.746	-1.39	-1.923	-1.483	-0.286	-2.206
1011	161742	SPRED1	0.234694	0.0469273	0.683111	-1.713	-1.9235	0.2105	-2.581	-2.645	-0.556	-2.525	-0.418	-2.142	-1.065	-1.413	-0.151	-1.191	-2.682	-2.013	-0.71	-2.336	-3.041	-2.919	-1.961	-3.915	-1.564	-5.281	-1.903	-2.322	-3.854	-3.437	-1.371	-1.944	-2.579	-6.44	-0.686	-1.019	-1.051	-1.133	-2.314	-1.762	-0.375	-1.785	-1.341	-1.456	-1.82	-3.112	-2.176
1012	3192	HNRNPU	-0.278371	0.046932	0.683111	-3.4005	-2.2705	-1.13	-1.021	-1.511	-2.845	-4	-4.102	-4.888	-1.848	-6.586	-3.334	-3.467	0.201	-3.672	-1.573	-3.951	-2.37	-0.465	-3.162	-2.208	-2.242	-2.037	-1.884	-1.967	-4.876	-3.041	-2.61	-1.193	-0.324	-0.673	-3.977	-0.761	-1.317	-3.596	-2.299	-2.763	-5.341	-3.754	-1.561	-5.114	-3.263	-1.121	-3.314
1013	338567	KCNK18	0.0672851	0.0470047	0.683493	0.802	0.4935	0.3085	0.256	0.812	0.983	0.73	0.963	0.847	0.728	0.033	0.739	0.817	0.792	1.079	0.086	0.955	0.535	-0.761	0.585	0.581	1.213	-0.019	1.412	0.243	-0.379	0.452	1.101	1.037	1.063	0.415	0.805	-0.549	0.071	0.161	0.39	0.153	0.554	0.43	0.952	0.379	0.64	0.428	0.887
1014	170575	GIMAP1	-0.179365	0.0471009	0.683675	-0.889	-0.6065	-0.2825	-1.338	-0.972	-1.08	-0.023	-2.288	-0.456	-0.806	-0.413	-1.708	-0.626	-1.136	0.266	1.34	-1.974	-1.062	-0.129	-0.928	-0.671	-1.362	0.663	0.206	-1.954	-0.654	-1.637	0.165	1.14	-0.575	-0.391	1.236	-0.229	-0.835	-1.483	-0.474	-1.297	-1.166	-0.638	1.118	-0.698	-1.907	0.73	-0.395
1015	22893	BAHD1	0.103999	0.04711	0.683675	0.7405	0.4435	0.297	0.822	0.211	0.836	-0.423	0.886	0.659	0.528	0.832	0.385	0.841	0.152	0.953	-0.929	0.289	-2.991	-0.887	0.47	0.38	0.471	0.471	0.936	1.157	0.521	0.917	0.117	-0.678	1.064	-0.526	0.781	0.87	1.098	-0.921	0.637	0.861	0.745	-0.044	0.333	0.417	0.986	0.087	0.386
1016	8812	CCNK	-0.21884	0.047285	0.68487	-1.803	-0.9245	-0.8785	-0.823	-1.56	-1.261	-3.085	-0.083	-4.156	-2.271	-3.047	-2.046	-3.465	-0.12	-0.657	-1.806	-1.123	-0.938	1.086	-1.716	-0.067	-0.911	1.441	-2.36	0.818	-1.319	-2.59	-3.048	-0.495	-2.42	-0.791	-0.599	-0.747	0.159	-1.092	0.411	-1.832	-0.293	-0.223	-2.588	-4.684	-1.274	0.97	-0.074
1017	142679	DUSP19	0.0489636	0.0472853	0.68487	0.1855	0.2185	-0.033	-0.208	0.533	0.227	0.144	-0.884	0.094	-1.128	0.526	0.799	0.638	0.277	0.115	-0.555	-0.164	0.29	0.413	0.42	0.597	0.787	-0.671	0.641	0.84	-0.078	-0.876	0.625	0.519	0.521	0.663	-0.245	0.791	-0.343	0.664	0.003	-0.949	-1.99	0.756	-0.27	0.147	0.056	-0.331	0.683
1018	998	CDC42	0.0825381	0.0473538	0.685188	0.0565	-0.284	0.3405	-1.28	0.869	0.122	0.575	0.513	-0.236	-1.262	-0.573	-1.13	0.614	-0.009	0.452	0.027	-0.419	-0.369	0.216	0.744	-0.359	-0.323	-1.228	-0.594	-0.188	-1.047	-0.086	0.144	-0.264	0.328	-0.833	-0.18	-1.041	-0.304	-0.02	0.005	-1.388	-0.169	-2.733	-0.764	0.453	-1.877	0.09	-0.401
1019	4607	MYBPC3	0.137208	0.047427	0.685574	0.115	-0.927	1.042	-2.062	0.545	0.505	0.331	-0.158	0.17	-1.621	0.34	0.669	-1.079	-1.175	0.06	0.384	0.782	0.614	-0.751	-1.031	-0.382	-1.225	-2.476	-1.431	-0.875	-1.859	-1.781	0.635	-1.595	-0.997	-2.117	-0.102	0.581	-0.501	-0.336	-1.784	0.21	-2.622	-1.625	-0.273	-0.404	-0.389	-0.979	-1.535
1020	221458	KIF6	0.119512	0.0476658	0.687217	-0.132	-0.8325	0.7005	0.362	0.578	-0.451	-1.486	-0.409	-0.588	0.606	-1.577	0.207	0.145	0.764	-1.97	-1.935	0.198	-1.16	-0.589	-0.955	-0.176	-0.331	-0.868	-1.019	-0.118	-0.678	-1.068	0.071	-1.466	-0.639	-1.753	-2.049	-0.703	0.023	-0.797	-0.435	-0.742	-1.843	0.134	-2.547	0.255	-1.208	-1.54	-1.539
1021	85365	ALG2	0.100648	0.0477922	0.687217	0.1955	-0.3555	0.551	-0.821	0.438	-0.371	0.871	0.555	-0.02	0.167	0.224	0.776	-0.172	-0.213	0.805	0.674	0.582	-1.179	0.436	-1.304	0.936	-0.75	0.419	-0.938	-0.805	-0.977	0.552	-1.314	-0.853	0.673	0.473	0.173	-1.366	-0.483	-1.366	-1.135	0.99	0.621	0.731	-0.849	-0.228	-0.987	-0.945	0.755
1022	80746	TSEN2	0.113011	0.0478189	0.687217	-0.1735	-0.3635	0.19	0.32	-0.299	-1.451	0.166	0.046	-0.952	-0.171	-0.176	-0.091	-0.485	-0.778	0.349	-0.934	-2.045	-0.816	-0.07	0.525	0.339	-0.405	-3.381	0.692	0.136	-0.89	-4.663	-0.39	0.344	-0.355	0.337	0.394	0.704	-0.441	0.099	-0.372	-0.607	-2.376	-0.097	0.683	0.52	-0.43	-0.998	0.598
1023	4882	NPR2	0.142049	0.0478341	0.687217	0.2735	-0.291	0.5645	0.305	-0.598	-0.299	0.442	0.785	0.55	0.242	0.705	-0.399	-1.25	0.448	-0.462	-1.514	-0.033	0.243	-0.54	-0.142	-0.649	-0.277	0.786	-0.767	-1.411	-1.46	0.531	-0.281	-1.971	-0.188	-1.357	-0.195	0.396	-0.301	-1.188	-0.313	0.25	0.023	-0.123	-2.543	-1.392	-1.18	0.33	0.669
1024	10113	PREB	-0.189969	0.0479098	0.687217	-1.837	-0.8485	-0.9885	-0.418	0.449	-1.505	-0.427	-2.631	-2.924	-1.851	-0.009	-1.823	-6.282	-1.916	-2.433	-2.145	-0.246	-3.564	-0.137	-3.031	-2.086	-3.568	0.383	-1.356	-0.499	-1.346	-0.825	-1.327	-0.872	0.53	-0.745	-0.159	-2.36	-0.933	-1.329	-2.511	-0.237	-2.465	0.624	-0.678	-2.909	-0.367	0.563	-0.717
1025	22801	ITGA11	-0.188466	0.0479449	0.687217	-1.137	-1.1935	0.0565	-0.369	-1.625	-2.621	-2.091	-0.731	-1.207	-1.067	-2.964	-1.558	0.145	-0.64	-0.276	-2.562	-2.009	-1.165	-0.869	-0.09	-0.766	-0.288	-1.696	-1.602	-1.746	-1.146	-1.378	-0.709	-0.23	-1.489	-0.323	0.239	-0.327	-1.895	-1.879	0.562	0.286	-1.795	-1.778	-1.06	0.894	-1.893	-1.347	-1.588
1026	9637	FEZ2	0.128621	0.0480849	0.687217	0.239	0.312	-0.073	0.037	0.433	0.707	-0.764	-0.46	0.585	0.367	0.226	-0.048	0.917	0.252	0.067	-0.048	0.372	0.216	-0.249	0.697	0.141	-0.692	-1.296	0.815	-1.097	0.36	0.504	0.43	-0.567	0.512	0.24	0.144	0.834	0.525	0.341	-0.067	0.65	1.046	0.545	-0.27	0.728	0.295	-0.091	0.329
1027	24141	LAMP5	0.140833	0.0482589	0.687217	-0.718	-0.8175	0.0995	-0.657	-0.042	-0.165	0.246	-1.13	-0.002	-0.991	-0.779	-0.307	-1.798	-1.821	-2.015	-1.368	0.491	-0.413	-0.152	-0.463	-0.221	-0.698	0.577	-1.167	-0.779	-1.961	1.3	-1.195	-0.401	0.507	-1.38	-2.202	-0.604	-2.006	-0.867	-1.425	-1.42	0.707	-0.856	-1.033	-1.663	-1.122	-0.191	-1.083
1028	58484	NLRC4	0.0741887	0.0482807	0.687217	0.884	0.6405	0.2435	0.341	1.14	0.99	-1.973	1.345	0.975	0.214	0.406	0.793	1.109	0.643	1.135	1.077	0.966	0.285	0.11	-0.062	-0.869	0.646	-0.757	0.866	0.092	1.062	1.281	-0.417	0.772	1.01	0.858	0.132	0.499	1.354	0.804	0.517	0.507	0.893	0.305	0.813	0.611	0.491	0.635	0.678
1029	8477	GPR65	-0.0725526	0.0483057	0.687217	-0.2635	0.134	-0.3975	-0.219	0.768	-0.388	0.991	-0.848	0.146	-0.416	-0.862	0.834	-0.308	1.273	-1.369	-1.745	-0.508	0.163	0.163	0.576	-0.799	-0.245	-0.049	0.605	0.698	0.105	0.437	1.408	-0.206	-0.968	0.45	0.373	-0.843	0.923	0.82	0.614	0.681	-0.338	-0.358	-0.729	0.248	0.999	-1.675	-0.266
1030	7373	COL14A1	0.128581	0.0483355	0.687217	0.2275	-0.0945	0.322	0.478	-1.273	-1.194	0.126	0.052	0.507	-0.535	0.697	0.367	-0.166	0.49	0.329	-1.706	-0.581	0.467	-1.319	0.399	-2.144	0.486	-0.012	0.584	-1.41	0.176	0.83	-0.465	-0.104	0.707	0.177	-0.54	-0.51	0.41	-0.987	0.146	0.31	-0.205	-0.305	-2.21	-0.316	-1.194	1.17	-0.085
1031	53371	NUP54	-0.280654	0.0484168	0.687217	-2.6275	-1.4575	-1.17	-1.253	-0.14	-2.663	0.109	-2.91	-6.318	-2.592	-3.669	-6.318	-5.166	-0.575	-0.354	-2.746	-3.535	-2.318	-2.564	-3.453	-3.682	-1.512	-1.945	-2.62	-0.795	-2.4	-0.232	-1.403	0.134	-0.032	0.109	-1.32	-0.773	0.381	-0.086	-2.926	-2.08	0.219	-0.485	-1.828	-5.723	-1.755	0.291	-0.168
1032	51412	ACTL6B	-0.275094	0.0484182	0.687217	-1.602	-1.184	-0.418	-1.653	-2.327	-0.602	-1.551	-0.508	-3.356	-1.485	-2.661	-1.35	-0.692	-2.505	-1.728	-1.332	-1.081	0.017	-0.241	0.066	-0.648	-0.187	-0.786	-1.287	-1.346	-1.644	-4.2	-2.015	-0.616	-0.469	-0.613	-2.214	-0.941	-1.934	-1.304	-1.015	-1.588	-6.173	-2.52	-0.081	-3.234	-1.666	-1.868	0.559
1033	166655	TRIM60	-0.0392778	0.0484247	0.687217	1.0125	1.171	-0.1585	0.971	0.78	1.567	0.276	1.453	0.671	1.018	0.55	1.021	1.423	1.325	1.007	1.078	1.199	1.079	1.317	0.889	0.908	1.489	1.032	1.173	1.169	1.018	1.439	1.4	1.079	1.346	1.266	1.309	1.249	0.874	1.347	1.131	1.264	1.243	0.782	1.258	0.905	1.118	0.74	1.053
1034	4783	NFIL3	0.0850162	0.0484776	0.687217	0.181	-0.1725	0.3535	0.079	-0.729	-1.879	-0.448	1.202	0.15	0.212	-0.161	0.924	0.59	0.703	0.331	-0.715	0.024	-0.05	0.99	-0.841	-0.565	0.265	0.503	0.295	-0.884	0.748	-1.13	0.163	-0.854	0.273	-0.575	0.576	0.655	-0.923	0.366	-0.969	0.103	-0.721	-0.667	-0.383	-0.301	-0.605	-0.295	0.626
1035	139231	FAM199X	0.0803557	0.0484902	0.687217	0.4165	0.3005	0.116	0.983	-0.348	1.22	0.222	0.278	0.944	0.567	0.555	0.679	-0.523	-0.352	-0.02	0.177	0.304	-0.739	-0.118	0.095	-0.607	0.003	0.469	0.313	-0.173	-0.306	0.888	0.168	0.644	0.626	0.08	0.452	1.295	0.532	0.485	0.454	-0.082	0.373	0.144	0.608	-1.523	0.441	0.297	-0.42
1036	9375	TM9SF2	0.0666548	0.0485519	0.687217	0.511	0.311	0.2	0.265	0.931	-0.482	0.968	1.08	1.087	0.316	-0.092	0.6	0.958	0.196	0.422	-0.513	0.279	0.177	0.46	0.506	0.037	0.871	-1.486	0.081	0.04	0.749	-0.575	0.792	0.225	0.888	0.534	0.531	0.044	0.536	1.038	0.434	0.697	-0.711	-0.238	-0.163	0.381	0.159	0.343	0.109
1037	575	BAI1	0.119669	0.0486117	0.687217	-0.008	-0.1575	0.1495	0.957	0.32	0.063	1.655	-1.223	-0.079	-0.122	-0.593	-1.209	0.206	0.614	-0.46	-0.119	-1.057	0.084	-0.754	0.635	0.421	-0.716	0.421	-0.018	-0.382	-1.551	0.221	-0.114	0.259	-0.196	-0.346	-0.383	-0.349	-2.473	-0.733	1.171	-1.018	-1.587	0.178	0.009	0.022	0.196	0.656	-0.205
1038	120787	OR52W1	-0.0656424	0.0486671	0.687217	0.4215	0.4645	-0.043	0.586	0.454	0.657	-0.892	-0.335	0.468	0.452	0.322	0.693	-0.118	0.352	0.391	0.27	0.6	-0.893	0.474	1.165	0.025	1.227	0.046	0.019	-0.243	-0.611	0.685	0.821	0.369	0.766	0.613	0.819	1.102	-0.679	0.822	0.238	0.455	-0.509	0.585	0.639	0.174	0.332	0.508	0.718
1039	54491	FAM105A	0.0600274	0.0486939	0.687217	0.8775	0.507	0.3705	0.456	1.121	0.885	0.448	1.296	0.885	1.095	0.92	0.87	0.32	0.801	0.15	0.852	0.872	0.214	0.757	0.38	0.318	0.244	0.17	0.286	0.272	-0.071	0.87	0.205	-0.704	1.055	0.84	0.927	-0.252	0.811	0.992	0.934	0.931	0.431	0.301	0.455	0.835	0.703	0.559	-0.741
1040	3304	HSPA1B	-0.126634	0.0487157	0.687217	-0.4935	0.006	-0.4995	0.186	0.202	0.586	0.241	-1.546	-1.468	-0.468	-1.199	-1.322	-0.038	-0.601	-0.519	-0.292	0.049	0.331	0.386	-0.385	-1.071	0.195	0.612	-0.448	0.132	0.543	-0.2	-0.565	0.473	-2.148	0.178	-0.798	-0.953	-0.163	-0.54	1.142	0.083	-0.453	0.359	-0.066	-0.01	-0.288	0.036	0.523
1041	25959	KANK2	0.170416	0.0487596	0.687217	-0.48	-1.137	0.657	-0.525	-0.949	-0.399	-0.025	-1.034	-1.154	-1.66	0.016	-0.805	-0.435	0.293	-0.206	-0.908	-2.854	-0.688	-0.095	-0.423	-1.205	-1.192	-0.699	0.039	-0.088	-1.386	-3.494	-2.161	-1.082	-0.005	-1.465	-0.969	-3.229	-1.387	-0.8	-1.835	-1.597	-1.504	-1.237	-1.368	-1.617	-0.872	-0.791	-0.021
1042	10798	OR5I1	0.124388	0.0487709	0.687217	0.06	-0.089	0.149	0.955	0.333	-1.428	0.328	-0.052	-1.181	0.005	-0.295	0.629	0.115	0.384	-0.742	0.829	0.01	-0.394	0.387	-1.691	-3.495	-1.455	0.31	-1.297	-1.374	-0.582	-1.36	0.052	-1.223	0.149	-0.507	0.31	-1.974	0.454	0.347	0.291	-0.295	1.29	-0.063	-0.944	-0.07	-0.003	-0.108	-0.542
1043	9112	MTA1	0.119898	0.0487793	0.687217	0.383	0.06	0.323	1.306	0.305	0.073	-0.981	0.349	0.417	0.842	0.135	0.657	0.989	0.458	-0.68	-0.546	0.579	1.193	0.449	-0.552	0.12	-0.703	0.03	-0.671	0.35	-0.233	-1.797	-0.107	-0.37	0.09	0.812	0.271	-0.686	-1.632	-0.163	0.822	0.413	0.03	0.948	0.288	0.247	0.604	-0.55	-0.723
1044	7915	ALDH5A1	0.122682	0.0488488	0.687217	-0.417	-0.822	0.405	-0.473	0.261	-0.547	-1.769	-0.297	-0.157	-0.12	-0.361	-2.018	-0.687	-0.093	-1.139	-0.421	-0.973	-0.578	-1.503	-0.406	0.315	-0.564	-0.203	-0.443	-3.088	-2.636	-0.071	-0.186	-1.205	0.249	-2.441	-1.482	0.695	-1.218	-0.539	-1.409	-0.671	-1.285	0.312	-1.909	-1.69	-0.465	-1.729	-2.145
1045	81565	NDEL1	0.0760348	0.0488621	0.687217	0.638	0.5305	0.1075	0.661	0.706	0.506	0.83	0.701	1.076	0.766	0.615	0.579	0.575	0.285	0.609	0.05	-1.676	0.37	1.026	0.658	0.489	-0.255	0.89	0.23	0.624	-0.002	0.322	-0.689	-0.61	0.819	0.734	1.225	0.031	0.812	0.237	-0.186	0.053	0.764	0.573	0.572	0.973	1.002	0.981	0.682
1046	23122	CLASP2	-0.0914861	0.0488744	0.687217	0.037	0.607	-0.57	-0.316	-0.041	-0.236	0.115	0.852	-0.803	-0.426	-0.798	0.907	0.837	0.933	0.353	0.508	-0.343	0.644	1.175	0.2	0.363	0.238	-0.897	1.172	0.964	0.816	0.6	1.198	0.829	0.769	0.834	0.296	-0.28	0.614	0.758	-0.254	0.914	-0.124	-0.993	-0.006	0.425	0.741	-1.671	1.034
1047	261726	TIPRL	0.101441	0.048892	0.687217	0.3005	-0.149	0.4495	-0.594	0.893	0.245	-0.772	0.375	1.126	-0.802	0.095	0.356	-2.68	0.737	0.593	-1.769	-0.538	-1.158	0.263	-0.251	-1.126	-0.867	-1.021	0.341	0.045	0.779	1.065	0.805	-0.971	0.841	-0.15	-0.148	-0.189	-0.462	-0.078	0.412	-0.189	-0.348	0.439	-1.136	0.229	0.189	0.273	0.881
1048	30001	ERO1L	0.0919772	0.0489082	0.687217	-0.696	-1.1355	0.4395	-0.569	-1.123	1.224	-1.517	-0.822	-0.57	-0.878	-1.763	0.206	0.097	0.691	-1.624	-0.836	-2.743	-1.01	-0.2	0.657	-2.073	0.127	-1.48	-1.39	-2.918	-1.248	-2.108	-0.8	-2.015	-0.656	-1.624	-0.911	-1.176	-2.486	-1.202	0.856	-1.128	-0.416	-1.736	-2.815	-1.143	0.688	0	-1.076
1049	401265	KLHL31	0.137878	0.0489615	0.687217	-0.408	-1.4175	1.0095	-0.653	0.283	-0.925	-0.876	-1.883	0.9	-0.063	0.533	-0.163	-1.315	-1.798	0.093	-2.333	-1.309	-0.254	-1.661	0.035	-2.062	0.198	1.011	-1.273	-2.515	-1.276	-1.655	-2.186	-2.398	-0.666	-0.4	0.431	-1.941	-1.416	-1.419	-0.523	-3.586	-2.942	-4.396	-3.55	-1.712	-0.883	-3.485	-1.408
1050	23761	PISD	0.181274	0.0491143	0.687217	0.205	-0.1565	0.3615	-0.27	-0.147	0.557	-2.601	-1.882	0.729	-1.133	0.26	1.26	0.604	0.15	0.532	-1.086	-0.297	-1.602	-1.03	-0.065	-0.803	0.996	0.148	-0.248	-1.982	0.066	0.946	0.059	-0.947	0.307	0.562	0.486	-1.174	-3.056	-0.285	-1.563	0.107	-1.432	0.173	0.386	0.458	0.305	-0.457	-0.814
1051	53346	TM6SF1	0.0983328	0.0491262	0.687217	0.28	0.3025	-0.0225	0.921	0.292	1.025	0.268	-0.236	0.688	-0.001	0.481	0.452	-1.544	-0.654	0.103	0.73	0.367	0.495	0.066	-0.166	0.234	-1.884	0.472	0.703	1.021	0.496	-0.922	-0.336	-0.736	0.59	0.174	0.548	-0.146	0.48	-0.625	0.363	0.575	0.738	0.46	-0.318	0.242	0.673	-0.018	-0.793
1052	79783	C7orf10	0.124531	0.0491926	0.687217	-0.2165	-0.458	0.2415	-0.474	0.521	-0.569	0.773	-0.091	0.257	-0.718	0.231	-0.221	-0.387	-0.212	-0.746	-1.684	-0.762	-0.339	-2.034	-0.364	-0.102	-1.574	-1.023	-0.194	0.331	-1.505	0.613	0.742	-0.856	0.85	0.569	-0.166	-0.828	-0.143	-0.432	-0.217	-0.233	-2.403	-0.209	-0.484	-1.352	-0.978	-1.446	-0.754
1053	57102	C12orf4	-0.0586815	0.0492026	0.687217	0.5625	0.819	-0.2565	0.538	1.014	0.082	0.587	0.766	0.362	0.413	0.604	0.277	0.609	0.137	1.095	1.336	0.085	0.914	-0.321	-0.476	0.929	0.03	0.351	-0.832	1.034	0.288	0.841	0.096	1.528	0.978	1.276	1.365	0.77	0.586	0.7	1.025	0.698	1.333	0.717	1.033	1.064	1.316	0.797	0.942
1054	6160	RPL31	-0.248232	0.0492445	0.687217	-4.5675	-3.0945	-1.473	-4.713	-4.422	-1.44	-7.063	-3.499	-6.669	-3.014	-6.87	-4.372	-4.403	-5.004	-5.589	-4.665	-2.799	-6.178	-2.742	-2.323	-3.422	-1.886	-9.77	-2.742	-4.173	-5.845	-15.198	-3.545	-1.704	-0.675	-3.103	-3.086	-2.517	-2.577	-3.709	-2.316	-4.062	-2.876	-7.039	-3.273	-5.019	-2.132	0.441	-2.773
1055	27314	RAB30	0.06698	0.0492468	0.687217	1.039	0.8755	0.1635	0.802	1.094	0.808	1.063	1.015	1.326	0.943	0.98	1.293	0.292	1.136	1.236	-0.82	-0.02	1.262	0.875	1.297	0.91	0.9	-0.532	0.359	0.345	1.003	0.297	0.9	-0.359	1.334	1.283	1.086	0.531	0.717	0.876	-0.276	0.136	0.301	0.875	-0.06	1.126	1.159	1.154	1.213
1056	285349	ZNF660	0.21168	0.0492669	0.687217	-1.425	-2.025	0.6	-0.981	-1.047	-1.899	0.515	-1.461	0.021	-1.634	-2.47	-3.031	-1.389	-1.295	-3.092	-2.175	-1.577	-2.11	-3.539	-1.155	-3.195	-2.998	-3.298	-2.207	-3.768	-2.009	-1.683	-1.326	-1.082	-2.303	-1.14	-1.229	-1.86	-2.769	-1.364	-1.078	-1.711	-2.364	-3.039	-3.165	-2.041	-3.067	1.118	-1.888
1057	59342	SCPEP1	0.109756	0.0493686	0.687968	0.8675	0.0305	0.837	-0.442	0.957	0.808	1	0.776	0.729	0.207	0.927	1.208	0.986	-0.887	1.488	-0.211	0.604	0.227	0.419	0.888	-1.5	-0.541	1.224	1.08	-0.763	0.046	-3.755	0.015	0.103	0.317	0.291	-1.045	-0.449	-0.039	0.403	-0.799	0.668	-2.558	0.501	-0.515	-0.564	-0.259	-2.547	1.087
1058	401647	GOLGA7B	-0.0652355	0.0494141	0.687968	0.7205	0.899	-0.1785	0.609	1.604	0.803	-0.651	0.8	0.06	0.894	0.942	0.824	0.641	0.308	-0.066	1.172	0.748	1.238	0.211	0.847	1.048	0.395	0.645	-0.097	0.979	1.236	0.929	1.215	1.132	0.422	1.307	1.314	0.968	1.267	0.843	0.869	-0.273	-0.146	0.754	0.203	0.992	1.512	0.566	-0.321
1059	5612	PRKRIR	0.074182	0.0494876	0.688234	-0.3585	-0.5565	0.198	-0.322	0.678	-0.307	-0.425	0.623	0.51	-0.519	-0.641	-0.628	-0.488	0.856	-0.395	0.091	-0.344	-1.377	0.115	0.58	-0.879	-0.276	-1.001	-0.458	0.373	-0.79	-2.741	-0.553	0.279	1.02	-0.496	-1.743	-1.472	-0.962	-0.39	-0.56	0.937	-0.806	-2.381	-0.314	-1.611	-0.938	-1.592	0.62
1060	5161	PDHA2	0.0853052	0.049544	0.688234	0.7305	0.476	0.2545	0.346	1.017	0.759	0.737	0.769	0.247	0.773	0.274	0.36	0.301	0.895	0.724	-0.318	0.322	0.583	0.665	0.293	0.803	0.315	0.48	0.16	0.546	0.057	0.472	0.683	-0.213	0.841	0.149	0.499	-0.606	0.647	0.498	0.757	0.88	0.594	0.805	0.793	-0.889	0.297	0.239	0.203
1061	2275	FHL3	-0.0764549	0.0495734	0.688234	-0.423	0.205	-0.628	0.321	-0.46	-1.892	-0.772	0.252	0.175	-0.386	-1.687	-1.136	0.927	1.023	-0.825	0.317	-0.164	0.518	-0.616	1.249	-0.909	0.127	0.243	1.021	-0.002	-0.622	0.243	0.291	-0.911	0.944	-0.093	-1.767	1.282	0.593	0.245	-0.011	0.731	0.759	-0.487	0.285	-0.033	0.064	0.167	-0.117
1062	23322	RPGRIP1L	-0.0972636	0.0496443	0.688569	-0.0875	0.156	-0.2435	-0.399	-0.066	-1.423	-0.29	0.743	0.342	-1.29	-0.734	-0.109	0.266	0.329	0.432	-0.929	-0.305	-0.469	-0.084	-0.614	-0.17	-0.373	-0.549	-0.069	0.479	0.319	0.217	-0.609	0.758	0.184	-0.254	0.352	0.306	0.818	0.711	-0.811	0.664	0.995	0.09	0.128	-0.005	0.614	0.782	0.277
1063	29767	TMOD2	0.0788522	0.049748	0.689359	1.0175	0.9435	0.074	1.077	1.278	1.655	0.884	0.964	0.629	1.031	1.004	1.402	0.9	0.747	1.303	1.18	1.141	0.798	1.279	0.665	1.146	0.912	-0.089	1.006	0.3	1.025	1.085	1.319	0.774	0.079	0.975	0.618	1.115	0.489	0.679	0.729	1.136	0.302	0.899	1.116	0.449	1.168	0.153	1.524
1064	285513	GPRIN3	0.07775	0.049897	0.690773	0.3175	0.3425	-0.025	0.251	0.331	0.573	0.057	0.959	0.545	0.042	0.188	0.848	0.382	0.304	0.007	0.103	0.789	0.667	0.052	0.859	-0.41	0.639	0.538	0.888	-0.492	-0.32	-0.23	0.463	0.203	0.564	0.449	-0.116	0.504	0.236	-0.603	0.092	0.835	0.208	-0.015	0.519	0.645	-0.23	0.202	0.59
1065	9968	MED12	0.209813	0.0499978	0.691519	-0.2065	-0.4385	0.232	1.812	-1.483	0.523	-0.525	-0.052	-0.01	0.882	-0.46	0.14	-0.361	-1.213	-0.627	-2.893	-1.383	0.767	0.338	-1.513	-0.595	-1.325	-0.027	0.439	0.731	0.41	-1.673	-0.201	-1.995	0.603	-0.619	-2.096	-0.777	0.664	-0.075	-0.414	-0.824	0.655	-0.463	-0.753	0.02	-2.052	0.449	-0.735
[truncated: 1 more columns]
