# Supplementary material for: Identification of highly penetrant Rb-related synthetic lethal interactions in triple negative breast cancer
Source: Oncogene. 2018 Jun 18;37(43):5701–18. doi: 10.1038/s41388-018-0368-z (PMC6202330; doi:10.1038/s41388-018-0368-z)
Supplement: Supplementary file 13 — Supplementary Data Table 7 [file 41388_2018_368_MOESM13_ESM.xlsx]

## Sheet: Supplementary Data 7
Supplementary Data 7: All nominally significant (Mptest p<0.05) dependencies associated with RB1 defect in TNBC cell lines based on shRNA DEMETER scores (Achilles data, Reference 62).
target	cell_line_number_altered_group	cell_line_number_unaltered_group	median_altered_group	median_unaltered_group	median_difference	mptest.pvalue	HCC1187_BREAST	HCC1937_BREAST	MDAMB436_BREAST	MDAMB468_BREAST	BT20_BREAST	CAL120_BREAST	CAL51_BREAST	HCC1395_BREAST	HCC70_BREAST	MDAMB453_BREAST	HCC1143_BREAST	HCC1806_BREAST	HCC38_BREAST	HS578T_BREAST	MDAMB157_BREAST	MDAMB231_BREAST
MECR	4	12	-0.365893	0.41278	-0.778673	0.0025	-0.307388	0.362236	-0.424399	-0.74802	-0.240089	0.671638	0.641137	-0.13401	0.430803	0.415355	0.679164	0.394519	-0.289087	0.16731	0.410205	0.479524
TNFRSF1B	4	12	-0.330382	0.426505	-0.756887	0.0027	-0.885471	-0.0540358	-0.407762	-0.253002	1.30739	0.586078	0.931486	0.838004	0.967136	0.877219	-0.051461	-0.119552	-0.143636	0.0805624	-0.0854077	0.266932
VCX	4	12	-0.775154	-0.142249	-0.632905	0.0029	-0.972219	-0.873191	-0.677117	-0.472724	0.075413	0.526661	-0.181781	1.63815	-0.145814	-0.210539	-0.138684	-0.262231	0.544486	0.338351	-0.421626	-0.336621
PPP1R8	4	12	-2.74144	1.01784	-3.75928	0.003	-2.7761	-0.470743	-2.70678	-4.75269	-0.255735	1.75341	1.34899	1.22342	-0.829223	3.76169	3.78427	-2.70203	-0.709202	1.08557	0.950103	-2.51942
LPAR4	4	12	-0.182118	0.206545	-0.388663	0.003	-0.745248	-0.246268	0.0175453	-0.117968	0.71521	0.0189158	1.02378	0.27018	0.071848	0.635196	0.0769578	0.295531	-0.100262	0.14291	-0.0578384	0.325358
VCX3B	4	12	-0.775154	-0.142249	-0.632905	0.003	-0.972219	-0.873191	-0.677117	-0.472724	0.075413	0.526661	-0.181781	1.63815	-0.145814	-0.210539	-0.138684	-0.262231	0.544486	0.338351	-0.421626	-0.336621
SYT16	4	12	-0.659886	0.773438	-1.43332	0.0031	-2.17362	-0.619285	0.0890788	-0.700487	1.57754	0.0989815	0.79364	2.11982	-0.235929	0.31403	-0.0364207	1.28521	-0.186416	0.922771	0.753236	0.915641
HSF2	4	12	-0.336304	0.224212	-0.560515	0.0033	-0.282948	0.190958	-0.54442	-0.38966	0.60628	0.119262	1.27927	0.0813546	0.53498	0.115697	0.576967	0.470018	-0.0266844	0.237264	-0.225195	0.21116
CRHR1	4	12	-0.470545	0.0858505	-0.556396	0.0034	-0.43549	-0.416476	-0.505601	-0.982518	0.329359	0.0426547	-0.237712	0.247127	0.454569	0.377764	0.271408	-0.00442298	0.129046	-0.165422	-0.383282	-0.0401323
NEUROG2	4	12	-0.997372	0.00880907	-1.00618	0.0034	-1.11205	-0.01185	-0.882698	-1.33109	-0.439055	-0.00597574	0.692235	-0.37231	1.61953	-0.518673	0.0235939	-0.591557	0.0589348	0.0238791	0.533395	-0.409346
SLC2A2	4	12	-0.828233	0.241494	-1.06973	0.0035	-0.146052	-1.08075	-1.29941	-0.575713	-0.495698	-0.00380505	-0.566602	0.667281	0.037529	2.5488	1.54902	1.10815	0.445459	1.02814	0.0134614	-0.137338
G6PC	4	12	-0.815161	-0.00602327	-0.809138	0.0036	-0.886659	-1.32357	-0.743663	-0.486192	-0.0559767	-0.108857	-0.0515799	-0.193942	-0.4854	0.509629	-0.417665	0.641137	0.0631732	0.343896	0.668469	0.0395333
SPATA41	4	12	-0.529962	0.0989221	-0.628884	0.0037	-0.547193	-0.0888142	-0.512731	-0.548777	-0.238029	1.08795	0.471998	0.129799	0.0680453	-0.470347	0.583305	0.223994	-0.175127	-0.0198119	0.268992	-0.471536
VCX3A	4	12	-0.775154	-0.142249	-0.632905	0.004	-0.972219	-0.873191	-0.677117	-0.472724	0.075413	0.526661	-0.181781	1.63815	-0.145814	-0.210539	-0.138684	-0.262231	0.544486	0.338351	-0.421626	-0.336621
ZNF517	4	12	-0.463257	0.171157	-0.634414	0.005	-0.21248	-2.29919	-0.578089	-0.348425	0.326151	1.24877	1.49396	-0.344701	1.48129	1.6223	-0.304813	-0.288335	0.0161629	-0.396275	-0.187881	0.780964
COX15	4	12	-0.511939	0.275686	-0.787625	0.0056	0.190324	-0.418061	-0.605817	-0.652954	0.357483	0.152298	0.396737	0.382992	0.0298881	0.624897	-0.170413	0.193889	0.494973	0.600338	-0.429944	0.181254
WBSCR16	4	12	-0.713559	0.237363	-0.950921	0.0058	-0.37742	-0.613739	-0.813379	-2.41485	-0.132743	-0.414892	0.275805	0.702534	0.240393	-0.470347	-0.718708	0.759178	0.234332	1.6738	0.495765	-0.122206
ZNF12	4	12	-0.942114	-0.00977047	-0.932344	0.006	-1.02965	-0.854574	-0.744455	-1.09184	0.678372	-0.933004	-0.323905	-0.775748	-0.22975	-0.655331	0.167429	-0.134446	1.69756	0.114905	0.985357	0.630838
MKRN9P	4	12	-0.660282	0.0124988	-0.672781	0.0061	-0.571751	-0.308497	-0.862496	-0.748813	0.125996	0.314267	0.0333699	-0.0083722	1.84769	1.82154	-0.164194	-0.57492	-0.297841	-0.560264	-0.236484	0.704515
SKP2	4	12	-3.36175	-0.0522929	-3.30946	0.0061	-2.12926	-5.16465	-4.59425	-0.794365	0.326151	-1.12749	3.29547	-0.441827	-0.743267	0.741749	2.30718	2.08258	-0.430736	-0.591557	-2.49803	0.537753
BST2	4	12	-0.996381	0.176144	-1.17253	0.0062	-1.42458	-0.662857	-0.795158	-1.19761	0.0880489	-0.968654	0.264239	0.694612	-0.174849	1.29511	-0.201587	0.42605	0.723528	1.24917	0.042417	-0.227453
CKM	4	12	-0.495896	0.14905	-0.644946	0.0062	-0.623642	-0.407762	-0.337452	-0.584031	0.409017	-0.0349116	-0.392353	0.607072	-0.306992	-0.268925	0.130472	-0.431529	0.230332	1.03923	0.316089	0.167627
CCR1	4	12	-0.58621	0.149103	-0.735313	0.0066	-0.452918	-0.354049	-1.36199	-0.719501	0.0268776	0.907719	0.508837	0.870881	-0.459256	0.412186	0.271329	0.313475	-0.245159	-0.328738	-0.0469454	-0.0451233
PAX6	4	12	-1.16909	0.158358	-1.32744	0.0066	-1.67967	-0.838333	-0.274273	-1.49984	0.312841	0.208347	-0.741683	-0.38459	0.108369	0.381844	0.343579	-0.161817	-1.09937	0.846718	-0.0722964	0.998825
RNF111	4	12	-0.319826	0.321001	-0.640827	0.0067	-0.261756	-0.62285	-0.377895	0.0965653	0.560331	0.538149	-0.0983209	0.858998	-0.112145	0.483485	-0.302516	0.439913	0.570234	0.117599	0.202089	-0.170928
PIK3R4	4	12	-0.469357	0.137523	-0.60688	0.0068	-0.60859	-0.566602	0.278578	-0.372112	0.289471	-0.0248028	0.823348	0.143544	0.166003	0.131502	0.210764	-0.0172094	-0.162451	-0.00247848	0.924356	-0.0311406
SERPINF1	4	12	-1.42794	-0.327966	-1.09998	0.0069	-2.807	-1.38021	-0.610174	-1.47567	1.04121	-1.4115	3.31726	-0.523426	1.62191	-0.132505	-0.937361	-1.0657	0.349283	-1.42893	-0.65335	0.163666
UQCRH	4	12	-0.612749	0.794432	-1.40718	0.0072	-0.765053	-0.460445	-0.902503	0.0304466	1.12479	1.66785	1.92493	0.354948	-0.764261	2.39194	1.80095	-0.102163	0.445459	0.280558	1.52724	0.464076
SIK3	4	12	-2.06707	-0.460722	-1.60634	0.0075	-3.39443	-1.60679	-2.52735	-1.18136	0.0634505	-1.43804	-1.51132	1.94474	-0.88349	2.82964	-0.0922208	-0.829223	2.45691	3.12871	-0.900127	-2.04251
IKZF4	4	12	-2.02765	0.689463	-2.71712	0.0078	-3.16984	0.328408	-3.703	-0.885471	1.50862	-1.31644	0.742938	0.635988	1.13429	0.780172	-0.539667	0.380933	1.07329	3.70465	-0.168432	-0.786443
EIF2AK3	4	12	-0.845067	-0.0427724	-0.802295	0.0078	-0.76941	0.330983	-0.920724	-1.18651	-0.238425	-0.0955877	0.774626	-0.361694	0.622124	0.801958	-0.0669489	-0.0358662	0.496557	0.698177	-0.0496785	-0.331432
MRPL45	4	12	-1.60342	-0.132521	-1.4709	0.0081	-1.89753	-1.23444	-2.25205	-1.30931	-0.0376685	-0.557492	1.88334	-0.529764	-1.82425	-0.595914	1.22382	0.161686	0.0507353	-0.227373	1.36166	-1.2792
WNT2B	4	12	-0.56066	0.105676	-0.666336	0.0084	-0.938153	-0.649785	0.027349	-0.471536	0.559539	-0.00595989	0.0233166	-0.36621	0.303612	-0.166689	0.38727	0.27834	0.202723	0.153011	0.0583406	-0.603836
ZNF627	4	12	-0.490351	0.0563623	-0.546713	0.0085	-0.815755	-0.407366	0.105399	-0.573336	-0.158728	0.227004	-0.0682957	0.211001	-0.131515	-0.349098	-0.379678	0.000473371	0.403075	0.358394	0.112251	0.126947
PABPN1	4	12	-2.94861	0.937824	-3.88643	0.0098	-3.86739	-1.09224	-2.02983	-7.04221	4.11621	-0.336225	1.40484	0.217102	-2.20729	1.08082	2.81935	-1.71968	3.09623	0.794828	1.97286	-3.39602
PTPRVP	4	12	-0.535507	0.273111	-0.808619	0.0098	-0.454899	-0.832788	-0.616116	-0.284413	0.116608	1.66548	0.819783	-0.484211	0.429615	2.42363	-0.335551	-0.495302	0.797997	-0.397067	1.2563	0.0294563
SDCBP	4	12	-1.24989	0.620936	-1.87083	0.0099	-2.97178	0.204584	-1.00232	-1.49746	1.65359	0.810276	-1.11006	0.762743	-0.148389	0.55637	0.794432	1.0523	-0.114957	0.685502	-1.29624	-1.08986
SSBP1	4	12	-1.74701	0.388122	-2.13513	0.01	NA	-1.74701	-0.785255	-2.00765	NA	NA	NA	NA	NA	NA	0.165211	-1.40239	0.611033	0.727489	0.636384	-0.683851
BAZ1A	4	12	-0.563829	0.0237682	-0.587597	0.01	-0.646616	-0.563829	-0.563829	-0.45173	-0.936173	0.573402	0.108963	-0.139912	0.860978	0.00634725	0.0851177	0.0411891	-0.070197	-0.341097	-0.32141	0.171113
ENY2	4	12	-3.72518	-0.470129	-3.25505	0.01	-1.2491	-2.46001	-4.99036	-5.44985	-1.61352	0.828497	-0.606609	-1.6559	-0.33365	0.0768786	-1.38536	-3.90739	0.0756506	4.00926	2.22914	-1.41428
CHP2	4	12	-1.66046	-0.668006	-0.992454	0.01	-2.94326	-2.03181	-1.28911	-0.27253	0.833251	-0.936965	-0.974199	-0.143557	-1.0657	-0.778125	-0.709202	-0.952017	-0.492133	0.767496	-0.626811	1.78075
RPAP3	4	12	-0.868042	0.0968821	-0.964924	0.01	NA	-0.868042	-0.879133	-0.123553	NA	NA	NA	NA	NA	NA	0.457342	-0.136031	-0.0898045	0.433576	0.283569	-0.0906363
DGKI	4	12	-1.8698	0.0709567	-1.94076	0.01	-2.37524	-2.67034	-1.36437	-1.16037	-0.523426	1.00794	1.09349	-0.362803	-0.0520948	-1.0249	-1.83653	-1.65076	1.66983	0.205575	1.42781	0.194008
PPP6R1	4	12	-1.21028	0.333102	-1.54338	0.01	NA	-1.21028	-0.438262	-1.21226	NA	NA	NA	NA	NA	NA	0.461699	0.204505	-0.134169	0.730262	0.541318	-0.286948
IL17RB	4	12	-0.241633	0.00210887	-0.243742	0.01	-0.317805	-0.197744	-0.285522	-0.105134	0.0256933	-0.0788322	0.354314	-0.151677	0.216111	0.818198	-0.0214755	0.197415	-0.076614	0.0498639	-0.233711	-0.230622
ACOT11	4	12	-0.365834	0.158636	-0.524469	0.01	-0.511939	-0.219729	-0.627603	-0.0171856	0.681937	0.736996	0.286896	-0.297643	-0.243297	1.34701	0.977831	0.139702	0.0348672	0.17757	-0.375123	-0.21351
ADM2	4	12	-0.262865	0.098526	-0.361391	0.01	NA	-0.0632255	-0.334244	-0.262865	NA	NA	NA	NA	NA	NA	0.0544588	-0.160074	-0.234979	0.142593	0.582117	0.160616
CPEB4	4	12	-0.522238	0.190839	-0.713077	0.01	NA	-0.771787	-0.522238	-0.337452	NA	NA	NA	NA	NA	NA	0.581325	-0.499659	0.650644	-0.199646	0.714814	-0.444996
HEPACAM2	4	12	-0.421626	0.0486558	-0.470282	0.01	NA	-0.0726133	-0.432717	-0.421626	NA	NA	NA	NA	NA	NA	-0.0464701	0.0363565	0.343223	0.060955	-0.152429	0.902174
POLG	4	12	-2.31721	0.529573	-2.84678	0.01	1.40127	-4.66951	-3.10329	-1.53113	1.24243	0.917226	-0.194853	0.750067	0.309078	0.0556075	0.24681	-1.1877	1.38226	1.30581	0.900193	0.0267192
AWAT2	4	12	-0.597103	0.36291	-0.960012	0.0101	-0.40895	-0.930231	-0.785255	0.19183	0.235758	0.0836917	0.778984	-0.253873	-0.706825	0.2661	0.71521	0.828497	-0.421626	1.1339	0.459719	1.48327
IL12B	4	12	-0.400157	-0.0272508	-0.372906	0.0102	-0.500452	-0.299664	-0.326797	-0.473516	-0.166571	0.381131	-0.0227787	0.445459	-0.210143	-0.0317229	-0.140269	0.463284	0.117361	-0.396671	0.0469723	-0.0430635
ZNF257	4	12	-1.54064	-0.0342816	-1.50635	0.0102	1.10855	-2.03538	-1.45428	-1.62699	-0.198497	0.423673	-0.605025	0.649456	-1.08947	-0.0666321	-0.00193106	0.472394	0.952876	1.26541	-0.104144	-0.540063
MRPS5	4	12	-1.7783	0.29668	-2.07498	0.0103	NA	-1.20394	-1.7783	-1.7985	NA	NA	NA	NA	NA	NA	-0.30921	0.154041	1.24006	1.17866	0.252474	0.340886
RCC1	4	12	-1.96249	-0.251596	-1.7109	0.0106	NA	-2.03775	-1.24237	-1.96249	NA	NA	NA	NA	NA	NA	0.6653	-1.24078	0.063807	-0.566998	0.37816	-0.865665
MRPS11	4	12	-3.11557	0.667875	-3.78344	0.0107	NA	-3.11834	-1.50301	-3.11557	NA	NA	NA	NA	NA	NA	0.438329	0.333201	0.89742	0.235639	2.3963	0.98298
OVGP1	4	12	-0.367854	0.0176938	-0.385548	0.0107	-0.454899	-0.492529	0.0730759	-0.280809	0.255207	0.0674116	-0.152271	-0.0320239	0.47992	1.02259	-0.106362	0.55637	-0.212717	-0.121374	0.499726	-0.0774062
FBXL19	4	12	-0.451136	0.408502	-0.859638	0.0108	-0.435886	-0.466386	-0.514712	-0.227532	0.512005	-0.665233	0.49418	0.322823	-0.318716	0.850283	0.559539	0.217973	0.175668	1.65795	2.41729	0.0382381
LARS2	4	12	-2.1655	0.622718	-2.78822	0.0109	-2.80581	0.696197	-1.84604	-2.48496	1.69558	1.88532	0.231599	1.0824	-2.16491	-1.5652	0.528642	0.716794	-1.21424	3.05067	1.02418	-0.115314
ATOX1	4	12	-0.822687	-0.23795	-0.584738	0.011	-1.10214	-1.94308	-0.543232	-0.388551	0.563104	0.415751	-0.418061	-0.793573	-0.0578384	0.219557	-0.488965	-0.707221	-0.571355	0.432783	-0.763073	1.17232
ITPKB	4	12	-0.392135	0.262218	-0.654354	0.011	-0.554719	0.266496	-0.860912	-0.229552	-0.0494013	1.57239	-0.036492	0.496953	0.712833	-0.365457	-0.0758218	-0.15033	0.305553	0.218884	0.315456	0.502499
PRKAA2	4	12	-0.481577	0.225341	-0.706918	0.011	-0.59433	-0.963504	0.758782	-0.368824	-0.383797	0.646287	0.2417	-0.0380923	1.27333	1.0321	0.337242	0.208981	-0.0352047	0.201099	-0.179801	0.443082
RPAP2	4	12	-0.646616	0.0823548	-0.728971	0.011	NA	-0.289325	-0.646616	-0.742079	NA	NA	NA	NA	NA	NA	0.633215	0.14089	0.0238197	-0.498867	-0.484211	0.949311
PKM	4	12	-3.05437	-0.62382	-2.43055	0.011	-4.26548	-3.21182	-1.82663	-2.89692	0.714418	-0.29087	-0.95677	0.474771	-1.09937	2.94293	1.66746	-2.57448	3.5874	-1.44597	-1.08392	-3.4388
GSTTP2	4	12	-0.409346	0.131185	-0.540532	0.011	NA	-0.409346	0.0119601	-0.496887	NA	NA	NA	NA	NA	NA	0.207278	0.417335	-0.159956	0.808692	-0.186376	0.0550925
COLEC10	4	12	-0.23488	0.112925	-0.347804	0.011	-0.634733	-0.00617775	-0.0627898	-0.40697	-0.00544099	0.162042	0.268279	0.063807	-0.136347	-0.10957	0.213853	0.411393	0.175985	-0.0523325	-0.12997	0.279251
TBRG4	4	12	-0.577693	0.103812	-0.681505	0.011	NA	-0.762676	-0.577693	-0.330283	NA	NA	NA	NA	NA	NA	-0.17881	-0.0210438	0.228668	1.09429	-0.447373	0.683125
GPANK1	4	12	-0.231018	0.229421	-0.460438	0.011	NA	-0.238623	-0.073049	-0.231018	NA	NA	NA	NA	NA	NA	0.692632	0.527058	-0.0302612	0.26202	0.196821	-0.0529663
IGLL3P	4	12	-0.33773	-0.0541665	-0.283563	0.011	NA	-0.348108	-0.202577	-0.33773	NA	NA	NA	NA	NA	NA	-0.0841797	0.0722045	-0.0241532	0.0694317	-0.115789	-0.167442
MTRF1	4	12	-0.990044	0.279845	-1.26989	0.011	NA	-1.17186	-0.320974	-0.990044	NA	NA	NA	NA	NA	NA	0.166399	-0.150251	0.467641	0.393291	0.521908	-0.280175
RPL15	4	12	-2.51348	1.0214	-3.53489	0.011	NA	-2.53091	-0.532537	-2.51348	NA	NA	NA	NA	NA	NA	1.29076	-2.22947	1.71935	0.752048	1.88413	-0.0330063
XIRP2	4	12	-0.381302	0.170004	-0.551306	0.011	NA	-0.381302	-0.390531	-0.261003	NA	NA	NA	NA	NA	NA	0.0652726	-0.312656	0.368416	0.274736	0.552805	-0.124266
NUTM1	4	12	-1.42893	0.362197	-1.79113	0.011	NA	-0.707617	-1.42893	-1.45904	NA	NA	NA	NA	NA	NA	-0.594726	-0.593141	2.11625	0.820179	-0.0957857	1.04913
SMC4	4	12	-0.510751	0.615192	-1.12594	0.011	NA	-0.595518	-0.438659	-0.510751	NA	NA	NA	NA	NA	NA	0.765516	-0.208637	0.99526	1.3989	0.464868	-0.25118
MRPL18	4	12	-2.25918	0.662131	-2.92131	0.011	NA	-1.48756	-2.27621	-2.25918	NA	NA	NA	NA	NA	NA	1.54268	0.414562	0.9097	0.0100588	-0.578881	1.42662
EEF2	4	12	-3.8557	-0.527981	-3.32772	0.0111	-0.82645	-4.46353	-4.24963	-3.46177	1.6433	6.82164	-1.47488	-1.87852	-3.30214	3.78387	-1.29822	-3.59367	0.242255	4.5044	1.87621	-3.19162
POMGNT1	4	12	-0.414159	-0.014405	-0.399754	0.0112	-0.053402	-0.984498	-0.644636	-0.183683	0.316169	-0.0547091	0.638364	-0.0332083	0.0429716	-0.443808	-0.0248068	0.313317	0.211992	-0.0459155	-0.00400311	-0.204756
SNAP91	4	12	-1.21701	0.792847	-2.00986	0.0112	NA	-1.22811	-0.846256	-1.21701	NA	NA	NA	NA	NA	NA	0.643118	-0.0466681	-0.155915	0.942577	1.43217	1.16994
SNW1	4	12	-5.77664	0.380695	-6.15733	0.0113	-1.39487	-5.88557	-5.75485	-5.79842	-1.36912	2.2026	-1.25821	2.24776	-4.14268	4.58758	-0.486192	-6.98675	2.77815	1.98197	1.24758	-3.93631
LENG1	4	12	-0.130426	0.439913	-0.570339	0.0117	-0.30612	0.246691	-0.351118	0.045269	0.513194	0.726697	0.323932	0.29157	0.516363	0.0213242	0.204386	-0.270589	0.796016	0.463284	0.416543	0.875238
GPRC5B	4	12	-0.702864	0.701742	-1.40461	0.0118	-0.759508	-0.64622	-0.76743	0.233104	0.899005	-0.208004	-0.399048	0.266774	0.83127	1.11172	1.57358	-0.0553033	-0.858535	0.91168	0.921583	0.572214
RPL28	4	12	-1.20474	1.34285	-2.54758	0.0119	NA	-1.21385	0.236471	-1.20474	NA	NA	NA	NA	NA	NA	3.56126	1.03566	0.28143	1.85719	1.65003	0.0506165
LILRA4	4	12	-1.02926	0.116391	-1.14565	0.012	-0.53016	-0.199804	-1.52836	-1.89001	-1.09818	1.1537	1.75738	-0.312894	-0.550758	0.431991	-0.19921	-0.804664	0.595188	-0.545212	1.90473	0.43318
SCGB1A1	4	12	-0.678899	0.0151647	-0.694064	0.012	-0.89062	-0.467178	-0.896562	-0.0750692	0.485466	0.197969	-0.514712	-0.0705139	0.100843	0.224667	-0.519861	0.733827	-0.112422	0.553597	-0.221551	-0.420834
CMTM1	4	12	-0.22266	0.138612	-0.361272	0.012	NA	-0.22266	0.0311794	-0.258151	NA	NA	NA	NA	NA	NA	-0.0495597	-0.0363336	0.189572	0.274379	0.0876528	0.369208
HSF1	4	12	-1.37605	-0.133099	-1.24295	0.012	-2.61528	-0.876756	-0.885471	-1.86663	-1.06095	-0.568979	1.60685	1.09904	-0.179365	-0.977764	-0.517881	-0.553134	0.717586	-0.0868337	-0.0323289	0.017066
BFSP2	4	12	-0.299545	0.138276	-0.43782	0.012	-0.324896	-0.274194	-0.168195	-0.350049	0.0492301	0.282975	0.379309	-0.0685334	0.498142	-0.114363	0.314901	0.645098	-0.0895668	-0.367596	-0.152707	0.227321
RUNDC3A	4	12	-0.639684	-0.0213185	-0.618366	0.012	-0.690188	0.102863	-0.58918	-0.706033	0.201534	-0.538478	-0.313052	-0.131832	0.663716	-0.0454402	-0.344464	0.514382	0.596773	0.173569	-0.357377	0.00280325
SPRNP1	4	12	-0.494906	0.129997	-0.624903	0.012	NA	-0.494906	-0.192952	-0.58205	NA	NA	NA	NA	NA	NA	-0.0238997	0.0803644	-0.459652	0.17963	0.611429	0.215161
BIN2	4	12	-1.38576	0.056776	-1.44253	0.012	NA	-1.44161	-1.38576	-0.390531	NA	NA	NA	NA	NA	NA	-0.635921	0.376417	-0.262865	-1.00074	0.605091	0.500122
DHCR24	4	12	-1.02767	0.10468	-1.13235	0.012	-0.336106	-1.60679	-1.66343	-0.448561	0.236471	2.60069	0.732243	1.42623	-0.645428	-0.820509	-1.16988	0.198049	0.0113105	0.385171	-0.286235	-0.204201
NUP133	4	12	-3.14132	1.92255	-5.06387	0.012	NA	-3.14132	-1.80326	-3.19558	NA	NA	NA	NA	NA	NA	1.95939	-2.25601	1.88571	3.39767	6.77015	-1.74741
NKTR	4	12	-1.21266	-0.106025	-1.10663	0.012	NA	-1.37189	-1.21266	-0.797138	NA	NA	NA	NA	NA	NA	0.891083	-0.58007	0.0804436	-0.292494	0.268833	-0.931419
RPL27A	4	12	-2.10074	0.833449	-2.93418	0.012	NA	-2.1962	0.0605589	-2.10074	NA	NA	NA	NA	NA	NA	1.11766	0.58687	0.175233	1.08003	2.98017	-0.355911
SART3	4	12	-4.03573	0.367524	-4.40326	0.012	NA	-4.52691	-0.767034	-4.03573	NA	NA	NA	NA	NA	NA	-0.268529	-2.35464	3.21823	1.00358	3.03008	-0.906861
UBL3	4	12	-0.67577	0.464274	-1.14004	0.012	-1.35684	-0.35199	0.33843	-0.99955	0.690651	0.30175	1.27333	0.448628	0.372416	-0.718708	-0.214579	0.47992	0.695404	-0.0406869	1.60963	0.833251
SLC26A7	4	12	-1.157	1.2866	-2.4436	0.012	0.2274	-1.35565	-0.958355	-1.36714	1.35968	0.78136	-0.324975	2.05763	2.74012	2.54128	-0.284136	-1.32713	4.17959	-3.19479	3.11168	1.21352
KIAA0226	4	12	-0.843483	0.2498	-1.09328	0.012	0.789678	-0.889432	-0.797534	-0.912802	1.18064	0.101477	1.38266	0.0451502	0.347303	2.14754	-0.590765	0.245582	-0.566602	0.254019	-0.738118	0.48705
TIPARP	4	12	-0.401503	0.270497	-0.672001	0.0128	-0.523426	-0.150211	-1.16037	-0.279581	0.326982	0.588851	-0.0628294	0.214012	1.17034	-0.0976079	-0.374013	-0.116938	0.858602	0.645494	0.414166	-0.522238
KRT79	4	12	-0.274669	-0.0107271	-0.263942	0.013	-0.736533	-0.142764	0.0659856	-0.406574	-0.018782	0.00514307	0.284242	-0.0518175	-0.0662756	0.311019	0.86692	-0.0667905	-0.0515007	0.359028	-0.00267218	-0.316617
AURKB	4	12	-2.75689	0.646306	-3.4032	0.013	-4.01593	-3.04031	-0.844275	-2.47348	-0.783274	7.54256	-0.332858	2.03822	-1.50419	-5.56472	2.10635	2.38085	-1.28911	1.62547	2.47592	-2.01478
FRG2B	4	12	-0.195011	0.219082	-0.414093	0.013	NA	0.00130199	-0.204954	-0.195011	NA	NA	NA	NA	NA	NA	0.225341	-0.0219627	0.288005	0.287332	-0.109491	0.212824
SMCO4	4	12	-0.475893	-0.0484882	-0.427405	0.013	NA	-0.47312	-0.563037	-0.475893	NA	NA	NA	NA	NA	NA	0.252078	-0.112185	0.0152082	-0.234028	0.10928	-0.266073
MS4A14	4	12	0.023988	0.794432	-0.770444	0.013	-0.801495	0.0682038	-0.0202278	0.122788	1.46386	0.803938	1.46425	1.58784	1.12439	0.275607	0.809484	0.784925	0.616975	0.603903	0.468037	-0.116225
PNISR	4	12	-3.80401	-1.18097	-2.62304	0.013	NA	-3.46652	-3.80401	-3.83332	NA	NA	NA	NA	NA	NA	-1.42299	-2.79393	-0.561453	-0.938945	2.46681	-2.90603
ILK	4	12	-1.83792	-0.0420574	-1.79586	0.013	-1.79732	-2.50952	-0.455295	-1.87852	0.597961	0.539337	-0.0615618	-0.149974	-0.0225529	-0.691377	0.0410702	0.284084	-0.925874	-1.9617	1.40405	-0.877944
GIMAP4	4	12	-0.746832	0.0690158	-0.815848	0.013	-0.967465	0.929109	-0.865269	-0.628395	0.198049	-0.450146	0.397133	0.659358	0.0457443	-0.00106833	0.0922873	0.0306842	-0.530556	0.246136	0.264555	-0.336026
CNBD1	4	12	-0.152905	0.203495	-0.3564	0.013	-0.272768	0.630046	-0.23486	-0.0709497	-0.0702367	0.203436	0.203555	0.231084	0.263288	0.146673	0.190839	0.0485963	0.491012	0.491012	0.241027	0.178956
KIAA0430	4	12	-0.780501	0.0541419	-0.834643	0.013	-0.450542	0.0584991	-1.11046	-1.11521	-0.337373	-0.0165875	0.466453	0.0449521	0.762347	1.29313	-0.122246	-0.952809	0.971889	0.140217	-0.560264	0.0633316
TMEM86B	4	12	-1.83217	-0.254705	-1.57747	0.013	-3.3366	-1.71413	2.98413	-1.95021	-0.650181	-1.51647	-0.760696	-0.121731	-0.100935	0.0500619	1.94275	-0.58918	0.293075	-0.387679	0.678768	-1.29307
OR2W1	4	12	-0.611957	0.0401414	-0.652098	0.013	-0.863288	-0.467575	0.224984	-0.756339	0.0854346	-0.102282	0.846718	-0.166095	0.0205557	-0.123791	0.059727	0.20201	-0.570563	0.212824	-0.146052	0.371782
RRP12	4	12	-3.53624	-0.801674	-2.73456	0.0139	NA	-2.47506	-3.55565	-3.53624	NA	NA	NA	NA	NA	NA	3.01265	-2.04726	2.39432	-1.77078	0.167429	-2.52061
ISCU	4	12	-5.62215	-0.0103488	-5.6118	0.014	-0.226859	-6.89169	-4.35262	-6.99864	-6.53123	2.37887	0.0145467	-2.05875	-2.20452	-0.0352443	1.52922	-3.78222	2.5801	2.37253	2.57297	-4.51503
MRPL28	4	12	-1.34456	0.0202745	-1.36484	0.014	NA	-1.34456	-1.40002	-0.692565	NA	NA	NA	NA	NA	NA	-0.0372407	-0.061245	0.218726	-0.76228	0.0777896	0.841965
MPP3	4	12	-0.593934	0.00376659	-0.5977	0.014	-0.801099	-0.782086	-0.405781	-0.307665	0.287332	-0.29087	-1.42101	-0.0569274	0.0251229	0.906531	-0.36419	-0.0175897	0.701346	0.330112	-0.302832	1.08636
GINS1	4	12	-3.22054	0.419712	-3.64025	0.014	NA	-3.83411	-3.22054	-0.629187	NA	NA	NA	NA	NA	NA	-0.462425	-3.08586	1.30185	2.51632	2.3052	-1.2083
URGCP-MRPS24	4	12	-1.21028	0.520918	-1.7312	0.014	NA	-0.672363	-1.21028	-1.35763	NA	NA	NA	NA	NA	NA	0.538941	0.751652	0.502895	1.21748	0.0476457	-0.711578
CADM4	4	12	-1.74859	-0.143378	-1.60522	0.014	NA	-1.74859	-1.76246	-0.815755	NA	NA	NA	NA	NA	NA	-0.336977	-0.586804	0.805127	2.40185	0.0502204	-1.50578
DUSP21	4	12	-0.946868	-0.377915	-0.568953	0.014	-1.44121	-0.807833	-0.282235	-1.0859	-0.0736036	-0.269242	-0.0818823	-0.602252	-0.0633047	-0.780501	-0.832788	-0.14419	-0.708409	-0.486588	-0.54442	0.865732
ZNF132	4	12	-0.401741	0.234669	-0.63641	0.014	-0.543232	-0.390967	-0.252289	-0.412515	-0.436282	-0.150805	1.5716	-0.335749	0.163944	0.305394	0.986149	-0.136545	0.799581	0.559539	-0.0341708	0.897024
MMS22L	4	12	-2.9595	0.157744	-3.11725	0.014	NA	-3.58021	-2.9595	-1.07362	NA	NA	NA	NA	NA	NA	2.51949	-0.16562	-1.77117	0.481109	3.01423	-2.46357
KIAA1524	4	12	-3.49425	-0.128465	-3.36579	0.014	NA	-3.49425	-3.04467	-3.60516	NA	NA	NA	NA	NA	NA	-0.420834	-0.705241	0.163904	0.226172	0.363108	-1.66462
SRRM2	4	12	-1.72265	-0.417685	-1.30496	0.014	-1.62659	-1.81871	-0.548777	-1.85198	-1.57866	-0.120939	1.43296	-1.97121	-1.09779	-1.32198	-0.305724	-1.18136	-0.460048	1.20243	0.713625	-0.375321
NARS2	4	12	-3.79846	1.00694	-4.80541	0.014	NA	-3.87016	-3.79846	-1.56005	NA	NA	NA	NA	NA	NA	0.146515	1.12479	1.16202	0.935051	1.07884	-3.47603
SEC23A	4	12	-0.94152	0.175629	-1.11715	0.014	-0.621265	-1.26178	-1.85673	0.2274	0.196464	0.154793	1.3981	1.26659	-0.0219746	0.564688	-0.8316	-0.26239	0.65817	0.332726	-0.0448064	-0.0845758
RPLP1	4	12	-0.412515	0.148674	-0.561189	0.014	NA	-0.488172	-0.203726	-0.412515	NA	NA	NA	NA	NA	NA	0.242175	-0.308774	0.0981893	-0.361457	0.199158	0.249939
LYST	4	12	-1.11046	-0.265459	-0.845002	0.014	NA	-0.950037	-1.463	-1.11046	NA	NA	NA	NA	NA	NA	-0.752378	0.871673	-0.576109	-0.699299	0.491804	0.0451898
RASGEF1B	4	12	-0.7399	-0.105867	-0.634033	0.014	-0.980933	-0.459652	-0.498867	-1.1572	-0.776936	0.624105	0.768289	-0.103233	-0.38554	1.01744	-0.482627	-0.535309	0.55122	-0.108501	-0.468367	0.431595
CTPS1	4	12	-1.25682	0.173866	-1.43069	0.0142	0.467641	-1.91219	-1.46894	-1.04471	0.116608	0.231124	1.99346	-1.12551	0.283014	2.45255	-0.502828	-0.547985	1.19728	0.019407	0.487843	-0.744852
ZNF702P	4	12	-0.269123	0.181749	-0.450872	0.0144	-0.689792	0.179392	-0.0445291	-0.493718	0.660547	0.0828202	0.144732	-0.0400531	0.467245	0.356057	0.104765	-0.269005	-0.0286213	0.270576	0.218765	0.626481
KIF23	4	12	-4.2219	0.302206	-4.52411	0.0149	NA	-4.2219	-4.2932	-2.83473	NA	NA	NA	NA	NA	NA	2.14239	-0.246664	0.851076	-0.953998	4.00926	-3.8353
SLC35E3	4	12	-0.798723	0.0476298	-0.846352	0.015	-0.801891	-0.0288154	-0.795554	-0.930627	-1.28792	-0.187446	0.0792949	0.663319	0.637572	-0.22872	-0.750793	-0.546797	0.164459	0.261822	0.0159648	0.129838
GRPR	4	12	-1.36556	0.247028	-1.61258	0.015	0.105993	-1.90149	-1.53034	-1.20077	-0.952017	0.339262	0.154793	0.921583	1.40603	-1.61629	0.407036	0.751652	-1.0859	-0.207726	-0.839918	0.435556
MSL1	4	12	-0.805852	0.525988	-1.33184	0.015	NA	-0.805852	-0.00664516	-1.12155	NA	NA	NA	NA	NA	NA	-0.410535	0.314188	0.996052	2.64545	0.737788	-0.209549
CIZ1	4	12	0.276558	1.38424	-1.10768	0.015	NA	0.276558	0.854641	0.0554094	NA	NA	NA	NA	NA	NA	2.62248	0.404263	1.27214	2.76231	1.49634	0.895836
SLC25A19	4	12	-0.848632	0.251623	-1.10025	0.015	-0.671967	-1.0253	1.64963	-1.60916	1.70271	0.305196	0.869297	-0.105055	-0.630772	1.85006	0.000341902	0.825724	0.33946	-0.576901	-0.750793	0.198049
UPK1B	4	12	-0.306992	0.0265528	-0.333544	0.015	NA	-0.313963	-0.306992	-0.138328	NA	NA	NA	NA	NA	NA	-0.088933	-0.271381	0.116727	0.68867	1.06973	-0.0636216
NTM	4	12	-0.116582	0.032435	-0.149017	0.015	NA	-0.0831895	-0.22163	-0.116582	NA	NA	NA	NA	NA	NA	-0.106798	-0.088933	0.146039	0.190126	-0.0811693	0.489031
DSC1	4	12	-0.431925	0.252217	-0.684141	0.015	-0.419249	0.193256	-0.578881	-0.4446	0.601526	0.332132	-0.686227	0.54924	0.161607	0.450608	-0.1941	0.0959711	0.196781	0.311217	-0.245951	0.307652
C2orf27A	4	12	-0.938549	0.175946	-1.1145	0.015	NA	-1.03678	-0.245951	-0.938549	NA	NA	NA	NA	NA	NA	1.01705	-0.155757	0.694612	-0.269084	0.507648	-0.852593
SNAPC2	4	12	-1.06649	-0.104144	-0.962349	0.015	-1.4424	0.173094	-0.690584	-1.5442	-0.740494	-0.657311	0.294779	-0.199408	-0.0708704	-0.313527	0.832854	-0.135793	-0.5159	0.146475	-0.0724945	0.0288621
IKZF5	4	12	-0.641269	0.654407	-1.29568	0.015	-1.43131	-1.06372	-0.218818	1.98237	1.0519	2.27588	2.4878	2.12378	0.600734	-0.81734	0.410997	-0.0489259	0.70808	0.09506	0.536564	0.750067
FAM166A	4	12	-0.375835	0.287886	-0.663722	0.015	NA	-0.409346	-0.375835	-0.000603691	NA	NA	NA	NA	NA	NA	0.336212	0.370475	0.617767	0.239561	-0.171047	-0.0198752
TAS2R41	4	12	-0.911812	0.081111	-0.992923	0.015	-0.981329	-0.79793	-0.939738	-0.883886	0.527058	1.24085	0.168618	0.123699	-1.52242	0.30282	1.05824	-0.937361	-0.689792	-0.707221	0.0385233	-0.247258
FAF1	4	12	-0.186772	0.277211	-0.463983	0.015	-1.30654	-0.429548	0.133522	0.0560036	-0.020307	-0.239494	1.56407	0.589247	0.424069	0.0059749	0.06044	0.599942	0.13788	-0.20325	0.550824	0.416543
BRK1	4	12	-0.550362	0.198643	-0.749004	0.015	NA	-0.702864	-0.174968	-0.550362	NA	NA	NA	NA	NA	NA	-0.192912	0.0403572	0.356928	0.473979	0.601526	-0.319113
PAK2	4	12	-0.722867	0.540525	-1.26339	0.016	-0.705637	-0.740098	-0.267579	-0.898542	-0.440639	0.619351	1.05824	0.508044	-0.322559	1.32958	3.83656	-0.586011	2.31787	0.172301	0.573006	-2.36455
MCM3AP	4	12	-4.25359	2.65536	-6.90895	0.016	NA	-2.47664	-4.721	-4.25359	NA	NA	NA	NA	NA	NA	2.53256	0.483485	2.77815	4.7183	3.73872	-1.7272
SMARCC1	4	12	-0.84685	0.467839	-1.31469	0.016	-0.643844	1.35097	-1.04986	-1.08075	1.25511	-1.03164	0.0999718	0.469622	1.11647	2.4169	0.466057	0.0940302	0.718379	2.2232	-0.283027	-0.324658
TECTA	4	12	-0.257339	0.260991	-0.51833	0.016	-0.386729	0.207476	-0.445789	-0.12795	0.0130019	0.305394	0.862167	0.294779	0.331577	0.206327	-0.361853	0.421296	0.282182	-0.0972514	0.239799	-0.191803
FKBP9P1	4	12	-0.274847	0.036212	-0.311059	0.016	-0.306556	-0.243139	-0.214619	-0.43549	0.151545	0.051884	0.0205399	0.195236	0.496161	-0.144745	-0.74604	-0.078555	0.248513	0.467245	-0.0969345	-0.228245
SPAG11A	4	12	-0.689396	1.28458	-1.97397	0.016	NA	-0.260726	-0.689396	-1.02926	NA	NA	NA	NA	NA	NA	2.33451	-0.635921	0.234649	-0.465594	2.72309	3.35528
GAB1	4	12	-0.535032	0.73145	-1.26648	0.016	0.224707	-0.834372	-0.730592	-0.339473	1.16796	1.14737	2.26281	0.745314	0.0544192	0.791659	-0.147003	-0.92627	-0.103629	0.717586	2.33807	-0.214025
GM2A	4	12	-0.634931	-0.112761	-0.52217	0.016	-0.670383	-0.0588287	-0.599479	-0.719501	-0.766241	-0.261993	1.01427	-0.338562	-0.265083	-0.208677	0.0880489	0.0388164	0.0759675	-0.016845	1.06062	-0.255299
EGLN3	4	12	-0.806823	0.482733	-1.28956	0.017	-1.36041	-1.92367	-0.253239	0.43516	0.917226	0.604299	0.361167	-0.39984	0.712833	1.06973	1.09706	-0.369419	-0.503224	0.656189	0.0613511	0.0592913
PSMB3	4	12	-4.13674	-1.86703	-2.26971	0.017	-4.72893	-4.20606	-2.20967	-4.06742	-2.96861	1.19094	-0.388036	-2.70837	-5.32309	-3.45979	-2.80304	-3.4998	0.731054	1.21946	3.96569	-1.02569
E2F2	4	12	-1.21286	0.467245	-1.6801	0.017	-1.2895	-0.21038	-1.14532	-1.28039	1.00635	-0.989251	-1.18097	0.464868	-2.66915	-0.0373833	0.933863	0.469622	1.32165	0.648663	0.0866229	1.21154
TEX13A	4	12	-0.325371	-0.0471038	-0.278267	0.017	NA	-0.325371	-0.134565	-0.357812	NA	NA	NA	NA	NA	NA	0.0221758	-0.116383	0.32211	-0.307427	-0.150964	0.361087
CWC22	4	12	-2.9084	-0.276055	-2.63235	0.017	-2.41802	-2.81215	-3.00466	-3.71053	-2.55389	2.31193	-4.00008	3.44441	-1.19048	-1.41071	-0.995589	1.0626	0.443478	0.507648	3.96965	-2.07737
C14orf2	4	12	-1.0962	0.213418	-1.30962	0.017	NA	-1.0962	-1.137	-0.292296	NA	NA	NA	NA	NA	NA	0.110152	-0.273124	0.316684	0.69382	0.825724	-0.162847
NEK7	4	12	-0.732533	1.08478	-1.81731	0.017	-1.93992	-0.263499	0.877219	-1.20157	0.919999	1.11607	1.10775	1.06181	0.550824	3.13742	-1.52558	1.29908	0.980207	2.38561	2.00811	0.368693
USP9X	4	12	-2.27819	1.17589	-3.45408	0.017	-0.422022	-4.26548	-1.61035	-2.94603	0.538149	0.862167	2.6613	0.192265	3.94073	0.992883	1.35889	-3.0205	0.47992	2.68546	2.16458	2.59119
FADS2	4	12	-0.460385	0.152397	-0.612782	0.017	0.308801	-0.578881	-0.667214	-0.341889	0.69382	0.154358	0.402679	-0.531348	-0.0970137	1.89086	0.638761	0.150436	0.473583	0.0529932	0.0220609	-0.0327884
ZNF397	4	12	-0.57294	-0.12383	-0.449109	0.017	-1.08036	-0.518673	-0.627207	-0.20329	-0.691773	-0.120147	-0.383362	-0.293524	-0.127514	-0.245713	-0.0636216	-0.106956	0.293313	0.0631732	-0.411327	0.190919
RRM2B	4	12	-0.368567	0.0620383	-0.430605	0.017	-0.239455	-0.157381	-0.497679	-0.759112	0.139583	0.286936	0.0922477	0.0200447	0.031829	-0.0390232	0.325438	-0.335115	0.241264	0.270656	-0.404197	-0.0813277
MRPL39	4	12	-1.05897	0.0269489	-1.08592	0.017	NA	-1.0653	-0.953998	-1.05897	NA	NA	NA	NA	NA	NA	-0.291662	0.407828	1.4591	-0.122999	0.176896	-0.257438
GRASP	4	12	-0.375439	0.256376	-0.631815	0.018	-0.416476	-0.813775	1.80412	-0.334402	0.274736	-0.298911	0.464472	1.00595	1.79619	0.238016	-0.13607	-0.0245573	0.230054	1.79421	-0.113571	1.50386
MRPS14	4	12	-0.499659	0.164181	-0.663841	0.018	NA	-0.499659	-0.634337	-0.254864	NA	NA	NA	NA	NA	NA	0.576967	-0.220006	0.281786	-0.335828	0.0465762	0.614202
ATP8B1	4	12	-0.166268	0.369228	-0.535495	0.018	-0.0370704	-0.479458	0.108132	-0.295465	0.822556	0.278815	0.79364	1.15489	0.306464	0.494577	-0.302238	-0.134961	0.669261	-0.0269814	0.431991	0.0953769
XRN1	4	12	-1.972	0.757792	-2.72979	0.018	-1.72205	-3.52198	-1.28673	-2.22195	1.16202	0.581721	2.08535	3.46342	1.16757	0.797997	0.717586	-1.70463	1.4286	-0.257517	-0.458464	-2.3079
NR4A1	4	12	-0.91201	0.313059	-1.22507	0.018	-0.0377477	-2.32295	-1.41388	-0.410139	0.15614	1.10736	0.430407	0.233263	-0.240168	0.863355	2.17012	-0.724254	-0.683851	0.392856	-0.948848	1.41989
NAA38	4	12	-0.470942	0.203753	-0.674694	0.019	-1.39408	-0.0099606	-0.324183	-0.6177	-0.00101802	0.335736	0.264476	0.143029	-0.852197	-0.123791	0.950895	-0.232761	0.761555	-0.164669	0.919603	1.21946
BCAN	4	12	-0.476289	0.331557	-0.807846	0.019	NA	-0.711974	-0.476289	-0.28675	NA	NA	NA	NA	NA	NA	0.548051	0.455758	0.207357	-0.0644138	-0.293643	0.457738
GABRR1	4	12	-0.459256	-0.033953	-0.425303	0.019	-1.05303	-0.162095	-0.249714	-0.668798	-0.573336	0.859394	-0.0210002	9.5e-05	-0.23383	-0.216362	-0.374726	-0.248882	0.297948	0.744522	-0.0469058	0.162201
PCDHA3	4	12	-1.0556	0.313	-1.3686	0.019	-2.95316	-1.19404	1.51852	-0.917159	0.818595	0.017062	1.62389	-0.391007	3.00829	1.3886	-0.971426	0.330983	0.045784	1.85838	0.295016	-0.126524
DIRAS1	4	12	-0.837739	0.483089	-1.32083	0.019	-0.81219	-1.01579	-0.863288	0.0774728	0.460907	0.334667	-0.723462	-1.03678	0.877219	0.594792	0.505272	0.664508	0.00958743	0.68154	0.93822	-0.752774
DNAJB6	4	12	-0.49352	0.0651735	-0.558693	0.019	-0.807041	-0.548381	-0.438659	-0.302674	-0.281878	-0.207845	0.0830975	-0.620869	0.0308268	0.927921	1.37077	0.22439	0.0472496	0.0850385	0.696593	-0.072336
PLG	4	12	-0.489836	0.264991	-0.754827	0.019	-0.669987	-0.341374	-0.638298	-0.0304157	-0.55353	0.365445	-1.40398	0.89029	0.392182	0.325319	0.204664	0.0608361	0.815822	0.769873	-0.027334	0.0834144
INTS4P2	4	12	-0.96905	0.690651	-1.6597	0.019	-1.36872	1.29353	-1.77276	-0.569375	0.205971	0.884349	1.23332	0.99011	-0.0698802	-0.231097	1.14737	0.380853	2.83638	0.496953	1.86076	-1.13185
TMEM107	4	12	-0.908841	0.245978	-1.15482	0.019	NA	-0.943699	-0.908841	-0.606213	NA	NA	NA	NA	NA	NA	-0.412911	-0.299901	0.758782	2.39511	-0.14522	0.637176
MYL7	4	12	-0.149696	0.422861	-0.572557	0.019	-0.357773	-0.0844966	-0.170651	-0.128742	0.291372	0.974266	-0.74604	0.542506	0.773438	1.4797	0.760762	-0.122325	-0.0384766	0.303216	-0.0833479	0.645494
HSP90B1	4	12	-0.669987	0.44942	-1.11941	0.019	-0.551946	-0.788028	0.573006	-0.886263	-0.600271	0.904154	1.75302	0.205456	0.282578	1.82194	0.0683622	0.451004	0.626877	0.447836	-0.55155	1.57596
RNF181	4	12	-1.03797	-0.0371615	-1.00081	0.02	-2.91237	-0.977368	-1.09858	-0.515504	0.564292	-0.914783	0.959214	-0.519861	0.105636	-0.179959	2.86213	0.519928	0.457342	-0.778125	-1.17265	-0.404989
H1F0	4	12	-0.709202	0.277172	-0.986373	0.02	-1.24633	-0.1249	-0.806645	-0.611759	-0.310992	2.94967	0.23045	2.30638	-1.06055	0.992883	-0.499659	0.323893	2.75993	0.0324311	-0.56581	2.54445
MANEAL	4	12	-0.27253	-0.0900897	-0.18244	0.02	NA	-0.275342	-0.14629	-0.27253	NA	NA	NA	NA	NA	NA	-0.0132523	-0.237276	0.164855	-0.166927	-0.221234	0.368693
EIF2B4	4	12	-2.12926	1.44425	-3.57351	0.02	-1.8294	-2.42911	-3.39205	-1.6365	1.3276	2.27113	0.0727194	-1.40834	-4.57048	5.39961	1.5609	-0.808229	3.19407	2.19785	3.25903	-0.155361
CHTF18	4	12	-0.861902	0.182178	-1.04408	0.02	-0.689396	-1.03441	-1.17859	-0.43549	0.00184268	0.362513	0.906927	-1.12512	-0.277996	-0.277442	-0.259419	0.38632	0.804335	1.40919	0.633215	-0.288691
SMG5	4	12	-0.400236	0.15414	-0.554376	0.02	NA	-0.400236	-0.4141	0.153486	NA	NA	NA	NA	NA	NA	0.0468931	0.00940125	0.599546	0.629254	-0.325133	0.261387
RNF39	4	12	-0.929637	0.301988	-1.23162	0.02	-1.47884	-0.237395	-0.955186	-0.904088	0.360929	0.104923	0.801166	0.396698	2.70606	1.10419	0.243047	-0.568979	0.162042	1.28521	-0.139081	-1.15799
SFTPB	4	12	-1.07798	0.117678	-1.19566	0.02	-0.399444	-1.45904	-0.920724	-1.23524	-0.948452	-1.36595	0.403471	0.33534	0.379229	2.24142	-0.837937	0.404263	-0.524614	1.08161	-0.0999845	-0.952413
ZNF687	4	12	-0.822489	0.402006	-1.22449	0.02	-0.730195	-1.04312	-0.914783	0.0819092	1.25432	0.812653	-1.67135	-0.294831	1.40008	0.46368	-0.377895	-0.668798	0.188225	0.340331	1.02734	1.19688
ADAMTS14	4	12	-0.909435	0.365326	-1.27476	0.02	-1.03084	-1.12908	0.349878	-0.788028	0.39341	0.0786611	-0.41608	0.61341	0.867712	0.700554	-0.174057	0.447439	0.337242	-1.72998	-0.38558	0.645494
ALDH1A1	4	12	-0.295445	0.0430092	-0.338454	0.021	-0.614135	-0.207568	-0.383322	0.365365	-0.00933079	0.156972	0.387627	-0.153142	0.0804832	-0.34791	0.0169432	0.244869	0.331736	-0.150726	0.0690752	-0.0176847
DMRT2	4	12	-0.254421	0.252197	-0.506618	0.021	-0.844275	-0.00324178	-0.505601	0.350749	0.318743	0.355106	-0.0900025	0.136493	0.26408	0.0629751	-0.0472623	0.136018	0.50844	0.588851	0.240314	0.396183
NDUFB3	4	12	-0.57195	0.241304	-0.813253	0.021	-0.582446	-0.561453	-0.727819	-0.162491	0.186363	-0.0348957	1.05111	0.39951	-0.664045	-0.683058	-0.258904	0.756009	0.296244	0.820179	0.811861	-0.222264
ZNF286A	4	12	-0.522574	0.2885	-0.811075	0.021	-0.959147	-0.0459551	-0.782878	-0.262271	0.0674512	0.566669	-0.00527462	0.557954	-0.8621	0.349283	0.644306	-0.117176	0.227717	0.349283	0.64391	-0.336977
PCDHB3	4	12	-0.773966	0.202465	-0.976431	0.021	-0.782878	-0.82645	-0.242941	-0.765053	-1.63531	-0.282037	1.47297	0.187591	-0.260528	-0.818528	1.98395	-0.218619	1.57437	0.54211	0.217339	0.521908
ENDOU	4	12	-0.336799	0.282361	-0.619159	0.021	-0.354168	-0.372587	0.179035	-0.319429	0.603903	0.429615	0.778984	0.135107	0.0922477	-0.076614	0.492992	0.603903	-1.18057	-0.0162746	-0.433509	0.660547
PRMT5	4	12	-1.91991	-0.117671	-1.80224	0.021	-2.05201	-1.78781	-0.403009	-2.08846	-0.308536	0.763931	-0.132307	2.23112	1.17509	2.13804	-0.103035	0.532999	-1.78622	-0.351158	-0.299664	-2.36613
ZXDA	4	12	-0.156351	0.0290146	-0.185366	0.021	NA	-0.207013	-0.0525702	-0.156351	NA	NA	NA	NA	NA	NA	0.0851573	0.177411	-0.143081	-0.0900422	-0.027128	0.212229
ATP8B3	4	12	-0.364348	-0.0843778	-0.279971	0.021	-0.444204	-0.509166	0.00892988	-0.284493	-0.0327765	0.297235	0.0558055	0.143425	-0.365457	-0.124226	-0.0928149	-0.0969345	-0.287622	0.163468	-0.19517	-0.0759406
RPL21P44	4	12	-3.5303	0.477346	-4.00764	0.021	NA	-1.82148	-3.5303	-3.77549	NA	NA	NA	NA	NA	NA	4.46875	-0.905672	4.40537	-1.87773	1.86036	-2.75511
EIF4A1	4	12	-3.03813	1.6429	-4.68103	0.021	-2.176	-3.90026	0.986941	-4.62198	1.54863	1.73717	1.51298	2.59237	2.77617	-5.35478	2.13606	2.3959	0.197613	1.39295	5.47091	0.390162
GSC2	4	12	-0.543034	0.3496	-0.892634	0.022	-0.951621	-0.626019	-0.460048	0.0644011	-0.189149	1.28323	0.15919	0.418523	-0.139437	0.691047	0.677975	0.409809	0.314822	-0.689	0.384379	-0.297406
DPH1	4	12	-0.121731	0.13174	-0.253471	0.022	-0.290117	-0.180831	-0.0626313	0.0161668	0.335301	-0.000509813	0.434764	0.399906	0.436348	0.122629	0.14085	-0.278194	-0.0824765	0.491408	-0.0313941	0.019003
SIRPD	4	12	-0.810804	1.4185	-2.22931	0.022	1.19965	0.451401	-2.62598	-2.07301	0.641137	0.359186	0.961194	3.28398	1.51892	1.31809	2.65694	-1.34733	4.63908	4.0964	2.90887	-0.173542
MYH6	4	12	-0.432657	0.332409	-0.765067	0.022	-0.510751	-0.354564	-0.0361355	-0.705637	0.111023	0.503291	-0.292256	0.445063	-0.206102	0.606676	0.0315517	0.540129	0.379309	0.491408	0.28551	-1.03441
APOA5	4	12	-1.38556	-0.0461136	-1.33945	0.022	-1.80326	1.50981	-1.80326	-0.967861	0.700554	-0.773768	0.836023	-0.281403	-0.722273	2.35471	0.0869794	-0.19723	-0.179207	0.75086	-0.468763	2.56425
SAP30L	4	12	-0.191446	0.0411534	-0.2326	0.022	0.489031	-0.268371	-0.170452	-0.21244	-0.0888538	-0.0813277	-0.131515	0.356097	0.147545	0.423277	-0.108422	-0.00825733	-0.0045537	0.0868606	0.274854	0.116846
LRRC75B	4	12	-0.391601	0.529929	-0.92153	0.022	NA	-0.391601	-0.0827537	-0.713955	NA	NA	NA	NA	NA	NA	1.02021	0.914057	0.145802	1.47099	-0.38348	-0.223056
SPIN2B	4	12	-0.898344	0.323734	-1.22208	0.022	-0.0377477	-1.19364	-0.603044	-1.22494	0.921187	1.08636	1.1434	0.224588	-0.0782381	0.204862	-0.634733	0.790867	2.41056	0.422881	-1.68442	-0.360981
TAL1	4	12	-0.271817	0.422445	-0.694262	0.022	-0.212202	-0.331432	-0.376113	0.14085	-0.796346	0.521116	1.31571	0.323774	-0.267975	0.533395	-0.00807512	-0.251655	1.01269	1.80332	0.24986	2.68269
TTC27	4	12	-1.73433	0.0483587	-1.78269	0.022	NA	-1.73433	-1.7985	-1.64521	NA	NA	NA	NA	NA	NA	0.618955	-1.02649	0.547655	-1.67927	1.62349	-0.450938
APBB1IP	4	12	-0.281561	0.0393175	-0.320879	0.022	-0.45886	0.0932775	-0.104263	-0.516296	0.0628563	0.420108	0.156457	-0.0156844	0.0157786	0.299889	-0.0819219	0.15618	-0.0349393	-0.163521	-0.140229	0.319456
PVRL1	4	12	-0.442283	0.0515077	-0.493791	0.022	-1.04273	-0.657707	-0.226859	0.164023	0.289986	-0.119275	0.676391	-0.370963	0.0531516	0.334746	0.54924	-0.123117	-0.0717815	-0.355753	0.300602	0.0498639
CDYL	4	12	-0.893393	1.72905	-2.62245	0.022	NA	-1.09264	-0.893393	0.0635297	NA	NA	NA	NA	NA	NA	2.11784	1.51773	2.41413	1.78471	-0.473912	1.6734
TFAP2C	4	12	-1.31723	0.474573	-1.7918	0.022	-2.09361	-1.1671	0.0304109	-1.46736	-2.50279	1.58388	0.532207	-0.486588	-1.06055	0.416939	-0.298396	0.855037	0.977831	0.0490717	1.81045	1.52565
CCDC28A	4	12	-0.26457	0.558548	-0.823118	0.022	0.0113184	-1.68403	2.92669	-0.540459	2.03624	0.629254	0.12362	0.575779	0.511609	1.12875	-0.417269	0.541318	0.391073	-0.0520552	2.48384	3.36083
PAF1	4	12	-2.07439	0.177292	-2.25169	0.022	-2.54755	-1.83891	-2.30988	-0.207449	1.1137	0.477148	1.10577	-1.8298	-1.22018	-1.8698	2.23191	-2.48774	-0.122563	2.22756	2.83044	-0.419645
TAF10	4	12	-1.63729	0.515768	-2.15306	0.023	-1.01698	-3.02288	-0.748813	-2.2576	1.2971	4.52816	-0.891808	1.42147	-3.13102	-1.12234	2.66526	2.29529	0.439913	-1.23405	0.591623	-1.00628
ZNF860	4	12	-0.234028	0.185393	-0.419421	0.023	-0.601064	-0.253477	0.0435657	-0.214579	0.712437	0.119302	-0.139397	-0.436678	1.5003	-0.0293106	0.663716	-0.177068	0.266694	0.0893164	0.251484	0.598753
IGFBP6	4	12	-0.535904	-0.151954	-0.383949	0.023	-0.714747	-0.631564	-0.440243	-0.263142	-0.225472	0.542902	-0.402613	0.0204884	-0.175008	0.315258	-0.439451	-0.369419	-1.07521	-0.128901	1.32007	0.557954
ATAD3B	4	12	-1.38298	0.686888	-2.06987	0.023	NA	-0.327272	-1.38298	-1.45706	NA	NA	NA	NA	NA	NA	1.1953	-0.512335	1.31254	-0.84071	0.723528	0.650248
ZC3H13	4	12	-1.92367	-0.0998459	-1.82383	0.023	-1.54697	-2.6747	-1.94625	-1.9011	2.53177	0.818198	0.436348	-0.654538	-4.0595	-0.280175	0.204109	-1.63491	0.0804832	-0.498075	1.46544	-0.986083
BCS1L	4	12	-1.07719	0.185373	-1.26256	0.023	-0.685435	-1.65472	-1.0657	-1.08868	0.190047	0.109756	0.720755	0.180699	-0.788028	-2.04053	0.517551	0.0349424	0.819387	0.430407	0.581325	0.0399651
ASGR2	4	12	-0.459256	-0.0259662	-0.43329	0.023	-0.622057	-0.189941	-0.476289	-0.442224	-0.0486091	1.78629	-0.519465	-0.255933	0.0991796	-0.459256	-0.443808	-0.00332338	0.458927	-0.262033	1.26541	0.957629
SOX30	4	12	-0.862298	0.999419	-1.86172	0.023	-0.69613	-1.02847	-0.00797213	-1.29069	2.50602	0.249266	2.11546	-1.19325	2.01207	2.73735	1.47733	0.906927	0.584097	1.09191	-0.032016	-0.91201
SEMA6A	4	12	-0.155123	0.139206	-0.29433	0.023	-0.505601	-0.230384	0.233976	-0.0798621	0.356928	0.0116551	0.763931	-0.0254881	0.434764	0.354274	-0.0764952	0.23766	-0.0850512	-0.0833083	0.152813	0.1256
FAM161A	4	12	-0.427171	0.114034	-0.541205	0.023	NA	-0.212004	-0.513919	-0.427171	NA	NA	NA	NA	NA	NA	-0.159084	-0.16871	0.144059	0.253029	0.0840086	0.285945
LILRB3	4	12	-0.268458	0.187057	-0.455515	0.023	-0.919536	0.327537	-0.570167	0.033251	0.175708	0.205971	0.454966	0.271487	-0.0426674	0.198405	-0.116423	-0.213787	0.120332	0.508044	0.396737	-0.0816446
CLTC	4	12	-4.98085	-1.42992	-3.55093	0.023	-2.94326	-3.94146	-6.28564	-6.02024	-3.17261	1.38503	-2.14946	-0.71039	-6.74116	-4.55464	4.00926	-2.81215	1.23649	1.10102	6.72261	-4.21794
LDB1	4	12	-1.04094	0.300007	-1.34095	0.023	-1.65828	-0.708409	-0.638298	-1.37348	0.197732	-1.14849	-1.26692	0.662923	-0.213747	0.488635	2.31074	0.01482	0.780172	0.402283	1.41751	-0.560264
RNASE6	4	12	-0.304833	0.461264	-0.766096	0.024	-0.148785	-0.820509	-0.332303	-0.277363	1.79699	0.0146378	0.891479	0.710853	0.211675	-1.08669	0.719963	-0.193783	-0.333927	1.18222	0.0348632	0.846718
ZNF610	4	12	-0.522852	0.436962	-0.959814	0.024	0.223558	0.0493093	-1.09501	-1.55529	-0.881113	0.318387	0.851868	1.76371	0.113638	3.18139	-0.0258446	0.748087	0.346867	0.685898	0.527058	-0.462821
MUC15	4	12	-1.08709	-0.0848333	-1.00226	0.024	NA	-1.12908	-0.334244	-1.08709	NA	NA	NA	NA	NA	NA	-0.696922	-0.0997468	0.208466	-0.0699198	-0.6585	-0.0214676
SNRNP25	4	12	-4.82003	-1.22894	-3.59109	0.024	NA	-2.35227	-4.82003	-4.82795	NA	NA	NA	NA	NA	NA	0.307137	-3.45266	0.498538	-2.76501	3.47055	-4.15457
MATK	4	12	-0.382233	0.322189	-0.704422	0.024	-0.392353	-0.602648	0.60113	-0.372112	0.168142	0.518739	-0.998758	0.094862	0.38224	0.42605	0.594396	0.0530328	0.349561	0.294818	0.890687	-0.078753
SYMPK	4	12	-1.23524	0.781142	-2.01638	0.024	NA	-1.4218	-0.169779	-1.23524	NA	NA	NA	NA	NA	NA	1.18143	-1.48795	1.59893	1.72925	0.380853	-0.319865
GALT	4	12	-0.270946	0.155586	-0.426531	0.024	-0.31634	-0.493322	0.144613	-0.225551	0.700554	0.500518	0.213774	-0.115472	0.0973971	0.773042	-0.0302494	-0.348821	-0.0363059	0.227083	-0.192159	0.21627
PPM1E	4	12	-0.48738	0.0337046	-0.521085	0.024	-0.483023	-0.905672	-0.476289	-0.491737	0.641533	0.0642031	1.12716	-0.375004	-0.131594	0.0394264	1.03962	0.0279828	-0.579674	0.251444	-0.278432	-0.0433804
CBFB	4	12	-1.23464	0.468829	-1.70347	0.024	-3.45702	-0.980141	-1.48914	1.80728	0.431991	1.39652	0.505668	0.350432	-0.856158	2.2949	0.919206	0.719171	-0.8621	-0.2145	1.15766	-1.33268
ADCY7	4	12	-0.556105	0.138482	-0.694587	0.024	-0.503621	-0.163758	-0.609382	-0.60859	0.670449	0.523096	0.0103083	0.266655	0.789282	-0.1962	0.664904	-0.631564	-0.00530631	0.845926	-0.337056	-1.67254
COPB1	4	12	-3.81827	0.58182	-4.40009	0.024	NA	-2.6751	-3.81827	-4.416	NA	NA	NA	NA	NA	NA	0.774626	-2.89296	0.389013	0.792055	5.97793	-2.44139
PCDHGA11	4	12	-0.171799	0.298641	-0.47044	0.024	-0.187168	-0.0326181	-0.15643	-0.343354	0.527454	0.260991	0.074185	0.493784	0.0160638	0.915641	-0.271104	0.584494	-0.15033	0.350115	0.336291	-0.123712
HSBP1	4	12	-0.362269	0.122847	-0.485116	0.025	-0.494906	-0.229631	0.380061	-0.543232	0.237065	0.497349	-0.214777	0.0815527	0.164142	-0.197824	0.225974	-0.182257	0.481505	0.318387	0.0565185	0.0130138
AGTRAP	4	12	-0.89062	-0.250427	-0.640193	0.025	-0.576109	0.368614	-1.22098	-1.20513	-0.757527	-0.689792	-0.84784	1.00437	-0.174532	0.124253	0.930298	-0.284453	-0.216401	1.03844	-0.414496	-0.378093
PTPLA	4	12	-0.361298	0.256495	-0.617793	0.025	-0.483419	0.243166	-0.239178	-0.90488	0.37408	1.01071	-0.689396	0.0125543	-0.115552	1.58942	0.116371	0.479524	0.260079	0.25291	0.00388978	0.798789
KATNB1	4	12	-1.19741	0.105854	-1.30326	0.025	-4.416	-0.590765	-1.80405	-0.536498	-0.842691	-1.18216	0.0403572	0.171351	0.374238	2.12061	0.958421	-0.510354	0.352056	-0.268252	0.224073	-1.53232
ARHGDIA	4	12	-0.761092	1.42603	-2.18712	0.025	-0.431529	-1.09066	-1.5442	0.0528743	2.60624	1.93404	0.297076	1.08636	1.59061	-4.03177	2.38125	-0.325213	2.61337	1.49159	-0.0744354	1.36047
BRINP3	4	12	-0.348662	0.454926	-0.803588	0.025	NA	-0.348662	-0.0803771	-0.67989	NA	NA	NA	NA	NA	NA	-0.0288947	0.685105	1.20837	1.51535	-0.0589079	0.224746
AKTIP	4	12	-0.829223	0.266516	-1.09574	0.025	-1.19127	-0.467178	-1.22256	-0.224482	1.15766	-0.287622	0.289392	-0.223254	0.243641	0.666092	-0.0170034	-0.582446	0.389964	0.370277	-1.19166	1.59814
PDCD11	4	12	-3.63725	0.618579	-4.25583	0.025	NA	-4.51107	-3.51287	-3.63725	NA	NA	NA	NA	NA	NA	3.95975	-0.719501	1.36087	-0.123712	2.56425	-2.63865
COL4A4	4	12	-0.462821	0.200108	-0.66293	0.025	NA	-0.354366	-0.62285	-0.462821	NA	NA	NA	NA	NA	NA	0.417731	-0.241277	0.270378	-0.113215	1.14618	0.129838
PRKDC	4	12	-2.19364	0.231025	-2.42467	0.025	-0.0980436	-5.44985	0.151783	-4.28924	0.509629	1.56962	-0.966277	-0.0700386	2.3967	2.36501	-1.13304	-0.0475792	-0.865665	2.96313	2.59396	-1.89832
ZNF26	4	12	-0.742079	-0.023773	-0.718306	0.025	-0.46401	0.384022	-1.05263	-1.02015	-0.267301	2.0402	1.28204	0.642326	0.399114	-0.155678	-0.190733	-0.300456	1.31294	-0.519069	-0.178177	0.108132
ABHD1	4	12	-0.674344	0.534366	-1.20871	0.025	-0.567394	-0.256527	-0.781294	-1.14215	1.00041	-0.766241	1.00239	0.391152	0.0973971	-1.04233	0.922771	-0.457276	2.13249	0.677579	1.6528	-0.506789
PLA2G7	4	12	-0.938153	-0.190476	-0.747677	0.026	-0.771787	-1.15047	-1.10452	-0.678305	-1.50895	0.141009	1.40206	-0.56066	-0.852593	-0.298277	-0.477081	-0.846256	-0.0826745	0.08183	-0.055541	0.749671
UCK2	4	12	-1.3103	0.0433479	-1.35365	0.026	-2.05875	-1.66858	1.12439	-0.952017	0.432783	2.75676	1.00754	2.17844	-0.0408849	-0.714747	-0.568583	-1.20236	0.127581	0.661339	-0.318201	-0.35401
FGF10	4	12	-0.379301	0.072462	-0.451763	0.026	-0.671175	-0.0874278	0.375387	-0.815359	0.148099	-0.261241	1.38186	0.069709	-0.0277222	0.343144	-0.171284	0.329201	0.0752149	-0.111155	-0.0150625	0.147069
NCOA2	4	12	-0.202731	0.200802	-0.403533	0.026	-0.599479	0.140335	0.00784454	-0.413308	-0.165937	0.392816	0.317278	0.0843255	-0.0306653	0.951687	-0.068771	0.0131366	-0.191842	0.889498	0.578552	1.35651
POP1	4	12	-0.318083	0.0947431	-0.412826	0.026	-0.504017	-0.326361	-0.309804	-0.111551	1.00041	0.120055	1.34225	-0.301169	0.567857	0.212665	0.0694317	-0.262667	-0.0633443	-0.738118	-0.209113	0.289352
PLRG1	4	12	-2.60023	0.42605	-3.02628	0.026	-2.31226	-2.16293	-4.10703	-2.8882	5.22532	1.92414	-2.60419	2.53692	-1.07204	-2.03459	-1.15522	-3.46613	3.96965	5.1461	5.93039	-1.77553
FAM134A	4	12	-0.366368	0.20502	-0.571389	0.026	NA	-0.366368	-0.176394	-0.474308	NA	NA	NA	NA	NA	NA	0.408621	-0.439847	0.309554	0.100487	0.446251	-0.20432
IFNAR1	4	12	-0.386669	0.225479	-0.612148	0.026	-0.570563	-0.789216	-0.0975682	-0.202775	1.09944	0.0670947	1.43692	0.566669	-0.38459	-0.836749	-0.18396	0.383864	-0.0304276	1.1743	1.32522	-0.180236
SFI1	4	12	-0.659292	0.307989	-0.967281	0.026	NA	-0.659292	-0.719501	-0.513127	NA	NA	NA	NA	NA	NA	0.336093	0.692235	0.0366497	1.02101	-0.524218	0.279885
EPHX4	4	12	-0.427766	-0.0825161	-0.345249	0.026	-0.730988	-0.456483	-0.399048	-0.10149	-0.239415	-0.332224	0.394163	0.446647	-0.0562144	0.0347285	-0.108818	-0.495698	0.348491	0.109676	-0.378569	-0.354762
IFNA5	4	12	-0.483815	0.114509	-0.598324	0.027	-0.586408	-0.558284	0.57261	-0.409346	0.121956	0.0981893	0.323853	0.512402	-0.307744	0.433576	0.253346	0.107062	-0.533329	1.50307	-0.0541942	-0.19822
RFC3	4	12	-0.780105	-0.01511	-0.764995	0.027	-0.470347	-1.3101	-1.08986	-0.339473	-0.0229253	0.706099	-0.00729478	0.624105	-0.694149	0.244116	-1.06412	0.35776	-0.0755445	0.715606	-0.152746	-0.382213
PTGIR	4	12	-0.901196	0.338608	-1.2398	0.027	-2.02389	-1.73315	-0.0692464	0.17448	1.40127	0.288877	0.086306	0.326903	0.355384	0.208149	-0.496491	1.18064	-1.77315	0.350313	0.816218	0.62054
UGT1A8	4	12	-0.165481	0.671242	-0.836723	0.027	-0.581258	-0.00452201	-0.326441	0.501707	0.445063	-1.99062	0.721548	1.48802	0.620936	0.816218	0.261505	-0.112977	1.32799	0.0961691	0.797601	0.971097
CINP	4	12	-0.749664	-0.0544259	-0.695238	0.027	-1.1164	-0.258468	-0.382926	-1.30139	-0.20733	-0.0844174	0.298898	-0.291464	-0.564622	-0.72663	0.526661	-0.984498	0.121797	0.605091	0.274379	-0.0244345
SYT13	4	12	-1.22315	1.33235	-2.5555	0.027	-1.70502	-0.741287	-2.31939	-0.424399	1.72014	1.2971	-0.213391	1.3676	4.13602	0.0143645	2.82133	0.339896	2.70051	2.31272	0.650644	-2.90563
LYRM4	4	12	-1.07564	-0.00273952	-1.0729	0.027	-1.7985	-1.91179	-0.352782	-0.183049	-0.0815654	0.965947	0.382755	0.0760864	-1.50855	-1.36714	0.613806	0.148099	0.357641	-0.572544	-0.366646	-0.345573
PARL	4	12	-0.901117	-0.113531	-0.787585	0.027	-1.31565	-1.12551	1.1545	-0.676721	-0.119909	0.60826	0.0530328	-0.107154	-0.235375	1.03329	-0.968654	0.539733	-0.698903	-0.286552	-0.311111	0.0444372
ATP13A1	4	12	-1.01777	0.712437	-1.73021	0.027	-0.469951	-1.85436	-1.56559	0.359741	0.153526	1.06775	1.03408	1.05626	0.272121	2.44146	0.523096	-1.55608	1.29789	-1.10531	0.379903	0.901778
RQCD1	4	12	-1.76602	-0.290197	-1.47583	0.027	NA	-2.0433	-0.465198	-1.76602	NA	NA	NA	NA	NA	NA	-1.06689	-0.739306	0.810276	1.53833	-0.0700386	-0.510354
ACTR5	4	12	-0.971724	0.907521	-1.87924	0.027	-1.68126	-0.116304	-0.262192	-1.8294	-0.211371	-2.23383	1.70588	0.261268	1.00081	1.11409	0.470018	-0.0682957	3.17505	0.814237	2.25093	1.21352
DSC2	4	12	-0.286235	0.121164	-0.407399	0.027	-0.375994	-0.196477	0.194721	-0.521842	-0.245555	0.236154	0.395668	0.823348	0.00292961	0.103418	-0.29998	0.280519	0.457738	0.0643219	0.138909	0.0744227
MPI	4	12	-0.268232	0.518739	-0.786971	0.027	-0.21759	-0.318875	-0.167046	-0.486984	1.79857	2.38481	-0.333254	0.338509	1.97484	0.302859	0.709664	0.698969	-1.04114	1.44881	0.141524	-0.0107845
PNPLA6	4	12	-0.382035	0.185147	-0.567182	0.027	-0.760696	-0.0563332	-0.52303	-0.241039	0.457738	0.565876	-0.128544	-0.274709	-0.211925	1.38662	1.21114	-0.15239	-0.00738985	0.377684	0.733431	-0.668798
TRIM28	4	12	-0.343236	0.963769	-1.307	0.028	-0.260884	-0.425587	-0.490549	0.298304	0.280717	2.66922	-0.547193	0.497745	-3.25421	2.20339	0.014618	-0.304179	2.28895	1.46465	1.42979	1.95979
LTBP4	4	12	-0.671571	0.222152	-0.893723	0.028	0.167746	-0.663649	-0.679493	-0.966277	0.169964	0.274339	1.49594	0.970701	-0.414892	-0.600271	-0.0538377	-1.29346	0.469226	0.813049	0.328448	-0.438262
VEZT	4	12	-0.170096	0.288758	-0.458854	0.028	NA	-0.170096	-0.228007	-0.0201921	NA	NA	NA	NA	NA	NA	0.0137189	-0.23589	0.434764	1.07488	0.437537	0.142752
IFNA7	4	12	-0.145299	0.0611728	-0.206472	0.028	-0.276729	0.38121	-0.178454	-0.112145	0.267724	-0.129415	0.130393	0.0566374	0.335222	0.442686	-0.144547	0.0130257	0.0233245	0.0657083	-0.0585514	0.103616
SYNGR4	4	12	-0.350366	0.768883	-1.11925	0.028	NA	0.561915	-0.350366	-1.00391	NA	NA	NA	NA	NA	NA	-0.000299479	1.49159	0.569045	0.98813	0.308801	0.96872
CBX3	4	12	-0.447571	0.0945055	-0.542076	0.028	-0.770203	-0.478666	-0.0309425	-0.416476	0.135859	0.482693	-0.0734848	0.236194	0.352254	-0.29186	-0.111591	-0.0946766	-0.759904	0.710853	0.330666	0.0531516
ZNF597	4	12	-0.178846	0.172915	-0.351761	0.028	-1.37546	-0.380787	0.0230948	0.0907424	1.08161	0.0543399	0.35063	0.437141	1.41276	0.936239	-0.123791	-0.316577	-0.0169084	0.0898314	0.256	-0.119275
BRAP	4	12	-1.20038	-0.120325	-1.08005	0.028	0.64391	-0.735345	-1.70185	-1.66541	1.5407	-0.58918	2.20023	1.11964	0.79364	2.7429	-0.259736	-0.77654	-0.397463	-0.142764	-0.491737	-0.0978851
ATP5A1	4	12	-3.03833	0.534603	-3.57293	0.028	-1.51093	-4.30509	-4.2734	-1.80326	2.68863	1.27412	0.824932	0.11748	-3.93552	-4.43184	-0.389462	0.244275	3.52799	2.70883	-0.714351	2.19468
CHCHD1	4	12	-0.821697	0.0444669	-0.866164	0.028	NA	-0.115314	-0.821697	-0.967069	NA	NA	NA	NA	NA	NA	0.200029	0.426842	-0.0299721	-0.296455	0.118906	-0.224799
PTPRF	4	12	-0.778521	-0.172498	-0.606023	0.028	-1.54777	-0.992024	-0.379519	-0.565018	-0.307427	-1.00945	0.375506	0.937031	-0.40697	-0.346959	0.633215	-0.728215	1.12518	-0.420834	1.17113	-0.0375695
HIP1	4	12	-2.12213	1.28145	-3.40357	0.028	0.432387	-2.61251	-1.63174	-4.23379	0.864543	2.08535	-5.03393	1.45277	1.01427	-0.125811	1.78352	-1.46736	1.11013	2.51196	1.96454	4.07264
G2E3	4	12	-0.484409	0.222409	-0.706819	0.028	-0.534517	-0.434301	-0.0829518	-0.843087	0.212269	-2.1245	0.57776	-0.216322	-0.219253	0.357839	1.26976	-0.0648099	0.23255	1.04358	-0.224403	0.455758
DNM1L	4	12	-2.3689	-0.485736	-1.88317	0.028	-3.41978	-3.20232	-1.53549	-0.751585	3.15881	2.09526	-0.670779	-2.39544	-1.74978	-0.287067	-0.300693	0.830478	-0.798326	-2.17362	1.13826	-0.957166
IGLL5	4	12	-0.816547	0.856423	-1.67297	0.029	NA	-0.816547	-0.096578	-1.00074	NA	NA	NA	NA	NA	NA	1.32878	0.699365	-0.835165	1.55734	-0.307071	1.01348
PLCL2	4	12	-0.7603	-0.120939	-0.639361	0.029	1.06814	-0.919932	-0.600668	-1.94665	1.0622	0.952876	0.633215	1.20282	-0.0530851	-0.188792	-0.403405	-0.27558	-0.444204	-0.857743	-0.367319	0.0320191
VN1R5	4	12	-0.312339	0.262298	-0.574637	0.029	0.459323	-0.81219	-0.788424	0.163746	0.932674	-0.0888538	-0.0907552	0.0548153	0.241819	2.2636	0.866128	-0.255497	0.571422	0.224192	1.11805	0.282777
SPHAR	4	12	-0.563829	0.149604	-0.713434	0.029	-0.586408	0.4922	-0.541251	-0.659292	0.176936	1.32958	-0.0202555	0.258614	-0.348227	0.122273	-0.595122	-0.444996	1.103	-0.358644	0.258297	1.16202
EBF2	4	12	-0.640754	0.568649	-1.2094	0.029	-0.173423	-1.45428	-1.10808	0.685502	-0.0290135	0.805127	1.1335	0.703327	0.0949016	0.737788	0.756801	0.566272	0.571026	0.343025	-0.454899	-0.755547
FOXK1	4	12	-2.36494	0.712437	-3.07738	0.029	-3.94304	-3.08863	-1.64125	-0.244129	0.114984	0.640345	1.32482	-0.0595021	-3.2962	-2.63826	0.784529	1.93761	-0.516692	1.35097	1.33314	2.75201
CXCL6	4	12	-0.506195	0.108429	-0.614624	0.029	-0.532933	-0.750793	-0.479458	0.134552	0.10528	0.211556	-0.0808128	0.625689	0.0764033	-0.711578	-0.363754	0.527454	0.111578	0.429218	0.189928	0.0909801
ZMAT5	4	12	-0.901711	0.248414	-1.15013	0.029	NA	-0.901711	-0.957563	0.258693	NA	NA	NA	NA	NA	NA	0.373208	0.57974	0.580929	-0.62483	-0.187683	0.12362
CBX5	4	12	-0.0671826	0.346194	-0.413376	0.029	0.0472892	-0.178097	-0.101252	-0.0331132	0.682729	0.424465	0.372377	0.555577	0.0960899	0.320011	-0.890224	-0.192278	0.870089	0.107419	0.782152	0.116806
DNAJA2	4	12	-1.03104	0.8384	-1.86944	0.029	-2.38237	-1.31763	-0.744455	0.431595	1.3676	-0.896166	0.988526	-0.132584	-1.52677	0.775419	1.54466	-0.663649	0.901381	1.60052	-0.936173	0.965551
RABGAP1	4	12	-0.876954	0.504677	-1.38163	0.029	-0.721085	-1.03282	-0.452522	-2.72501	0.536564	-0.515504	0.472791	-1.57193	1.16321	-0.493322	0.728281	1.1949	1.2452	-0.278353	1.38701	-1.1168
SEC62	4	12	-1.72701	-0.294435	-1.43257	0.029	-1.70621	-2.09123	-0.284176	-1.7478	-0.324777	0.899797	0.329082	-0.264093	-0.748417	0.051884	-1.43329	0.47992	1.03645	-0.362526	-1.57549	-1.77315
VCX2	4	12	-0.872399	0.13778	-1.01018	0.029	-0.815359	-0.929439	-0.604233	-1.00589	0.20811	0.22847	-0.0257456	0.648267	-0.945283	-1.50103	-0.561057	-0.692169	2.81182	0.350868	0.0674512	0.590039
CDKN1C	4	12	-0.479874	0.277251	-0.757125	0.03	-1.24791	1.2452	-1.00826	0.0485171	0.524285	0.459719	-0.161302	0.0834144	0.279647	-0.338086	0.78849	-0.00181539	-0.446581	0.274854	0.666488	0.405452
VEGFB	4	12	-0.79595	-0.168967	-0.626983	0.03	-0.971823	-0.620077	-1.00113	0.297987	-1.03164	-0.191011	-0.39984	-0.53214	0.193454	1.85284	-0.146924	-0.486192	-0.0684145	0.512402	-0.243416	-0.0579176
DRD2	4	12	-1.7585	0.0925447	-1.85104	0.03	-1.79217	0.240076	-1.83534	-1.72483	-0.244921	-0.35401	1.61557	-0.262588	1.54546	0.633215	0.533395	-0.411327	-1.86703	3.19882	-1.43804	0.430011
CHMP2A	4	12	-5.65582	2.21211	-7.86793	0.03	NA	-5.65582	-6.24207	-0.544816	NA	NA	NA	NA	NA	NA	3.20793	5.9502	1.21629	3.32082	0.997636	-6.2896
NUDT14	4	12	-0.133729	0.421078	-0.554807	0.03	-0.347157	0.0132316	-0.28069	0.168855	1.24283	0.479524	0.274498	0.500518	1.51892	-2.44812	0.498142	-0.0511838	0.362632	-0.0741185	0.660151	-0.181306
NOC2L	4	12	-0.523822	0.393331	-0.917153	0.03	NA	-0.924289	-0.523822	-0.195289	NA	NA	NA	NA	NA	NA	0.826913	0.611825	0.174837	1.04438	0.0885638	0.0224254
GLRX2	4	12	-0.34478	0.224628	-0.569408	0.03	-0.3672	-0.322361	-0.429152	-0.245278	0.584494	0.187433	-0.370686	0.194959	0.267843	0.254296	-0.116106	0.792055	0.565084	0.0486359	0.431595	-0.635525
ANKRD17	4	12	-1.92387	0.715408	-2.63928	0.03	-2.37445	-1.4733	-3.01575	-1.27247	-1.2487	0.284678	3.10415	1.06854	-1.89912	-4.60217	0.677183	-0.864477	1.08676	4.67473	2.39155	0.753632
OR7C2	4	12	-0.892006	-0.0768022	-0.815204	0.03	1.19371	-1.10531	-1.1065	-0.678701	-0.392472	-0.755943	0.251405	0.269428	-0.246822	-0.128069	0.0522802	-0.160827	-0.0221172	0.281984	-0.815359	-0.0255356
USP19	4	12	-0.722788	-0.201765	-0.521023	0.03	0.345402	-1.05303	-1.09779	-0.392551	1.00912	-0.64424	-0.159401	0.36794	-0.493322	0.834835	0.609845	-0.501244	-0.527783	-0.266113	-0.138288	-0.244129
ATR	4	12	-3.25738	-0.415169	-2.84221	0.031	-3.70577	-6.2896	-2.80898	0.0347563	-3.85115	1.31056	-0.761092	-1.47726	-0.313646	0.222607	-0.516692	0.448232	-2.41525	1.25313	1.52407	-1.54697
PLK1	4	12	-4.29717	1.54962	-5.84678	0.031	0.358909	-4.4358	-5.34686	-4.15853	-2.00884	-2.2473	1.39295	1.55932	2.14239	1.53991	3.71337	-10.2903	2.72071	1.98672	7.29301	-4.40808
DUSP27	4	12	-0.371973	0.0694713	-0.441445	0.031	-0.540459	-0.188357	-0.327867	-0.41608	0.275369	0.151625	0.626877	-0.300178	0.0569543	1.03962	-0.602252	-0.234028	-0.457276	-0.293405	0.0819884	1.01982
MORC2	4	12	-0.131119	0.0856663	-0.216785	0.031	NA	-0.11262	-0.131119	-0.205231	NA	NA	NA	NA	NA	NA	-0.143675	0.163666	0.378239	0.314861	-0.114918	0.00766629
SPIN2A	4	12	-0.898344	0.323734	-1.22208	0.031	-0.0377477	-1.19364	-0.603044	-1.22494	0.921187	1.08636	1.1434	0.224588	-0.0782381	0.204862	-0.634733	0.790867	2.41056	0.422881	-1.68442	-0.360981
ZNF101	4	12	-0.99856	0.558826	-1.55739	0.031	-2.41683	0.419712	-2.68737	1.0832	1.30819	-0.662065	0.293511	0.0894749	1.11924	0.288124	1.25313	-0.496094	0.917622	0.82414	0.0840482	0.963175
HTR1D	4	12	-0.057779	0.165924	-0.223703	0.031	-0.00495773	-0.144745	0.108884	-0.1106	0.439121	0.0804436	0.297631	-0.155757	0.251405	0.284519	0.0554094	0.0369151	0.335816	-0.100816	-0.00982592	0.454569
CDS2	4	12	-0.311151	0.148792	-0.459943	0.031	-0.313409	-0.308893	0.0964464	-0.342285	0.298661	0.359424	-0.314557	-0.185346	0.370594	0.208664	0.548844	0.221459	0.0889203	-0.739306	0.000412965	-0.139397
LRRC8D	4	12	-0.300178	0.281667	-0.581846	0.031	NA	-0.0492032	-0.300178	-0.48738	NA	NA	NA	NA	NA	NA	0.452589	-0.0703555	0.661339	0.402283	0.1378	0.161052
BLM	4	12	-0.746436	-0.0682106	-0.678225	0.031	-0.492529	-0.53016	-0.962712	-1.16037	0.31403	-0.124821	-0.141853	0.381368	-0.930627	-0.168274	-0.0116005	-0.921517	-0.430736	-0.00236995	0.474375	0.672034
COASY	4	12	-0.301743	0.40567	-0.707413	0.031	-1.01302	0.187987	-0.542439	-0.0610469	1.00556	0.753236	0.825724	0.714021	-0.35302	0.635988	0.70293	-0.376707	0.0749773	-0.00990911	0.175352	-0.512335
SLC16A8	4	12	-0.63499	0.0185138	-0.653504	0.031	-0.313924	-0.946075	-0.323905	-1.01025	-0.373974	-0.805456	0.975454	-0.133377	1.20441	0.0499827	-0.0129552	0.152852	0.692235	1.51416	-0.744455	-0.274194
U2SURP	4	12	-2.18293	0.312247	-2.49518	0.032	-3.24708	-1.04867	-3.04506	-1.3208	-1.19721	3.68802	2.41769	0.989318	1.85086	-0.313329	-2.16728	-3.44949	-0.318875	1.49594	0.937824	-0.765449
UBE2E4P	4	12	-0.234266	0.147049	-0.381315	0.032	-0.311864	0.141999	-0.156668	-0.326282	0.070422	-0.190813	0.403867	-0.313725	-0.0681769	0.574195	0.0923269	0.45655	0.48507	0.201772	0.320565	0.0897918
MTNR1B	4	12	-0.406851	0.149505	-0.556356	0.032	-0.371874	-0.441827	0.153051	-0.494906	0.872465	0.0460612	0.297472	-0.0254247	0.0634901	0.532603	-0.289167	-0.39069	-0.875568	0.235521	0.344649	0.247562
TGOLN2	4	12	-0.13096	0.0692832	-0.200243	0.032	NA	-0.163481	-0.13096	0.0372914	NA	NA	NA	NA	NA	NA	0.0175215	-0.133575	0.121045	0.394242	0.165686	-0.0464701
ZNF224	4	12	-0.324024	0.293868	-0.617892	0.032	-1.26692	0.850283	-0.497679	-0.15037	0.201297	-0.0443311	-0.0892103	1.18817	1.10974	2.8245	0.515966	-0.321568	0.103378	0.499726	0.0335125	0.386439
PMCH	4	12	-0.476685	0.523334	-1.00002	0.032	NA	-0.0962215	-0.476685	-0.624038	NA	NA	NA	NA	NA	NA	0.6653	0.946538	0.381368	0.816614	-0.527387	-0.425191
TERF1	4	12	-0.377143	0.0600578	-0.4372	0.032	-0.673156	-0.346523	-0.407762	-0.255537	0.516363	-0.387045	0.71521	-0.446977	0.176144	-0.144983	0.568649	0.112132	-0.396671	-0.227373	0.662923	0.00798318
TSPAN15	4	12	-0.249516	0.456926	-0.706442	0.032	NA	-0.00937832	-0.4141	-0.249516	NA	NA	NA	NA	NA	NA	0.324447	0.835231	-0.0135454	0.575383	0.698573	0.33847
ZNF793	4	12	-0.475497	0.0698674	-0.545364	0.032	-0.486588	-0.464406	-0.554323	0.149446	-0.816547	-0.200517	-0.132624	0.292244	0.27327	0.823744	0.47081	0.52785	-0.287226	0.205416	-0.0656814	-0.0690483
BCL2L13	4	12	-0.279739	0.209972	-0.489711	0.032	-0.427964	-0.415288	-0.14419	0.906135	-0.0768517	-0.230384	0.525473	-0.244604	-0.00793252	0.299294	-0.0336163	0.374001	0.662923	0.571026	0.203079	0.216864
OR1G1	4	12	-0.253873	0.193652	-0.447525	0.032	-0.197903	-0.368389	-0.260924	-0.246822	-0.0842986	-0.126445	2.18399	-0.636714	-0.798723	0.879199	0.344055	0.0597666	0.938616	-0.0980436	0.327537	0.481901
PIGU	4	12	-0.422418	0.340153	-0.762571	0.032	NA	0.228509	-0.422418	-0.532933	NA	NA	NA	NA	NA	NA	0.449816	0.436744	0.185135	0.243562	0.788094	-0.256131
PNO1	4	12	-3.39879	0.0884054	-3.48719	0.033	-1.45706	-4.18625	-2.61132	-6.28168	1.1236	2.4062	-2.78284	-2.0437	-1.66422	-0.961524	2.81261	-6.17473	4.80148	0.496953	4.24297	-0.320142
PPIAL4D	4	12	-0.641071	-0.257557	-0.383514	0.033	-0.630376	-0.706825	0.191315	-0.651766	0.315297	-0.241396	-0.165184	-0.071425	-0.528179	-0.683455	-0.467575	0.549636	-0.273718	-0.486984	-0.381896	0.921583
SDC1	4	12	-0.276452	0.202129	-0.47858	0.033	0.110944	-0.604233	-0.147914	-0.404989	0.136968	-0.0831102	0.328092	0.446647	1.10855	0.267289	1.17391	0.650644	0.00772571	-0.693753	-0.135476	-0.194179
SENP3-EIF4A1	4	12	-0.957166	0.518343	-1.47551	0.033	-0.863288	-1.09422	0.74373	-1.05104	0.0695506	0.723528	0.0363922	0.837608	0.899005	-1.93714	0.468829	1.24837	0.0622225	-0.020921	1.09983	0.567857
FDXR	4	12	-1.0348	0.0277728	-1.06258	0.033	-1.37229	-0.739702	-1.32991	0.0123364	-1.14096	0.0260814	0.546863	-0.0410037	-1.99894	2.0402	0.561123	-0.484607	0.0291196	0.857809	0.0264261	0.25798
UBE4B	4	12	-0.883292	0.0794177	-0.96271	0.033	-1.54341	-0.898938	-0.597499	-0.867646	0.0166382	1.12796	2.17844	0.142197	-1.2079	-1.10056	0.189057	-0.694546	2.13645	0.258772	-0.233672	-0.536102
DDX55	4	12	-0.396097	0.137365	-0.533461	0.033	-0.728611	-0.223967	-0.372944	-0.419249	0.119817	0.154912	-0.133892	0.0485567	0.949707	-0.290395	0.329636	0.210566	-0.369735	0.61341	-0.771391	0.353918
SLC17A2	4	12	-1.24811	-0.193882	-1.05423	0.033	-1.87139	-1.24514	0.877219	-1.25108	-0.709994	1.00952	-0.590765	0.944161	-2.16728	-0.212361	0.307494	-0.319667	-0.0999845	-0.47312	-0.175404	0.987733
PPIAL4F	4	12	-0.641071	-0.257557	-0.383514	0.034	-0.630376	-0.706825	0.191315	-0.651766	0.315297	-0.241396	-0.165184	-0.071425	-0.528179	-0.683455	-0.467575	0.549636	-0.273718	-0.486984	-0.381896	0.921583
LMO3	4	12	-0.387402	0.136553	-0.523954	0.034	-0.516296	-0.140071	-0.371003	-0.403801	1.2559	-0.266984	0.379348	-1.00826	0.388736	0.567461	0.228589	-0.462425	0.689463	0.0445164	-0.241435	-0.1819
FOXA2	4	12	-0.555907	0.00106314	-0.55697	0.034	-1.19087	-0.298436	-0.630376	-0.481438	0.892271	-0.0675827	0.836816	0.05026	-1.62778	1.75777	0.392063	-0.19109	-0.462029	0.173807	-0.192437	-0.0481337
CDKN2C	4	12	-1.05144	0.438586	-1.49003	0.034	-1.20315	-0.130366	-2.20372	-0.899731	0.494577	0.731846	0.382596	3.07603	-0.356268	0.791263	-1.34456	-0.881509	0.93822	1.9487	-0.795554	-1.28396
FOCAD	4	12	-0.657707	-0.0265378	-0.63117	0.034	-0.926666	-0.87636	0.0404761	-0.439055	-0.0675431	0.783737	-0.476685	0.0774331	0.438725	-0.21648	-0.123197	-0.241396	0.0144675	-0.74089	0.096288	1.03645
QPRT	4	12	-0.56171	0.29975	-0.86146	0.034	-0.743267	-0.76228	0.300483	-0.380153	0.281707	-0.592349	-0.405385	1.22421	-0.0907155	1.04992	0.488239	1.05903	0.0527951	1.14895	0.317793	-0.544024
ZBTB20	4	12	-0.374647	0.154576	-0.529223	0.034	-0.395879	-0.0469058	-0.525803	-0.353416	-0.965881	0.0832956	-0.222224	-0.266113	0.493388	-0.455691	0.27327	-0.336462	0.44229	0.323615	0.225856	0.328329
FZD4	4	12	-0.37643	0.392519	-0.768948	0.034	-0.868438	0.052597	0.148654	-0.805456	0.242136	0.542902	1.50149	-0.0870317	-0.314518	0.796808	-0.362051	1.10736	0.0821469	-0.548777	1.22421	0.680352
ENPEP	4	12	-1.02649	0.649317	-1.6758	0.034	-3.65784	-0.36114	-0.679493	-1.37348	1.25907	4.28654	-2.25403	1.98672	-0.444996	-1.33307	0.343381	-1.05382	1.62428	1.37711	-0.344899	0.955252
UNG	4	12	-0.109848	0.378972	-0.48882	0.034	-0.153261	-0.39984	0.263526	-0.066434	0.512005	-0.132267	0.259406	0.971889	0.763535	0.334667	-0.251536	0.292085	0.695008	1.29947	0.423277	0.200861
SLC38A3	4	12	-1.02926	-0.02815	-1.00111	0.034	-2.80542	0.0270915	-1.20038	-0.858139	2.44779	0.103378	-0.894581	-0.176117	-0.129455	-0.21759	0.596773	1.89799	0.0731552	1.93681	-0.555907	-1.26613
MAZ	4	12	-0.158702	0.297076	-0.455778	0.034	-0.820112	-0.285443	-0.0319605	0.277231	0.0188722	0.6958	-0.67276	0.305117	0.560727	0.125957	0.979415	0.320684	0.905739	0.167033	0.289035	0.0973575
OR7A17	4	12	-0.812784	0.220437	-1.03322	0.035	0.0931191	-0.500848	-1.7581	-1.12472	0.407432	-1.25227	-0.253041	0.654605	0.481505	1.04279	2.12536	0.0334412	-0.896562	1.1339	-0.519069	-0.440243
SAPCD2	4	12	-0.909633	0.045269	-0.954902	0.035	-1.20988	1.0012	-0.609382	-1.38021	-0.437866	0.158319	0.176421	-0.448561	2.74131	1.70192	0.90257	-1.18057	-0.543628	0.621728	-0.211688	-0.0677808
MAP2K6	4	12	-0.34793	0.661339	-1.00927	0.035	-0.327193	-0.368666	0.19793	-0.598687	-0.276452	0.870485	0.787698	0.64391	-0.219451	-0.77654	0.795224	-0.841502	1.32007	1.66548	-0.0386905	0.678768
SHOX2	4	12	-0.517881	0.0318805	-0.549761	0.035	-0.422814	-0.612947	-0.0339688	-0.941322	-0.0470246	0.218844	-0.445789	1.22936	0.48705	0.110786	0.207872	0.118549	-0.264093	-0.257755	-1.03124	-0.256448
CDK16	4	12	-2.6442	1.87225	-4.51645	0.035	-0.594726	-1.25266	-4.5784	-4.03573	2.46443	-1.20077	-0.17069	1.32601	4.17563	3.09742	-2.6133	2.41848	4.38953	6.21559	-2.99951	-5.08542
GHRH	4	12	-0.308418	-0.0231964	-0.285221	0.035	-0.743267	-0.331709	-0.285126	-0.14831	0.34049	-0.255378	-0.0443707	0.461699	0.140256	-0.00202216	-0.0673054	0.330349	0.175074	-0.148825	-0.793177	-0.124623
RFC4	4	12	-2.43248	-0.896364	-1.53611	0.035	-3.07081	-1.79415	-3.77272	-0.62483	-1.62144	1.30145	1.10855	-1.46577	-2.53804	-0.446185	-1.34654	-1.66858	0.188621	0.883557	2.47037	-1.87575
KRT222	4	12	-0.715539	-0.145517	-0.570022	0.035	NA	-0.859723	-0.290078	-0.715539	NA	NA	NA	NA	NA	NA	-0.244644	-0.229552	-0.0614826	-0.322638	0.0854346	0.166003
TNFRSF13C	4	12	-0.352881	-0.037823	-0.315058	0.035	-0.568583	-0.649785	0.111934	-0.137179	-0.0336123	-0.115235	-0.0264982	-0.0581949	0.229737	0.380022	-0.113531	0.358117	-0.0420336	-0.380312	-0.346325	0.0193397
INTS4	4	12	-0.981329	0.489883	-1.47121	0.035	-1.97715	0.770269	-1.48637	-0.476289	0.181372	0.798393	1.30106	1.46227	-0.616908	-0.694942	1.51614	-0.121256	3.2309	-0.00954072	2.386	-0.937361
DHX37	4	12	-0.973605	0.199851	-1.17346	0.035	-1.03916	0.268913	-0.908049	-1.26534	1.08003	0.295096	-0.772975	0.104606	0.757594	0.610637	0.704515	0.465661	-0.263816	-1.38338	-0.264251	-0.6177
USP21	4	12	-0.956968	-0.0331984	-0.92377	0.035	-0.946075	-0.936569	-0.967861	-1.20909	0.304087	-0.367438	1.31769	-0.0731679	-1.34496	0.00951216	-0.791593	-1.36159	1.02695	0.00677108	0.0328391	-0.510354
TOB1	4	12	-0.312933	0.340232	-0.653166	0.035	-0.865269	-0.426379	-0.199487	0.48705	0.366158	0.674807	0.689067	0.103735	0.513986	0.748483	0.0571919	0.276756	0.314307	-0.264014	-0.302793	0.683521
ERH	4	12	-2.98842	-0.134585	-2.85383	0.035	-4.2219	-2.69371	-1.78306	-3.28312	-2.18035	0.77938	1.36483	0.806315	-2.99159	-3.21064	0.431199	-3.56753	0.572214	0.0807605	-1.19919	-0.34993
YY2	4	12	-1.4626	-0.511741	-0.950862	0.035	-1.69037	-0.78367	-1.23484	-2.65331	0.684709	0.709268	-0.360863	-0.495698	-1.04867	1.11132	0.00230851	-0.527783	-1.08273	-1.6567	-1.16631	-1.79098
NUP153	4	12	-1.03421	0.170737	-1.20495	0.035	-1.6357	-0.16253	-1.16235	-0.906068	-0.446185	1.51931	0.37099	-0.282433	-1.72285	0.217696	-1.24039	1.84214	-0.286077	1.11449	0.123778	1.25392
CDH5	4	12	-0.254963	0.371208	-0.626171	0.035	-0.767826	0.133364	-0.345256	-0.164669	0.379982	-0.0125115	0.49933	1.09706	0.362434	0.639949	0.298344	0.0155885	0.709664	0.123936	1.02576	-0.63711
CORO6	4	12	-2.45763	-0.20455	-2.25308	0.035	-2.93098	-3.0102	-1.93595	-1.98428	-0.608194	0.0117343	-0.420834	0.825328	-3.17142	-4.40412	-1.89436	0.801958	0.716002	2.08932	-0.561057	0.197138
POLE2	4	12	-2.96921	0.035901	-3.00511	0.035	-1.5549	-3.16825	-3.74459	-2.77016	-3.36631	4.31823	0.458134	-0.0717023	-1.49191	3.57908	0.960006	-3.44474	1.9895	-1.89872	0.143504	-0.428756
PICALM	4	12	-1.85396	-0.830807	-1.02315	0.035	NA	-1.85396	-1.39566	-1.92367	NA	NA	NA	NA	NA	NA	-1.31763	-0.578881	-0.916367	-0.4446	-1.87337	-0.745248
BCL3	4	12	-0.316974	0.379309	-0.696282	0.035	0.235639	-0.462821	-0.439451	-0.194496	-0.0638989	0.670449	-0.47827	1.58744	0.313554	0.206921	0.445063	1.25154	0.0262993	0.632423	-1.01698	1.00675
CTNNB1	4	12	-0.0595615	1.20361	-1.26317	0.036	0.309237	-1.06016	-0.42836	0.463284	3.15327	0.346194	2.12893	1.6425	0.669261	3.7811	0.764724	0.62767	2.42918	-0.297247	1.87977	-1.09382
UBE3D	4	12	-0.262271	0.263229	-0.525499	0.036	NA	-0.262271	-0.292177	0.166558	NA	NA	NA	NA	NA	NA	0.313079	0.783341	0.0362892	0.213378	0.421296	-0.30303
MRPS24	4	12	-1.32357	0.359364	-1.68293	0.036	NA	-0.781294	-2.19818	-1.32357	NA	NA	NA	NA	NA	NA	-0.226225	1.47812	0.944954	1.20599	-0.542043	-0.73178
RPL6	4	12	-4.26488	-2.0837	-2.18118	0.036	0.594396	-4.71704	-3.81272	-5.09731	-2.91593	-0.707617	-1.97755	-1.99022	-6.11531	-3.7438	4.50836	-2.17719	3.5676	-3.1128	10.3589	-2.57171
KLF6	4	12	-0.508671	0.378833	-0.887504	0.036	0.26004	-0.324777	-1.18572	-0.692565	-0.273124	-0.27665	1.77758	0.317753	-0.937361	-0.0200099	0.439913	-0.0842589	0.668073	0.470018	0.508044	1.45237
KIAA1429	4	12	-0.874181	-0.130366	-0.743815	0.036	-0.484211	-0.473516	-1.67254	-1.26415	0.540129	1.41118	-1.09184	0.469226	0.704911	1.33552	-0.356743	-0.143438	-0.239376	-0.117295	-0.256329	-1.19919
HID1	4	12	-0.245832	0.0529535	-0.298786	0.036	NA	-0.245832	-0.383916	-0.199448	NA	NA	NA	NA	NA	NA	-0.108699	0.201455	0.187433	-0.0815258	-0.248763	0.570234
FBXO7	4	12	-0.873785	-0.265935	-0.607851	0.036	-1.22018	-0.97816	-0.76941	0.706495	-0.50877	0.393291	-0.431925	-0.0781985	-0.395364	0.172658	0.813445	-1.02728	-0.222581	-0.309289	-0.529368	1.51852
RBM3	4	12	-0.676919	-0.295445	-0.381474	0.036	-1.33624	-0.583635	-0.770203	0.95446	-0.251536	-0.339354	-0.933796	-0.504809	0.89544	0.349521	-0.507582	0.591623	0.0739474	-0.201032	-0.53729	-0.404989
CYB5R3	4	12	-0.979091	-0.287186	-0.691905	0.036	-1.58183	-0.37635	-1.68086	0.625293	1.15212	-0.285562	-0.146369	-0.800703	0.763139	-0.28881	-0.563037	-0.599875	0.823744	-0.699695	-0.316657	0.461699
CCL17	4	12	-0.519623	0.614796	-1.13442	0.036	-0.393027	0.90455	-0.64622	-0.777333	1.51258	0.658566	-0.0303207	-0.383282	0.971889	0.725905	0.964363	0.183155	0.571026	0.989714	-1.09422	0.280717
POU2F3	4	12	-0.215748	0.238432	-0.45418	0.036	-0.0718211	0.125996	-0.359674	-0.361774	-0.568979	0.454173	-0.163402	0.717586	-0.252962	1.57318	-0.00529443	0.311772	0.238016	0.0574692	0.478732	0.238848
MRPL32	4	12	-3.2649	0.053112	-3.31802	0.036	NA	-3.2649	-4.04366	-2.62598	NA	NA	NA	NA	NA	NA	-0.169621	0.654605	0.275845	-0.894581	-0.574524	0.891479
ARPP19	4	12	-0.513523	-0.115556	-0.397968	0.036	NA	-0.56779	-0.513523	-0.373578	NA	NA	NA	NA	NA	NA	0.149406	-0.516296	-0.237593	-0.497283	0.0601231	0.00648192
CHRNA9	4	12	-0.479276	0.357681	-0.836957	0.036	-1.07679	-0.950433	-0.00811869	0.512798	0.734619	-0.395245	0.340133	0.460907	1.69202	0.588455	-0.104183	-0.214302	0.375229	1.0729	-0.430736	0.229064
SLITRK4	4	12	-1.00886	-0.0048587	-1.004	0.036	-1.75493	0.266734	-1.10135	-0.916367	-0.0559767	0.418127	-0.878737	-0.559472	-1.05144	0.529038	1.07092	-0.461633	-0.417665	0.893855	0.238016	0.0462593
GALK2	4	12	-0.740494	0.146416	-0.88691	0.037	-0.991628	0.0274441	-0.489361	-1.00034	0.0867417	-0.675928	0.20609	-0.229275	-1.04669	1.67221	1.27808	0.478336	-0.305843	0.336053	-0.380113	0.723132
DHODH	4	12	-0.914189	0.267011	-1.1812	0.037	-1.61907	0.331379	-1.23801	-0.590369	0.153922	0.00258737	0.25089	0.645891	0.439913	-1.68126	2.62089	0.477148	0.283133	-0.40895	0.242571	0.325715
ICT1	4	12	-4.32093	1.39157	-5.7125	0.037	NA	1.0424	-5.81823	-4.32093	NA	NA	NA	NA	NA	NA	1.50505	0.373763	2.2228	3.28557	1.27808	0.95446
SLC25A35	4	12	-0.892997	0.243918	-1.13691	0.037	NA	-1.05342	-0.892997	-0.8621	NA	NA	NA	NA	NA	NA	0.268913	0.218924	1.45158	1.13944	-0.265598	-0.561849
DNAI2	4	12	-0.776342	0.0918436	-0.868186	0.037	-0.807437	-0.745248	-0.858535	1.45277	0.47794	0.473979	0.965155	0.143742	0.794036	-0.134803	-0.604233	-0.535309	-0.541647	-0.669591	0.327497	0.0399453
HLA-DRB1	4	12	-0.555234	0.167132	-0.722366	0.037	1.02259	-0.982121	-1.45943	-0.128346	0.32005	0.181848	0.330904	0.555974	0.518739	-0.544816	-0.938549	0.404263	0.100368	-0.00121528	0.152417	0.109439
PLXDC2	4	12	-0.614927	-0.235751	-0.379176	0.037	0.277984	-0.83873	-0.794365	-0.43549	-0.73891	-0.36007	0.0737493	1.28165	-0.436282	-0.338799	-0.458464	-0.215015	-0.181425	-0.256488	0.985357	0.0916535
BUB3	4	12	-0.742079	0.182343	-0.924422	0.037	-1.81831	-0.2919	-0.654935	-0.829223	1.00675	2.27469	-0.380589	1.84729	0.157606	3.92014	-1.22137	-0.316934	-0.811398	-0.12894	0.20708	1.19292
C10orf2	4	12	-0.801693	0.165865	-0.967558	0.037	-0.437866	0.0501016	-1.16552	-1.22731	-0.447769	1.00556	1.40959	-0.4854	-0.219531	0.476752	0.783737	1.86234	-0.273441	-0.145022	0.832458	-2.00963
GRWD1	4	12	-1.43408	-0.315151	-1.11893	0.037	NA	-1.43408	-0.678701	-1.61629	NA	NA	NA	NA	NA	NA	-0.0463116	-0.792385	-0.253596	1.22104	-0.376707	-0.575316
SURF1	4	12	-0.178751	0.180422	-0.359173	0.037	-0.0192811	-0.285681	-0.195249	-0.162253	0.804335	-0.120661	0.547259	0.0365308	0.446647	0.344649	-0.323985	0.112925	0.416939	0.0140952	-0.625226	0.247919
FUBP1	4	12	-2.33107	-0.0369238	-2.29415	0.037	-1.73711	-1.77078	-3.73667	-2.89137	-1.19246	1.95781	3.49907	-0.452126	-5.42212	2.69774	0.162834	-1.72364	-0.288533	0.738976	0.93109	-0.236682
CPEB1	4	12	-0.522238	0.292897	-0.815135	0.037	NA	-0.66048	-0.522238	-0.0116203	NA	NA	NA	NA	NA	NA	0.0903067	0.30892	0.0240494	0.276875	0.923168	0.5227
FEN1	4	12	-0.816151	0.29971	-1.11586	0.038	-1.40121	-0.918744	-0.231572	-0.713559	-0.453315	1.44247	0.542902	0.517155	-0.769806	-1.6567	0.580532	0.546863	0.0822657	-0.0539565	-0.459256	0.737788
PDPN	4	12	-1.56143	-0.122365	-1.43907	0.038	-1.71611	-1.40675	-1.29228	-1.95814	-1.18849	1.18698	-3.24351	3.00235	-1.50063	-0.125375	-0.0409641	2.23152	-0.417269	-1.54143	1.65043	-0.119354
CSAG3	4	12	-0.189743	-0.106025	-0.0837178	0.038	NA	-0.123513	-0.212044	-0.189743	NA	NA	NA	NA	NA	NA	-0.135357	0.0881677	-0.129138	-0.0645723	-0.113928	-0.0981228
C15orf54	4	12	-0.260092	-0.0394748	-0.220617	0.038	NA	-0.396275	-0.118998	-0.260092	NA	NA	NA	NA	NA	NA	0.150238	0.0905444	-0.0145753	-0.139001	-0.0878635	-0.0643742
NSUN3	4	12	-0.670779	0.0152498	-0.686029	0.038	NA	-0.749209	-0.0332083	-0.670779	NA	NA	NA	NA	NA	NA	0.0374736	-0.0534812	1.12122	0.605883	-0.135159	-0.00697393
POLR2L	4	12	-2.25403	0.0180365	-2.27207	0.038	-3.15558	-3.11557	-1.27009	-1.39249	-0.10454	3.39648	0.450608	-1.57589	-4.58633	1.88334	0.878803	-1.50221	-0.237752	0.140613	2.35075	-1.54539
LGI1	4	12	-0.420041	0.252633	-0.672674	0.038	-0.506789	-0.333293	-0.103668	-1.02767	0.193929	0.610241	0.88316	-0.859723	-0.447373	-0.362843	0.311336	-0.18598	0.826517	0.550428	-0.377261	0.482297
C8orf86	4	12	-0.119948	0.69681	-0.816759	0.038	NA	-0.723858	-0.119948	0.303889	NA	NA	NA	NA	NA	NA	-0.114205	1.2155	1.01507	0.378556	-0.0791095	2.28618
OCM2	4	12	-0.676523	0.584097	-1.26062	0.038	-1.21226	-0.738118	-0.485003	-0.614927	0.485862	0.962779	1.16083	0.683917	-0.562245	0.981396	1.33354	0.682333	0.350789	0.319377	-0.852197	-0.943699
MMACHC	4	12	-0.594726	0.129896	-0.724622	0.038	NA	-0.829619	-0.594726	-0.33868	NA	NA	NA	NA	NA	NA	0.287966	-0.718312	-0.432321	0.97585	0.673222	-0.0281737
SLC38A7	4	12	-1.46359	-0.287602	-1.17599	0.038	-3.53307	-1.02807	-1.89912	-0.972615	-0.197586	0.588851	-1.78345	-1.07085	0.56548	-0.994401	-0.377618	0.440309	-0.637506	-1.8496	0.361999	0.863751
SLC7A5P2	4	12	-0.646814	-0.232662	-0.414153	0.038	0.44229	-0.758715	-0.534913	-0.763865	0.606676	-0.0890915	0.438329	-0.299149	-0.0912305	-0.506393	-0.230582	-0.526199	-0.234741	-0.763865	-0.310636	0.15107
WDR3	4	12	-1.49904	0.0919724	-1.59102	0.038	NA	-0.556303	-1.49904	-1.74424	NA	NA	NA	NA	NA	NA	0.020833	-1.44517	0.163112	0.52785	1.03408	-1.17582
SBF1	4	12	-0.706033	0.0595686	-0.765601	0.038	0.181531	-0.906861	-0.505205	-0.917555	-0.101371	0.899797	-0.789612	-0.206578	-0.521842	-0.490549	0.25291	-0.0760595	0.60628	0.195197	0.431199	0.250494
XRCC5	4	12	-0.778323	-0.0500529	-0.72827	0.039	-0.605025	-2.155	-0.570959	-0.951621	-0.944095	-0.311547	0.907323	-0.34886	-0.127118	0.0270123	1.0832	-0.707221	1.16638	1.83184	-0.946075	0.84553
ZNF254	4	12	-0.387818	0.112073	-0.499891	0.039	-0.792781	0.0280184	-0.397859	-0.377776	0.554785	0.135859	-0.0868337	0.483485	0.0878904	0.0882866	-0.369894	0.433972	0.276439	0.431199	-0.304932	-0.708013
TP53RK	4	12	-0.931419	-0.21755	-0.713869	0.039	-1.24831	0.958817	-0.614531	-1.30931	-0.746832	-0.0934487	0.567857	-0.67276	-0.689	-0.552342	0.331498	-0.169462	-0.318875	0.119738	-0.265638	-0.146448
HMG20B	4	12	-0.422081	0.416563	-0.838644	0.039	-1.60085	-0.188436	0.251088	-0.655727	0.443874	-0.459652	0.575383	0.062381	1.40127	0.738976	-0.19723	-0.705637	0.801958	0.389251	1.05547	0.0520029
SSR2	4	12	-0.508572	-0.145755	-0.362817	0.039	-0.408554	-0.64424	-0.150924	-0.60859	-0.277283	-0.19109	0.104567	-0.392512	-1.16156	0.034372	-0.516296	0.00753162	-0.172671	0.000245767	-0.118839	0.184819
XPO1	4	12	-2.51942	2.06377	-4.58319	0.039	NA	-2.51942	-2.17441	-3.13181	NA	NA	NA	NA	NA	NA	1.48089	-2.94207	6.70281	2.64664	4.83317	-1.99616
RAB31	4	12	-0.278828	0.308979	-0.587807	0.039	-0.615324	-0.685435	0.202168	0.0576673	0.659754	0.234847	0.116292	0.530226	-0.193348	0.799581	0.502103	0.382477	-0.533329	0.302661	0.315297	-0.00523105
STAB1	4	12	-0.393423	0.516165	-0.909587	0.039	NA	-0.00404272	-0.393423	-0.519069	NA	NA	NA	NA	NA	NA	0.550824	0.117559	0.481505	0.441894	0.561915	0.794828
MRPS18A	4	12	-0.888243	0.44227	-1.33051	0.039	NA	0.536564	-0.973011	-0.888243	NA	NA	NA	NA	NA	NA	0.799185	0.181214	-0.0454798	0.703327	0.813841	0.134473
C2orf27B	4	12	-0.24607	0.125897	-0.371967	0.039	NA	0.0201517	-0.24607	-0.387204	NA	NA	NA	NA	NA	NA	0.383428	-0.183247	-0.0499558	0.30175	0.375506	-0.0989546
C11orf98	4	12	-0.690981	0.350492	-1.04147	0.039	-1.25504	-0.545608	-0.836353	0.569045	-0.647408	0.535772	0.915641	0.950499	0.756405	0.729866	0.386637	-0.709202	0.111736	0.151783	-0.362328	0.314347
AMN	4	12	-0.355198	0.174106	-0.529304	0.039	NA	-0.355198	-0.0902006	-0.44975	NA	NA	NA	NA	NA	NA	0.395708	-0.520257	-0.234345	0.647871	0.340767	0.00744447
POP5	4	12	-1.31466	-0.0819417	-1.23271	0.039	-2.54557	-2.1039	-0.525407	0.234095	0.114034	1.10934	-0.590369	-0.549569	0.249345	0.932674	2.68823	-1.00074	0.594	-0.277917	-0.766638	-1.03995
GALE	4	12	-0.418041	0.0216391	-0.43968	0.039	-0.445392	-0.39069	-0.466386	0.0441599	-0.577297	-0.157896	-0.410931	0.0543795	0.126868	-0.197111	-0.281403	0.566669	0.222964	-0.0111014	0.137998	0.310742
TEX9	4	12	-0.45173	0.115392	-0.567123	0.039	NA	-0.763073	0.00837533	-0.45173	NA	NA	NA	NA	NA	NA	0.411393	-0.00604307	-0.225116	0.236828	-0.252962	0.342589
TARDBP	4	12	-1.77315	0.0187257	-1.79188	0.039	-1.69631	-3.1635	-1.85	0.368099	-0.00738193	2.78964	-0.772975	-1.0459	-1.20909	0.0448333	0.566669	0.927921	-0.00757206	1.17153	1.03131	-2.28334
ADCY10	4	12	-0.738712	0.535475	-1.27419	0.039	-1.06649	0.422485	-0.410931	-2.115	0.177253	1.34186	2.94412	1.55496	-0.224838	2.90293	-1.24197	-0.705637	0.384656	0.803938	-0.225472	0.686294
CCNA1	4	12	-0.0937836	0.277508	-0.371292	0.039	-0.00031968	0.160933	-0.187248	-0.511939	1.05388	0.19175	1.13627	0.0475665	0.289154	-0.0657606	0.526265	0.156101	0.265863	1.5514	0.517551	-0.7908
LIMCH1	4	12	-0.483023	0.501508	-0.984531	0.039	NA	0.232035	-0.549965	-0.483023	NA	NA	NA	NA	NA	NA	0.508044	-0.0923792	0.730658	1.04636	0.494973	-0.475893
ACP2	4	12	-0.650241	-0.0494211	-0.60082	0.039	-1.26415	-1.04867	-0.251813	-0.219412	-0.666818	-0.155638	-0.486984	1.58428	1.47455	0.219993	-0.309606	0.0567958	-0.35607	-0.659292	0.456946	1.53199
PPIAL4E	4	12	-0.641071	-0.257557	-0.383514	0.04	-0.630376	-0.706825	0.191315	-0.651766	0.315297	-0.241396	-0.165184	-0.071425	-0.528179	-0.683455	-0.467575	0.549636	-0.273718	-0.486984	-0.381896	0.921583
IVL	4	12	-0.227413	0.232748	-0.460161	0.04	NA	-0.475893	-0.104381	-0.227413	NA	NA	NA	NA	NA	NA	-0.0862395	-0.117295	0.363226	0.499726	0.102269	0.551616
XRCC6	4	12	-3.21083	2.26479	-5.47563	0.04	-4.3447	-2.07697	-0.363398	-4.6299	-1.17582	1.57318	3.31131	3.16792	-0.0648892	-5.02997	4.55589	2.9564	-2.58835	3.44758	6.33443	-5.06958
SPATA32	4	12	-0.286235	-0.0317011	-0.254534	0.04	NA	-0.286235	-0.398651	-0.224521	NA	NA	NA	NA	NA	NA	0.0192446	-0.00409817	-0.059304	-0.00131907	-0.227928	-0.171839
TBC1D23	4	12	-0.40895	0.0828995	-0.49185	0.04	NA	-0.40895	-0.750793	0.0708181	NA	NA	NA	NA	NA	NA	0.0544984	0.117678	0.059529	0.00308211	0.41179	0.10627
C17orf104	4	12	-1.14532	-0.322361	-0.822958	0.04	NA	-1.0455	-1.18533	-1.14532	NA	NA	NA	NA	NA	NA	0.948519	-0.702864	-0.406574	0.773834	-1.28396	-0.238148
SLC35G1	4	12	-0.369102	0.0542805	-0.423382	0.04	NA	-0.612155	-0.35298	-0.369102	NA	NA	NA	NA	NA	NA	1.2967	-0.205231	0.313792	-0.221986	0.834835	-0.42321
TGIF1	4	12	-2.64242	-0.0487873	-2.59363	0.04	-2.66361	-2.62122	-0.477477	-3.35086	-5.12504	0.788886	0.368416	-0.768222	-4.75269	0.479128	-0.502036	-1.05461	1.5514	0.660943	1.76649	-0.46599
AQP4	4	12	-0.534517	-0.000679744	-0.533837	0.04	-0.0138306	-0.541251	-0.527783	-0.800307	0.117559	-0.493718	0.456154	0.349323	-0.427964	-0.508374	-0.223531	-0.016536	0.31704	0.662923	0.0151765	-0.696922
CYP26C1	4	12	-0.671353	0.27838	-0.949733	0.041	0.576571	-0.334838	-1.00787	-1.22494	0.0651933	0.388181	1.37592	-0.477081	0.216428	1.61081	0.342272	0.340331	-0.960335	0.12865	0.987733	-0.0426278
MRPS28	4	12	-2.49883	0.0808991	-2.57973	0.041	-2.64974	-1.27722	-2.34791	-4.21794	-1.28554	1.67498	0.593604	0.256792	-3.01298	-4.33678	-0.0949935	-0.410535	0.421692	1.80728	1.36681	-1.14215
NMUR1	4	12	-0.0756634	0.189136	-0.2648	0.041	-0.0110697	-0.0864376	-0.0648892	-0.209747	-0.0599378	0.280994	0.203871	-0.369458	0.310306	0.292006	0.0250832	-0.244208	0.27636	0.174401	-0.0727321	0.24574
PPP1R42	4	12	-0.849028	0.217002	-1.06603	0.041	NA	0.301948	-0.849028	-0.920328	NA	NA	NA	NA	NA	NA	0.609448	0.117401	-0.524218	0.316604	0.595188	-0.0945578
C9orf72	4	12	-0.232761	0.358414	-0.591174	0.041	NA	0.214131	-0.294554	-0.232761	NA	NA	NA	NA	NA	NA	0.61539	-0.158292	0.305196	0.35475	0.405848	0.362078
FOLR1	4	12	-0.330837	0.241145	-0.571983	0.041	-0.251932	0.076126	-0.409743	-0.549173	-0.488172	0.127937	-0.100064	0.676787	-0.529764	-0.184039	0.354354	-0.07499	0.638364	0.546467	0.605883	0.683125
MLLT4	4	12	-0.289325	0.378972	-0.668297	0.041	NA	-0.382807	-0.289325	0.231956	NA	NA	NA	NA	NA	NA	0.532999	0.224944	1.04715	0.16331	0.555974	-0.404593
SENP5	4	12	-0.368616	0.287055	-0.655671	0.041	-0.875172	0.653417	0.0123721	-0.749605	1.16915	0.194682	0.242928	0.611033	0.862959	0.611825	0.445855	0.0811566	-0.079466	-0.0438557	-0.298198	0.331181
EIF2B2	4	12	-1.44339	1.45891	-2.9023	0.041	0.196227	-2.25839	-2.00607	-0.880717	2.54365	0.552012	1.59497	1.32284	-5.89349	2.11744	2.32777	-2.10034	1.85323	-0.780105	1.96771	-0.493718
FAM129A	4	12	-0.426379	0.191572	-0.617951	0.041	NA	-0.426379	0.00555106	-0.577693	NA	NA	NA	NA	NA	NA	-0.152311	0.211318	0.92594	-0.199329	0.171826	0.443478
DGCR6	4	12	-2.14272	1.25828	-3.401	0.041	-1.61867	2.32579	-2.66678	-3.99216	3.1909	-0.472328	1.21233	2.03624	0.57063	-0.464406	1.30423	1.43177	0.0175136	3.79853	5.77987	-4.07931
ATP1A2	4	12	-0.237249	0.336232	-0.57348	0.041	-0.484211	-0.513523	0.00971418	0.109716	0.629254	0.17654	-0.0154111	0.657378	-0.00944962	0.379229	0.491804	0.811068	-0.35504	0.99724	0.293234	-0.82447
ATP5H	4	12	-2.5214	1.18024	-3.70165	0.041	-0.852197	-2.40891	-3.09537	-2.6339	0.95961	2.96789	-2.75749	2.6613	-4.64574	-1.85158	1.40088	-1.24593	3.59731	0.781756	1.60408	3.12316
CCDC94	4	12	-0.414496	-0.0221291	-0.392367	0.041	NA	-0.216599	-0.711974	-0.414496	NA	NA	NA	NA	NA	NA	-0.191327	-0.404593	0.147069	0.89029	0.943765	-0.191407
SHMT2	4	12	-0.931023	0.427773	-1.3588	0.041	-1.54816	-1.34733	-0.366408	-0.514712	4.85297	1.26937	-0.692565	1.41791	1.97048	-4.46353	0.299968	0.555577	-0.0427466	0.158794	1.35889	-1.20038
CRABP1	4	12	-0.950829	0.224707	-1.17554	0.041	-1.39408	-0.507582	-0.401028	-2.42832	-0.948848	0.624501	-0.175087	0.697385	-0.435886	-2.13441	0.872862	1.36958	1.1034	2.1721	-0.246228	-0.208994
H2AFY2	4	12	-0.501838	0.278677	-0.780515	0.042	-0.398255	-1.15601	-0.605421	-0.0862791	0.664508	0.642722	0.777399	0.519135	-0.0478961	-0.603044	-0.976972	0.233659	0.607468	0.323695	-0.579674	-0.195487
SF3A2	4	12	-2.22135	0.875832	-3.09718	0.042	-0.568187	-2.39821	-2.04449	-3.38334	-2.44377	3.10653	1.26659	-1.32159	-4.45957	0.48507	5.06291	-2.2263	2.53494	1.51535	3.01265	-0.94766
SOX9	4	12	-2.05815	-0.449552	-1.6086	0.042	-4.48334	-2.90127	0.246018	-1.21503	0.382715	-0.492529	1.75856	-1.3711	-0.406574	-0.248684	-2.11222	0.156338	-2.68658	1.57992	-1.0253	-0.786839
EPB41L4A	4	12	-0.107206	0.216309	-0.323515	0.042	-0.254032	-0.25934	0.0396205	0.181967	0.114786	-0.751189	0.420108	1.25709	-0.110878	0.216864	0.104408	0.215755	0.12667	0.29565	0.348254	0.439517
OR4D1	4	12	-0.427092	-0.0652972	-0.361795	0.042	-0.394928	-0.0525305	-0.659292	-0.459256	1.33235	-0.242465	-0.26944	-0.141695	0.52785	0.402283	-0.230859	0.0111006	0.484674	0.175352	-0.816547	-0.321885
ADCY5	4	12	-0.705835	0.482693	-1.18853	0.042	-1.43765	0.0998134	-0.927854	-0.483815	0.528246	1.01229	2.53732	-0.94964	-0.0399739	0.300007	1.2452	-2.4299	1.1644	2.82846	-0.1188	0.437141
GCH1	4	12	-0.505403	0.0760345	-0.581438	0.042	-1.0966	-0.401028	-0.441827	-0.568979	1.37949	-1.35645	-0.211054	0.821367	-0.0907155	0.615786	1.05547	-0.372152	0.152892	-0.000823136	-0.295148	0.544486
SOX1	4	12	-1.18849	1.57952	-2.76802	0.042	-1.34773	-1.45666	1.81521	-1.02926	0.718775	-0.949244	-0.2919	2.25608	2.62288	3.01938	3.77159	2.52702	0.0459028	1.36325	1.7958	-3.49069
BAG4	4	12	0.0180349	0.632027	-0.613992	0.042	-0.41608	0.31807	0.0339125	0.0021572	0.878803	1.21906	0.830082	-0.156945	0.683917	0.687482	0.726697	0.580136	0.369247	-0.399444	0.430803	0.265665
KIF2B	4	12	-0.669591	0.108381	-0.777972	0.042	NA	-0.669591	-0.220283	-0.833976	NA	NA	NA	NA	NA	NA	-0.0386033	0.234332	0.229698	0.0304387	0.028268	0.186324
VPS54	4	12	-0.462425	0.170044	-0.632469	0.042	NA	-0.015827	-0.63711	-0.462425	NA	NA	NA	NA	NA	NA	0.48507	0.156101	0.26816	0.183987	-0.182415	0.0519633
RASGRP1	4	12	-0.96192	0.415652	-1.37757	0.042	-0.848236	-0.140388	-1.0756	-1.62699	0.292046	-1.22929	1.36443	0.908908	-1.19206	0.801958	0.719963	0.150753	-0.668798	0.364454	1.53991	0.466849
MEX3B	4	12	-0.645923	-0.138783	-0.50714	0.042	-1.03362	-0.25823	-0.139596	-1.25702	-0.772183	0.550824	-0.603044	0.392261	0.287451	0.290421	-0.0434596	-0.576505	-0.245951	0.924752	-0.234107	-0.516296
EIF6	4	12	-2.55666	1.16777	-3.72442	0.043	-2.42396	-2.53566	-4.08723	-2.57765	4.14394	2.1012	-3.3877	1.23491	-0.525803	-1.52004	1.88413	-6.27375	4.46875	1.10062	3.10415	-1.18453
LETM1	4	12	-0.892284	0.0543795	-0.946663	0.043	-0.171443	-1.61312	-0.0241295	-1.6559	-0.102242	0.211001	-1.47607	-0.870815	-0.586011	0.32726	1.11805	-0.117413	0.880388	-0.452522	0.27628	1.26184
AP2M1	4	12	-3.33799	-0.825064	-2.51292	0.043	-3.04506	0.117718	-3.63091	-4.47145	-2.77769	-0.615324	-3.01535	-0.905672	-3.01139	-3.65864	1.49673	-0.744455	1.95583	0.114549	2.08615	-2.91751
ASGR1	4	12	-1.03857	0.218052	-1.25662	0.043	-1.34932	-0.441827	-0.755547	-1.32159	0.185928	0.426446	-0.691377	1.7035	1.52288	-0.946075	0.20811	-1.33426	-0.686227	0.227995	1.77916	0.424465
ZNF665	4	12	-0.318439	0.0171848	-0.335624	0.043	-0.392036	-0.446581	-0.234702	-0.244842	-0.123038	-0.18907	1.52169	0.166558	0.157408	-0.24405	-0.949244	0.294462	-0.291781	0.172222	-0.540063	0.524285
ANKRD16	4	12	-0.258429	0.044459	-0.302887	0.043	NA	-0.258429	-0.304734	-0.0303999	NA	NA	NA	NA	NA	NA	0.223162	-0.184475	-0.341414	0.114271	0.320328	-0.0253534
PLOD2	4	12	-0.517504	0.225955	-0.743459	0.043	-1.30614	-0.0833875	-0.951621	0.0105856	1.999	1.16876	0.275369	-0.730988	-0.450938	0.370594	0.0297534	0.519531	1.02536	-0.548777	0.17654	0.0192921
RBBP5	4	12	-0.443016	0.19991	-0.642926	0.043	NA	-0.205271	-0.458068	-0.443016	NA	NA	NA	NA	NA	NA	0.444667	0.27525	-0.574524	0.495369	0.12457	0.109756
NXNL2	4	12	-1.96368	0.362058	-2.32574	0.043	NA	-2.2271	-0.629187	-1.96368	NA	NA	NA	NA	NA	NA	0.273111	-1.88723	0.99724	-1.77355	0.451004	0.771457
ASB11	4	12	-0.454503	0.219181	-0.673684	0.043	NA	-0.561057	-0.0147654	-0.454503	NA	NA	NA	NA	NA	NA	0.183195	-0.0731679	0.422485	0.182165	0.255168	0.307098
PHKG1	4	12	-0.442481	0.239026	-0.681507	0.043	-0.86923	-0.228839	-0.209549	-0.656123	0.779776	-0.289167	0.43516	0.637572	-0.488568	0.171588	0.796016	0.306464	-1.06016	-0.291741	-0.538478	0.37614
TULP1	4	12	-0.318063	-0.0787134	-0.239349	0.044	-0.254388	-0.312894	-0.323232	-1.01856	-0.224838	-0.489361	1.01467	0.145128	-0.0620768	0.309831	0.369564	-0.0105706	-0.293603	-0.09535	-0.305486	-0.401424
BPIFB1	4	12	-0.744455	-0.203231	-0.541225	0.044	NA	-0.864081	-0.744455	-0.152311	NA	NA	NA	NA	NA	NA	-0.115948	-0.314953	-0.58918	0.548844	-0.290513	0.51359
GJB5	4	12	-0.250298	0.389429	-0.639728	0.044	-0.725838	-0.538082	0.0374855	0.271606	1.18856	0.175708	-1.12789	0.663716	1.05666	-0.0362861	0.592812	0.0840086	0.78651	0.780568	-0.206974	0.186046
MRPL21	4	12	-2.61647	1.40008	-4.01656	0.044	NA	-0.772975	-2.61647	-4.72893	NA	NA	NA	NA	NA	NA	0.355384	1.70945	3.02176	2.99561	1.09072	0.599942
CERS3	4	12	-0.578683	0.317931	-0.896615	0.044	-0.933004	-0.580466	-0.576901	-0.407366	-0.902899	1.82194	0.599942	0.391311	0.677975	0.244552	-0.81219	-0.242782	-0.306675	1.07527	-0.649785	0.532207
FCGR2A	4	12	-0.297465	0.0968821	-0.394347	0.044	-0.518673	-0.327193	-0.267737	-0.256923	0.255881	-0.612551	0.153803	0.275805	0.252791	-0.0426278	0.0889203	0.537356	0.104844	-0.295029	-0.280135	-0.109927
MAP2	4	12	-0.384332	0.151565	-0.535897	0.044	-0.899334	-0.286433	-0.135674	-0.482231	0.52072	0.2234	1.14142	-0.206182	0.489823	-0.00370999	1.35334	0.00703648	-0.669195	0.1439	0.15923	-0.601064
TTC30A	4	12	-0.151756	0.739967	-0.891723	0.044	NA	0.675599	-0.257597	-0.151756	NA	NA	NA	NA	NA	NA	0.351858	0.884349	1.33156	1.04913	0.595585	0.115618
NAA10	4	12	-0.70629	1.66726	-2.37355	0.044	1.26897	-2.95158	-1.08669	-0.325886	2.35075	3.82626	3.11049	1.19846	-1.96685	-0.270193	2.13883	1.88096	1.45356	0.789282	3.2515	-1.51766
COPZ1	4	12	-3.16073	-1.20295	-1.95777	0.044	-3.98424	-2.8779	-2.94564	-3.37581	-1.56559	5.22532	-1.51964	-0.175602	-4.77646	-3.27164	-0.782878	-3.37978	3.19169	-0.886263	-0.315548	-2.90325
LRP10	4	12	-0.214302	0.221003	-0.435305	0.044	-0.206261	-0.730988	-0.10656	-0.222343	-0.507582	0.255603	0.561123	0.186403	0.794036	0.420108	0.772646	-0.0871506	0.339499	-0.0429447	-0.0658002	0.0292345
MRPS2	4	12	-0.776144	0.634799	-1.41094	0.044	NA	-0.776144	-0.297485	-1.25306	NA	NA	NA	NA	NA	NA	0.53696	1.18302	0.419316	0.732639	0.0131049	0.953668
PINK1	4	12	-0.851405	0.448628	-1.30003	0.044	-1.03718	-0.951225	0.18775	-0.751585	0.02603	0.991695	0.432387	-0.475101	1.92572	-1.52598	0.524681	-1.93358	0.648663	0.464868	0.10017	1.62151
ZNF611	4	12	-0.31121	-0.000951079	-0.310259	0.045	-0.873587	-0.182573	-0.439847	-0.0866356	0.193295	-0.221788	0.811861	-0.0840609	-0.133931	0.0670155	-0.0106419	0.00873975	0.0372359	-0.222858	-0.576505	0.349561
VRK3	4	12	-0.434697	0.00411319	-0.438811	0.045	-0.426775	-0.44262	-0.624038	-0.149181	-0.372706	0.0909801	-0.600271	-0.19002	0.130591	-0.743663	0.173807	-0.206617	0.0745415	0.198207	-0.0663152	0.632819
TGFB1	4	12	-0.659252	0.342193	-1.00145	0.045	-0.328857	-0.989648	0.246532	-1.137	-0.873587	0.763535	-0.111313	0.199316	-1.03045	1.53318	0.707684	0.48507	-0.502828	2.88787	1.0622	-0.0774459
IL22	4	12	-0.838333	-0.000889683	-0.837444	0.045	-0.884282	-0.833976	-0.842691	0.0483191	1.18539	-1.18889	-0.619681	-0.232681	0.989318	2.41214	-0.772579	1.74074	0.0288067	-0.030586	-0.0505104	0.130393
ATAD3A	4	12	-0.969842	0.549557	-1.5194	0.045	NA	-0.748813	-0.969842	-1.54301	NA	NA	NA	NA	NA	NA	0.801562	-0.115314	0.880388	-0.774164	0.297551	0.88831
SERGEF	4	12	-0.241435	0.0200289	-0.261464	0.045	-0.183366	-0.607005	-0.299505	-0.0144327	-0.182296	0.203673	-0.443808	-0.1514	-0.138922	0.349363	0.351145	0.0674908	0.54211	0.690651	-0.027433	-0.0528078
KRT16	4	12	-0.379955	0.503172	-0.883127	0.045	-0.338284	-0.421626	-0.210856	-1.29782	-1.47013	0.385726	1.35097	-0.194021	-0.322876	0.389766	1.23372	0.0198506	1.24164	1.03368	0.67243	0.616578
METAP1D	4	12	-0.291365	-0.0419168	-0.249448	0.045	-0.576901	0.056677	-0.173384	-0.409346	0.192741	-0.129455	0.143425	0.250612	-0.355	-0.0121709	0.882764	0.0460612	-0.153974	-0.233117	-0.0716627	-0.136704
FTH1	4	12	-0.313111	0.0563997	-0.369511	0.045	-0.586011	-0.635525	0.133681	-0.0402115	-0.257517	0.046695	1.38107	0.572214	-0.484607	0.0837313	-0.136268	0.0111243	0.582909	0.254494	0.0661044	-0.100737
SRSF6	4	12	-1.46914	0.329874	-1.79901	0.045	-1.46696	-1.53905	-1.47132	-0.459256	1.45197	-1.60679	1.8976	0.897024	-0.538082	-2.87513	-1.98745	-0.0914285	2.00732	2.03505	-0.0396174	0.699365
PRPF38B	4	12	-0.904088	1.46326	-2.36735	0.045	-1.47449	0.583701	-0.639486	-1.16869	2.27905	3.54502	0.727093	3.51333	1.70905	1.10261	-2.52418	-0.430736	2.6708	2.65377	1.21748	-1.59807
SRGAP2	4	12	-0.791989	0.0972386	-0.889227	0.045	-0.892601	-0.691377	-0.0355335	-0.935777	-1.15681	-0.521842	0.457342	1.34582	-0.185188	0.717586	-0.967465	0.379665	-0.421626	-0.590765	1.29234	0.780964
CCRN4L	4	12	-0.84277	0.182739	-1.02551	0.046	-1.61471	-1.3612	-0.239059	-0.324341	1.90948	0.0684811	-0.402216	-0.818132	0.0700259	2.09486	-0.184435	0.360969	-1.86347	0.320645	0.295452	1.86631
TUFM	4	12	-2.77927	0.350274	-3.12955	0.046	NA	-3.46692	-2.25918	-2.77927	NA	NA	NA	NA	NA	NA	0.645098	-2.06667	0.055449	3.84963	1.48327	-0.529368
ACOT2	4	12	-0.0364287	0.603903	-0.640332	0.046	-0.135912	0.0630543	-0.464406	0.152496	0.673222	1.06933	-0.449354	0.136137	1.03645	0.534584	0.0660252	-0.517484	0.786113	0.785321	1.24045	-0.417665
SLAMF6	4	12	-0.871805	0.0290285	-0.900833	0.046	-1.12789	0.162676	-1.12829	-0.61572	-0.404989	1.01546	0.312485	-0.397067	-0.880717	0.70808	-0.0918643	-1.01025	0.376615	0.149921	0.840381	-0.279383
METTL2B	4	12	-0.175503	0.546071	-0.721574	0.046	1.59972	0.0484379	-0.399444	-0.661668	0.732639	0.471206	0.384458	0.919206	0.707684	1.06299	0.189651	-0.0781589	0.620936	1.46386	0.452589	-1.07283
UBR4	4	12	-5.7192	-1.45547	-4.26373	0.046	NA	-6.97091	-5.7192	-5.45777	NA	NA	NA	NA	NA	NA	-2.19778	-4.19418	0.355542	0.212942	-0.713163	-2.21363
EIF4G1	4	12	-0.760102	1.39692	-2.15702	0.046	0.21627	-0.609778	-0.910426	-5.07354	0.167905	1.91661	0.198366	1.42583	1.63933	-3.31798	5.83533	-0.866061	1.368	4.81732	3.73515	0.573402
FADS3	4	12	-0.202577	0.17854	-0.381117	0.046	-0.495698	-0.325015	0.660547	-0.0801394	-0.0295918	-0.662065	-0.0669093	0.0644011	0.394361	0.621332	0.0556075	0.537753	0.7366	0.16842	0.188661	0.295175
RPL21P28	4	12	-3.80084	1.36879	-5.16963	0.046	NA	1.225	-3.80084	-4.65366	NA	NA	NA	NA	NA	NA	3.30656	0.716002	2.99047	-0.59433	2.02158	-1.88644
CST6	4	12	-1.90347	0.698197	-2.60167	0.047	-3.3267	-1.402	-2.40495	-0.994401	1.76332	1.06973	1.61438	1.39612	-0.46401	-1.50617	-3.10963	-2.89137	0.326666	1.67855	-1.0348	1.84095
CDKL5	4	12	-0.318914	0.169826	-0.48874	0.047	-0.37437	-0.471932	0.378714	-0.263459	0.405848	-0.107986	0.640741	-0.586804	-0.130485	0.309633	0.191315	0.0661836	0.348452	-0.0878635	0.148337	0.480317
ZSCAN31	4	12	-0.353792	0.567857	-0.921649	0.047	0.832458	-0.33159	-0.914783	-0.375994	0.52785	0.607864	0.450212	1.45594	1.76252	2.07704	-0.437866	-0.196318	1.87225	0.410997	0.126194	0.977435
DEF8	4	12	-0.864873	-0.0658002	-0.799073	0.047	NA	-0.864873	-1.10373	-0.254309	NA	NA	NA	NA	NA	NA	-0.177503	-0.720689	1.62904	0.799581	-0.294554	0.0459028
COQ10A	4	12	-0.364626	0.355106	-0.719732	0.047	NA	-0.713955	-0.364626	0.204347	NA	NA	NA	NA	NA	NA	0.699762	0.256435	0.179471	0.453777	-0.284968	0.527454
MRPL22	4	12	-2.48655	0.739967	-3.22651	0.047	NA	-0.340384	-4.26944	-2.48655	NA	NA	NA	NA	NA	NA	0.363662	0.480317	0.740957	1.01863	0.738976	2.47631
ZNF707	4	12	-0.625424	-0.0782777	-0.547147	0.047	-0.624038	-0.632356	-0.312616	-0.626811	-0.0776835	-0.277006	0.782549	-1.93358	-0.0788719	-0.0444499	-0.127633	0.157962	-1.15522	0.402679	-0.256606	-0.0554221
GUCY1A2	4	12	-0.347553	0.469027	-0.816581	0.047	-1.18493	0.653417	-0.149498	-0.545608	0.278538	0.894648	0.514382	0.293749	0.607468	-1.20315	-0.0314615	0.730658	0.423673	0.696989	0.675599	0.177966
ZNF654	4	12	-1.32476	0.308167	-1.63292	0.047	NA	-1.06016	-1.32476	-1.9003	NA	NA	NA	NA	NA	NA	1.03645	-0.243059	0.859394	-0.255299	0.895836	-0.937757
ABCB5	4	12	-0.897156	0.071541	-0.968697	0.047	-1.31763	-0.948056	0.749275	-0.846256	0.935447	0.576571	0.115658	0.360256	-0.161144	0.895044	-0.927854	-1.0047	0.0274243	0.858602	-0.287028	-0.0162112
AGT	4	12	-0.627801	0.730658	-1.35846	0.047	-0.0956669	-0.424795	-0.830807	-2.06311	0.217656	2.0093	-2.12015	1.63933	2.05565	0.372971	2.09645	-0.576109	0.825328	0.237858	2.44265	0.635988
VPS4B	4	12	-2.17402	0.377209	-2.55123	0.047	-1.98824	-2.61251	-1.46775	-2.35979	-2.3998	1.66152	1.83264	0.341678	-0.427171	-3.75846	0.361642	0.866128	0.433576	0.392776	0.431595	-0.500452
EFTUD2	4	12	-4.47542	-2.01102	-2.4644	0.047	-4.40808	-4.54275	-2.65965	-4.58236	-4.35262	4.46083	-3.92363	1.48921	-5.05374	-3.60278	1.96018	-3.66497	4.86486	-0.604629	4.67869	-3.41741
PPIE	4	12	-0.916169	2.41551	-3.33168	0.047	-0.4141	-1.41824	-1.88604	0.451004	2.79558	3.53116	-0.320816	2.86292	2.81657	-1.32594	0.858998	-5.31913	2.73022	3.47095	2.1008	-3.98424
RPL39L	4	12	-0.314122	0.12871	-0.442831	0.048	NA	-0.32751	-0.0766932	-0.314122	NA	NA	NA	NA	NA	NA	0.796808	-0.56581	-0.271025	-0.0486487	0.445855	0.306068
HS3ST6	4	12	-0.387125	0.16739	-0.554514	0.048	-0.732968	0.658962	-0.694546	-0.0797037	0.222806	-0.350484	0.922771	0.111974	0.395391	-0.287186	-0.349771	0.232312	0.791263	0.836816	-0.202735	-0.136862
PTCD1	4	12	-0.168551	0.161725	-0.330276	0.048	NA	-0.168551	-0.296257	0.0121819	NA	NA	NA	NA	NA	NA	0.368772	-0.161897	-0.168551	0.592416	-0.0453213	0.724716
MRPS12	4	12	-0.163798	0.0264875	-0.190285	0.048	NA	-0.163798	-0.222779	-0.127158	NA	NA	NA	NA	NA	NA	0.39036	0.0398978	-0.095152	0.0130772	0.0681642	0.0117225
RLTPR	4	12	-0.60859	-0.141279	-0.467311	0.048	NA	-0.963504	-0.2349	-0.60859	NA	NA	NA	NA	NA	NA	-0.187842	-0.320855	0.365128	-0.0575611	-0.0947163	-0.394888
UTP11L	4	12	-0.358248	0.0656013	-0.42385	0.048	NA	-0.420437	0.0650349	-0.358248	NA	NA	NA	NA	NA	NA	0.41892	-0.206776	0.0317854	0.0994172	0.468037	-0.144626
TDRD5	4	12	-0.190971	0.359939	-0.55091	0.048	NA	-0.0495993	-0.190971	-0.224205	NA	NA	NA	NA	NA	NA	0.118351	-0.281403	-0.432321	0.887122	0.751256	0.601526
SCARB2	4	12	-1.64996	-0.351851	-1.29811	0.048	-2.41089	-2.28889	-0.722273	-1.01104	-0.968654	-1.33387	-1.63214	-0.648993	0.00683842	-0.432321	0.381844	1.60289	1.13826	-0.244763	-0.271381	-3.19043
TPP2	4	12	-0.611263	0.294264	-0.905527	0.048	1.59457	-1.08194	-0.274075	-0.948452	-1.1572	0.28955	-0.409743	1.12281	1.01308	0.337321	0.298977	-0.198299	0.304206	0.94535	-0.0408057	0.100764
TCEB1	4	12	-0.418199	0.650842	-1.06904	0.048	-1.74622	-0.251576	-0.584823	-0.118324	1.61834	1.43969	-0.245357	0.445063	1.68687	1.816	1.0016	-3.0613	-0.288335	0.803542	0.498142	0.419316
WAC	4	12	-0.874776	0.153724	-1.0285	0.048	NA	-0.135634	-1.0554	-0.874776	NA	NA	NA	NA	NA	NA	0.910492	-1.05501	2.86371	-0.255656	0.563104	-0.399444
TGM2	4	12	-2.19877	0.215616	-2.41439	0.049	-3.66616	1.06894	-4.23379	-0.731384	0.496557	0.247879	0.332964	0.183353	6.25916	1.27491	-2.07618	-2.85295	0.0684414	-1.51529	-2.05914	1.45197
ADAMTS8	4	12	-0.763667	0.575779	-1.33945	0.049	-1.27009	-0.62285	0.448628	-0.904484	-0.683455	0.666092	2.50959	1.32245	0.490219	0.661339	-0.0409641	0.752048	-1.27247	-0.703656	0.922771	-0.32652
ZNF479	4	12	-1.05897	-0.134307	-0.924659	0.049	-1.05897	NA	NA	NA	-0.16863	0.0266954	0.434764	-0.0999845	-0.275461	-0.680286	NA	NA	NA	NA	NA	NA
ARHGEF2	4	12	-0.59433	-0.04403	-0.5503	0.049	-0.479062	-0.709598	0.0657083	-0.763073	-0.144785	-0.60344	-0.0846551	0.414958	0.540129	-0.0503519	0.629254	-0.0377081	0.257465	-1.37625	-0.156232	0.194365
UGT2A2	4	12	-0.183346	0.290006	-0.473351	0.049	0.0281333	-0.124068	-0.242624	-0.584427	0.284638	1.03645	0.452193	0.566669	-0.20935	0.295373	-0.00606684	-0.191803	0.52983	0.618163	-0.0971325	-0.690584
STXBP3	4	12	-0.326401	0.521116	-0.847517	0.049	NA	0.374872	-0.730195	-0.326401	NA	NA	NA	NA	NA	NA	0.227282	-0.196318	0.52072	0.973474	1.6429	0.521512
RPS29	4	12	-0.987865	0.575581	-1.56345	0.049	-2.03142	-1.09184	0.0203339	-0.883886	0.418523	-0.0538377	1.54031	1.68568	-0.529368	0.546467	2.42957	-1.1164	1.29234	-1.28277	0.604695	0.874842
ABT1	4	12	-0.488073	0.953668	-1.44174	0.049	-1.10016	-1.14492	0.124016	2.48107	1.5312	0.897024	1.32562	1.01031	1.36958	0.821367	-0.450146	-3.31481	0.755613	1.95662	0.705703	2.87559
SND1	4	12	-1.07402	1.0519	-2.12592	0.049	-1.07402	NA	NA	NA	0.337875	1.06696	1.03685	1.50703	1.61042	-0.14217	NA	NA	NA	NA	NA	NA
LRIG2	4	12	-0.321687	0.28553	-0.607217	0.049	NA	0.0136911	-0.321687	-0.377499	NA	NA	NA	NA	NA	NA	0.525473	1.50268	0.511609	-0.296534	0.0594497	-0.55868
PPP1R14B	4	12	-0.641071	0.328408	-0.969479	0.049	-0.657311	-0.62483	-0.707221	1.7451	1.81243	2.26004	0.928713	-0.0941617	0.938616	-1.12987	0.118945	0.199079	-0.427964	0.0925249	2.32421	0.457738
POLG2	4	12	-2.36276	0.545477	-2.90824	0.049	0.210526	-3.41661	-2.09796	-2.62756	3.31924	1.45435	0.503291	0.587662	-3.11597	-2.32256	-0.240643	2.27826	1.6326	-0.467178	1.50545	-2.09915
LSM3	4	12	-2.01438	0.376892	-2.39128	0.049	-3.40354	-2.13163	-0.33159	-1.89714	-1.76959	2.44779	2.33649	0.834835	-4.59821	-1.24752	-0.34585	-2.14906	3.24556	0.899797	4.7381	-0.0810505
ZNF733P	4	12	-1.05897	-0.134307	-0.924659	0.05	-1.05897	NA	NA	NA	-0.16863	0.0266954	0.434764	-0.0999845	-0.275461	-0.680286	NA	NA	NA	NA	NA	NA
CDK11B	4	12	-2.0225	-0.231176	-1.79133	0.05	-0.718708	-3.39879	-1.74939	-2.29562	-0.737325	1.01903	0.475563	-0.952413	-2.49526	-2.41802	0.274973	-2.06865	0.670449	1.04675	3.65593	-1.16314
OTOP3	4	12	-1.00589	0.0875538	-1.09344	0.05	NA	-1.20394	0.0873359	-1.00589	NA	NA	NA	NA	NA	NA	0.0646784	0.813049	0.101477	0.0736305	1.51694	-0.264172
SULT1B1	4	12	-0.175978	0.341619	-0.517597	0.05	-0.262548	-0.0894084	-0.0613638	-0.675532	1.29076	0.742938	0.446647	0.303533	0.869693	0.704515	-1.19008	-0.333689	0.379705	0.000391614	-0.00439129	0.109162
LMLN	4	12	-0.305605	0.119896	-0.425501	0.05	-0.0239314	-0.293603	-0.317607	-0.507582	0.824536	-0.796346	-0.124345	-0.00411798	0.981396	0.784925	0.83127	1.20044	0.201257	0.0385351	-0.913198	-0.0167816
EIF3E	4	12	-1.536	2.15863	-3.69464	0.05	-0.1228	0.271289	-3.83292	-2.9492	-3.30887	5.22532	-1.11442	3.78625	0.583701	1.01903	5.9502	-2.23937	3.60166	7.3762	3.29824	-1.5644
MRPS9	4	12	-1.47924	1.03012	-2.50936	0.05	NA	0.670845	-1.47924	-2.67866	NA	NA	NA	NA	NA	NA	1.16519	1.08478	-0.435886	1.45277	0.450608	0.975454
NR5A2	4	12	-0.733364	-0.0443528	-0.689012	0.05	-0.673948	-0.0632255	-0.792781	-0.815755	0.257465	-0.898146	-0.0678204	-0.979349	0.430011	-0.119632	-0.297049	-0.0208853	0.867316	0.305117	-0.473912	0.401887
AGL	4	12	-0.297643	0.102131	-0.399774	0.05	-0.306714	-0.0402907	-0.288572	-0.566206	-0.403405	-2.12846	1.1339	0.0588952	0.943765	-0.0212775	0.145366	-0.0747919	0.0398463	0.968324	0.766308	0.727885
