# Supplementary material for: Identification of highly penetrant Rb-related synthetic lethal interactions in triple negative breast cancer
Source: Oncogene. 2018 Jun 18;37(43):5701–18. doi: 10.1038/s41388-018-0368-z (PMC6202330; doi:10.1038/s41388-018-0368-z)
Supplement: Supplementary file 14 — Supplementary Data Table 8 [file 41388_2018_368_MOESM14_ESM.xlsx]

## Sheet: Supplementary Data 8
Supplementary Data 8: All nominally significant (Mptest p<0.05) dependencies associated with RB1 defect in TNBC cell lines based on siRNA Z scores (ICR) Reference 8,9
target	cell_line_number_altered_group	cell_line_number_unaltered_group	median_altered_group	median_unaltered_group	median_difference	mptest.pvalue	BT549_BREAST	DU4475_BREAST	MDAMB436_BREAST	MDAMB468_BREAST	SUM149_BREAST	BT20_BREAST	CAL120_BREAST	CAL51_BREAST	HCC1143_BREAST	HCC1806_BREAST	HCC38_BREAST	HCC70_BREAST	HS578T_BREAST	MCF10A_BREAST	MDAMB157_BREAST	MDAMB231_BREAST	MDAMB453_BREAST	MFM223_BREAST
CAMK1G	5	13	-0.27	0.57	-0.84	0.0039	0.43	-0.78	-0.27	0.395	-0.735	1.71	0.55	0.266667	0.7	0.57	0.81	0.406667	-0.2	0.78	0.95	0.2525	-0.15	0.78
GK2	5	13	-0.135	0.81	-0.945	0.0089	1.06	-0.655	0.403333	-0.135	-0.32	0.46	0.84	0.443333	0.38	1.39	1.41	0.296667	1.525	0.81	1.875	1.105	-0.1	0.21
MET	5	13	0.015	0.505	-0.49	0.01	0.275	-0.61	0.0433333	-0.03	0.015	-1.04	1.29	0.05	0.505	0.56	1.12	0.0733333	0.61	0.73	0.255	0.1325	0.7	0.4
GTF2H1	5	13	-0.6	0.07	-0.67	0.013	-0.15	-0.55	-0.6	-0.91	-0.955	0.28	-0.37	-0.473333	0.145	-0.27	-0.67	-0.16	1.08	0.07	0.645	0.3675	0.15	-0.04
PFKFB2	5	13	-0.785	0.02	-0.805	0.0167	-0.82	-0.925	0.106667	-0.46	-0.785	0.02	0.5	-0.0866667	-0.3775	0.43	0.13	-0.253333	-0.725	0.2	0.24	-0.3825	0.71	-0.01
HSPB8	5	13	-0.38	0.465	-0.845	0.019	-0.38	-0.275	0.0433333	-0.71	-0.54	1.08	0.21	0.54	0.465	0.93	0.85	0.843333	-0.12	-0.7	0.435	1	-0.01	0.34
MAST2	5	13	-0.8	0.18	-0.98	0.02	-0.645	-0.205	-1.42667	-1.31	-0.8	0.23	0.25	-0.4	0.2625	0.18	0.38	-0.29	-0.38	-1.71	-0.775	-0.52	0.33	1.6
MAP3K5	5	13	-0.255	0.2925	-0.5475	0.023	-0.39	0.09	0.316667	-0.285	-0.255	-0.07	0.03	0.89	0.76	0.67	1.07	-0.366667	0.38	0.66	0.205	0.2025	-0.27	NA
AKT1	5	13	-1.525	-0.43	-1.095	0.026	-1.525	-0.805	0.356667	-1.62	-1.605	-1.31	-0.3	0.26	-0.85	-0.43	0.89	-0.75	-0.73	-0.65	0.48	-0.065	-2.1	-0.36
C14ORF20	5	13	-0.345	0.42	-0.765	0.027	-0.345	-0.37	0.43	-0.83	-0.075	0.98	-0.82	0.663333	0.2475	0.08	0.42	-0.186667	-0.34	1.05	0.455	0.165	1.02	0.48
GUCY2F	5	13	0.356667	0.705	-0.348333	0.027	0.575	0.135	0.356667	0.265	0.415	0.03	1.05	0.406667	0.82	0.5	1.33	0.446667	0.705	0.43	0.835	0.1975	1.28	0.78
AATK	5	13	-2.55333	-0.42	-2.13333	0.028	-5.535	0.315	-2.55333	-2.135	-4.49	-0.92	-0.69	-0.703333	-0.36	-1.83	0.07	-3.06667	-0.42	-1.67	0.975	-0.0725	-0.04	0
AIP1	5	13	-0.3	0.3775	-0.6775	0.029	-0.605	-0.3	0.403333	-0.02	-0.595	0.94	0.59	0.466667	-0.0525	0.67	0.02	0.713333	-0.49	0.43	0.09	0.3775	-0.25	0.23
GRK1	5	13	-0.62	0.593333	-1.21333	0.031	0.205	0.655	-1.21333	-0.62	-15.025	-0.73	0.05	0.19	1.0125	-0.03	1.12	0.593333	0.785	0.74	0.83	1.415	0.21	-0.14
CDKN1C	5	13	-0.865	-0.15	-0.715	0.033	-0.865	-1.33	0.146667	-1.29	-0.545	-0.82	0.34	-0.726667	-2.285	-0.19	-0.07	-0.26	-0.51	-0.15	0.555	0.1125	-0.14	1.39
MASTL	5	13	-1.01667	0.07	-1.08667	0.035	-3.28	-1.95	-1.01667	-0.17	0.47	0.37	-0.45	0.336667	-0.1375	-0.09	0.07	0.356667	-0.65	-1.52	0.545	-0.79	1.09	0.15
PIK3R3	5	13	0.546667	0.86	-0.313333	0.035	0.38	0.745	0.546667	1.305	0.155	0.92	1.57	0.666667	0.6175	0.7	0.43	0.833333	0.875	0.86	1.285	0.67	0.96	0.92
PRPS2	5	13	0.305	0.6375	-0.3325	0.035	0.6	0.295	0.456667	-0.105	0.305	-0.07	0.85	0.506667	0.3525	1.34	0.54	0.336667	1.1	0.88	0.89	0.6375	1.34	-0.42
KIT	5	13	-0.52	0.175	-0.695	0.036	0.145	-0.645	-1.35	0.46	-0.52	0.84	0.7	-1.39667	0.8975	0.44	0.49	-0.336667	-0.23	-0.39	0.175	0.165	0.18	0.08
MAP4K3	5	13	-0.586667	-0.07	-0.516667	0.036	-0.87	-0.37	-0.586667	0.73	-1.25	-0.07	0.45	-0.353333	-0.9625	0.14	-0.37	0.316667	-0.01	-0.16	-0.49	0.1225	-0.28	0.15
NYD-SP25	5	13	-0.915	-0.31	-0.605	0.037	-0.405	-1.275	-0.973333	0.38	-0.915	-1.35	-0.49	0.213333	0.7025	0.03	0.3	-0.456667	-0.85	-0.31	-0.335	-0.025	-0.46	0.45
HIPK3	5	13	-1.23	-0.435	-0.795	0.038	-1.69	-0.48	0.4	-3.285	-1.23	1.06	-0.53	0.39	-0.435	-1.1	-0.95	-0.93	-1.255	-1.22	-0.225	0.32	0.97	-0.39
SRP72	5	13	-1.17	-0.01	-1.16	0.038	-0.805	-0.72	-1.24667	-1.17	-6.025	0.18	0.16	-1.65	-0.3625	-1.11	-1.54	0.53	-0.08	-0.91	1.265	0.525	-0.01	0.19
C10ORF89	5	13	-0.6	0.075	-0.675	0.041	-0.6	-0.175	-1.26667	-0.125	-1.1	-0.66	0.13	-0.0866667	0.5625	-0.86	0.62	-0.43	-0.025	-0.64	0.075	0.3525	0.16	0.77
PIK3C2B	5	13	-0.495	0.473333	-0.968333	0.041	1.115	-0.495	-0.85	-0.595	-0.14	0.52	1.24	-0.16	-0.19	0.51	0.4	0.473333	0.73	-1.42	0.065	0.3875	1.38	1.02
STK10	5	13	-0.205	0.26	-0.465	0.041	0.175	-0.965	0.256667	-0.205	-1.74	0.43	0.08	0.0166667	-0.7525	-0.49	0.26	-0.0233333	0.015	0.51	0.375	0.35	0.58	0.32
KSR2	5	13	-1.22	-0.433333	-0.786667	0.042	-0.635	-0.765	-1.22	-1.74	-3.96	0.05	-0.52	-0.433333	-0.2675	-1.41	-1.18	-2.34333	0.08	-0.79	-0.25	0.0425	-0.68	0.93
SPEG	5	13	-0.58	-0.143333	-0.436667	0.047	-1.38	-0.58	-1.08333	0.545	-0.28	-0.32	1.66	-1.00333	0.1825	-0.15	0.42	-0.143333	1.115	-0.15	-0.28	0.015	-0.19	0.22
BMPR1B	5	13	0.13	0.45	-0.32	0.048	0.465	-0.04	0.0166667	0.26	0.13	0.45	0.49	0.486667	0.5875	0.45	0.63	0.583333	0.26	0.36	0.675	0.205	-1.46	0.4
GRK4	5	13	-1.75	-0.80625	-0.94375	0.048	-1.75	-0.045	-3.48333	-0.89	-10.585	-0.05	-0.4	-0.3	-0.52	-1.07	-1.15	-0.95	-0.685	-1.35	-0.49	-0.9275	-1.97	NA
VRK3	5	13	-0.08	0.5	-0.58	0.048	-0.08	-0.295	0.626667	0.36	-0.125	1.1	0.06	-0.0366667	0.34	-0.25	1.16	0.833333	1.02	0.64	0.5	1.26	0.48	0.5
DUSTYPK	5	13	0.276667	0.83	-0.553333	0.049	0.67	-0.26	0.276667	0.05	0.38	0.55	-0.57	0.0666667	1.055	1.07	0.88	0.666667	1.1	1.19	0.32	0.8025	2.24	0.83
