# Supplementary material for: Identification of highly penetrant Rb-related synthetic lethal interactions in triple negative breast cancer
Source: Oncogene. 2018 Jun 18;37(43):5701–18. doi: 10.1038/s41388-018-0368-z (PMC6202330; doi:10.1038/s41388-018-0368-z)
Supplement: Supplementary file 15 — Supplementary Data Table 9 [file 41388_2018_368_MOESM15_ESM.xlsx]

## Sheet: Supplementary Data 9
Supplementary Data 9: RB1 defective selective effects from Supplementary Data 5 filtered as follows:
	difference in slope < 0
	difference in zGARP group medians < 0
	RB1_defective_median_zGARP ≤ -1
	RB1_wild_type_median_zGARP > -2
Number	gene_id	symbol	difference_in_slope	pvalue	fdr	RB1_defective_median_zGARP	RB1_wild_type_median_zGARP	difference_in_median_zGARP	Penetrance %	Coverage %	BT549_BREAST	CAL148_BREAST	CAL851_BREAST	DU4475_BREAST	HCC1187_BREAST	HCC1937_BREAST	HCC3153_BREAST	HDQP1_BREAST	MB157_BREAST	MDAMB436_BREAST	MDAMB468_BREAST	SUM149_BREAST	184A1_BREAST	BT20_BREAST	CAL51_BREAST	HCC1143_BREAST	HCC1806_BREAST	HCC2688_BREAST	HCC38_BREAST	HS578T_BREAST	MACLS2_BREAST	MDAMB157_BREAST	MDAMB231_BREAST	MDAMB453_BREAST	SKBR7_BREAST	SUM102_BREAST	SUM1315_BREAST	SUM159_BREAST	SUM52_BREAST	184B5_BREAST	CAL120_BREAST	HBL100_BREAST	HCC1395_BREAST	HCC1599_BREAST	HCC2185_BREAST	HCC70_BREAST	MFM223_BREAST	MX1_BREAST	SKBR5_BREAST
14	8318	CDC45	-0.391864	8.18043e-05	0.0662958	-2.3355	-1.314	-1.0215	91.6667	39.2857	-2.247	-4.438	-1.634	-2.128	-1.794	-2.424	-1.047	-2.719	-4.168	-3.63	-0.78	-3.13	-1.393	-1.492	-2.376	0.176	-3.145	-0.933	-0.513	-1.592	-1.408	-0.417	-1.641	-1.988	-3.052	-1.235	-1.604	-0.684	-0.185	-0.717	-0.526	-1.454	-0.343	-1.22	0.655	-2.19	-1.815	-1.741	-0.614
29	6502	SKP2	-0.264475	0.0171016	0.558213	-1.9915	-1.23	-0.7615	91.6667	39.2857	-3.705	-4.345	-1.904	-8.66	-1.996	-2.718	-1.987	-3.287	-1.24	-1.315	-1.42	-0.327	-1.694	-1.164	0.054	-0.543	-1.763	-4.235	-0.848	-1.212	-2.478	-2.164	0.95	-0.378	-2.05	-0.92	0.585	0.527	-0.992	-0.919	-1.618	-0.211	-0.318	-4.122	-1.248	-4.025	-1.723	-3.282	-0.021
64	5427	POLE2	-0.172309	0.0328249	0.657732	-2.1305	-1.274	-0.8565	75	34.6154	-2.38	-3.633	-2.154	-0.637	-0.447	-4.994	-0.779	-1.711	-1.297	-3.303	-3.201	-2.107	-3.558	-1.611	-2.394	-1.61	-1.45	-0.773	-1.214	-3.285	0.161	-1.639	-0.484	0.136	-2.389	-1.056	0.747	-0.605	-2.206	-1.334	1.206	0.713	-1.881	-2.492	-0.727	-2.892	-0.681	-1.988	-2.462
56	6636	SNRPF	-0.40234	0.000236424	0.1014	-2.3335	-0.804	-1.5295	75	40.9091	-2.596	0.623	-2.128	-0.641	-0.928	-5.072	-2.437	-2.23	-4.095	-5.527	-5.332	-2.213	-0.998	-2.783	-0.752	-1.074	-3.522	0.418	0.934	-1.968	-3.223	-2.616	-1.463	-1.102	-0.856	0.195	0.433	0.414	-1.773	0.523	-0.095	0.659	-0.617	-0.171	-0.527	-4.766	-0.163	-7.161	0.33
17	8914	TIMELESS	-0.463345	0.000233609	0.1014	-2.513	-1.413	-1.1	91.6667	37.931	-1.913	-2.554	-2.837	-0.914	-1.356	-5.044	-2.472	-1.264	-2.664	-6.321	-2.227	-6.806	-1.495	-1.358	-0.986	-2.051	-3.761	-3.072	-0.357	-1.468	-4.305	-0.177	-2.043	-0.695	-1.623	-0.823	-0.208	-1.301	-0.181	-1.628	0.585	-0.061	-3.493	-2.163	-1.506	-2.056	-0.339	-3.584	-1.313
109	84296	GINS4	-0.127673	0.0310161	0.648872	-1.3705	-0.45	-0.9205	58.3333	50	0.109	-1.958	-1.484	-2.639	-0.163	0.353	-1.265	-2.676	-1.476	-1.726	-0.807	-0.892	-1.298	-1.062	-0.698	0.271	-2.412	-0.571	0.556	0.853	-1.658	-0.182	-0.723	-0.353	-0.488	0.74	-0.415	0.35	0.212	-1.521	0.671	0.56	-0.481	-0.194	-0.419	-6.145	-0.79	-1.568	-0.051
92	7027	TFDP1	-0.348928	8.70682e-05	0.0662958	-1.1985	-0.373	-0.8255	58.3333	53.8462	-1.226	-2.055	-1.171	-3.747	-2.013	0.038	-0.995	-1.961	-0.711	-1.434	-0.618	-0.879	0.53	0.242	-0.682	-0.404	-0.906	0.016	0.36	0.23	-1.923	0.514	-0.115	-4.224	-0.931	0.54	-2.483	-1.383	-0.661	-0.021	0.086	-0.694	-0.004	-2.397	-0.032	-1.371	-0.594	-0.05	-0.342
25	6749	SSRP1	-0.3115	0.00815611	0.438481	-2.344	-1.6485	-0.6955	91.6667	31.4286	-2.497	-4.484	-1.676	-2.355	-1.67	-2.858	-1.809	-3.972	-3.871	-2.333	0.029	-1.606	-1.58	-2.964	-2.356	-2.069	-1.272	-0.779	0.459	-2.401	-1.453	-1.538	-1.473	-1.792	-1.229	-2.728	-1.284	-1.745	-2.904	-1.842	0.93	-1.485	-1.554	-2.748	-2.695	-0.715	-2.095	-1.717	-2.074
114	63922	CHTF18	-0.350169	0.00669629	0.422664	-1.0155	-0.407	-0.6085	50	50	-0.981	-1.05	-1.064	1.687	-0.908	-1.235	-0.363	-0.74	-1.208	-3.425	-1.165	-0.281	-0.025	-0.094	-0.421	-0.393	-0.64	0.79	-0.793	1.759	-0.777	0.549	0.422	0.873	-0.384	0.584	-2.023	-0.64	-0.487	0.101	-2.092	-1.19	0.996	-0.927	0.336	-0.87	-1.611	0.617	-0.857
26	6169	RPL38	-0.406808	0.012956	0.524094	-3.0435	-1.5135	-1.53	91.6667	34.375	-3.547	-3.288	-1.535	-7.328	-2.423	-3.843	-0.735	-2.035	-2.799	-4.289	-2.491	-3.428	-4.141	-2.905	-6.099	-0.172	-1.857	-1.341	-1.363	-4.653	-2.063	0.996	-3.503	-1.178	-2.301	-1.024	-0.38	-2.932	-1.664	-0.958	-0.521	-1.356	-0.539	-1.336	-0.796	-4.217	-2.886	-3.142	0.083
6	5435	POLR2F	-0.314562	0.00704984	0.429383	-2.3915	-1.83	-0.5615	100	38.7097	-1.771	-6.424	-1.343	-2.292	-1.39	-3.831	-2.372	-3.142	-5.257	-2.411	-1.749	-3.673	-0.627	-0.665	-3.794	-0.932	-3.347	1.174	-1.61	0.86	-3.391	-0.708	-1.919	-5.721	-3.423	-0.586	-0.054	-1.923	-2.918	-1.569	-0.264	-1.772	-0.454	-1.888	-2.255	-1.527	-0.441	-5.107	-3.431
21	6949	TCOF1	-0.424652	0.00664938	0.422664	-2.3255	-1.931	-0.3945	91.6667	30.5556	-1.996	-5.382	-2.008	-1.728	-3.931	-1.637	-2.262	-4.751	-2.389	-0.362	-4.131	-4.217	-2.138	-2.511	-1.523	-2.658	-3.05	-1.54	-1.955	-2.189	-2.346	0.232	-1.052	-3.686	-0.224	-1.062	-1.366	-2.006	-0.908	-0.814	-3.661	-1.812	-2.796	-2.475	-1.907	-5.751	-1.862	-3.914	-1.178
76	51412	ACTL6B	-0.275094	0.0484182	0.687217	-1.602	-1.184	-0.418	75	34.6154	-1.653	-2.327	-0.602	-1.551	-0.508	-3.356	-1.485	-2.661	-1.35	-0.692	-2.505	-1.728	-1.332	-1.081	0.017	-0.241	0.066	-0.648	-0.187	-0.786	-1.287	-1.346	-1.644	-4.2	-2.015	-0.616	-0.469	-0.613	-2.214	-0.941	-1.934	-1.304	-1.015	-1.588	-6.173	-2.52	-0.081	-3.234	-1.666
23	6607	SMN2	-0.246371	0.00722648	0.433964	-1.838	-0.9175	-0.9205	91.6667	45.8333	-2.12	-2.105	-0.408	-4.27	-1.887	-1.789	-2.409	-3.101	-1.472	-1.285	-1.709	-1.524	-0.992	-0.759	-3.198	-0.772	-1.125	-0.63	0.028	-2.511	-0.624	-0.854	-0.981	-0.65	-1.665	-0.392	0.71	-0.16	-1.441	0.306	-0.59	0.376	-1.562	-2.208	-5.231	-1.552	-1.615	-1.988	-2.003
103	9793	CKAP5	-0.312323	0.0276287	0.64392	-1.6205	-0.205	-1.4155	58.3333	41.1765	-2.032	-0.2	-3.844	-1.209	0.498	-3.218	-2.396	-2.759	-4.153	-0.699	0.354	0.284	0.839	-1.493	-0.225	0.611	-3.099	0.096	-0.637	0.496	-4.028	0.474	-1.808	-2.564	-0.712	-1.388	0.354	0.834	-2.902	-0.046	1.021	0.042	-1.962	-1.168	-0.564	-0.719	-3.354	-0.11	1.004
45	57819	LSM2	-0.194604	0.00748665	0.435676	-1.58	-0.7365	-0.8435	83.3333	47.619	-1.984	-1.211	-1.567	-1.408	-0.213	-2.558	-1.385	-2.675	-1.593	-3.242	-0.85	-2.088	-0.854	-1.226	-0.748	-0.49	-0.473	-0.731	-2.352	-2.324	-0.642	-0.2	-0.263	-1.463	-1.575	-0.04	0.696	-1.391	-1.401	0.628	-0.742	-0.433	-0.29	-1.496	0.372	-0.079	-0.497	-2.275	-1.742
104	1163	CKS1B	-0.108188	0.0281033	0.645144	-1.107	-0.319	-0.788	58.3333	50	-1.154	0.85	-2.105	-1.732	0.206	-1.56	-1.921	-1.182	-0.982	-0.503	0.512	-1.06	-1.056	-0.305	-1.688	-0.333	-0.474	0.212	-0.018	-1.202	-0.017	-0.907	0.545	0.4	-0.538	0.182	0.376	0.124	-0.161	-0.019	-0.82	-0.181	-1.371	0.368	-0.474	-1.132	-0.686	-2.166	0.174
48	11091	WDR5	-0.251954	0.0177337	0.560747	-2.6045	-1.563	-1.0415	83.3333	35.7143	-1.395	-1.95	-3.183	-5.872	-0.719	-2.723	-2.664	-5.01	-2.921	0.1	-1.096	-2.545	-1.844	-2.441	-7.791	-0.703	-2.836	-2.292	-0.971	-0.619	-2.908	-3.093	-1.872	-4.405	-3.583	-0.504	0.565	-0.121	-0.35	-0.556	-1.041	-0.111	-0.545	-1.631	-1.255	-4.392	0.411	-1.495	-2.065
57	3329	HSPD1	-0.316355	0.000745862	0.180107	-1.6215	-0.8215	-0.8	75	39.1304	-2.817	-0.488	-1.5	-1.263	-0.664	-4.389	-2.278	-3.5	-1.071	-1.743	0.66	-2.593	-1.105	-0.93	-1.563	-0.37	-2.382	-0.265	0.13	-1.546	-2.179	0.038	-0.232	-0.713	-1.367	0.517	0.751	0.807	-1.267	-0.617	0.151	-0.277	-2.086	0.295	0.311	-1.158	-2.663	-4.007	-2.184
12	10575	CCT4	-0.215638	0.0438114	0.676206	-2.4035	-1.877	-0.5265	100	35.2941	-3.347	-1.96	-1.578	-3.949	-1.711	-3.35	-2.24	-2.801	-2.071	-1.322	-2.951	-2.567	-2.508	-0.522	-5.806	-1.615	-2.283	0.257	-0.584	-4.284	-2.015	-0.364	-2.978	-6.025	-1.39	-0.512	0.141	-1.284	-2.774	-1.099	-1.895	-2.065	-1.859	-0.621	-1.046	-4.121	-3.023	-3.047	-1.024
10	1968	EIF2S3	-0.23905	0.0296208	0.645144	-2.125	-1.246	-0.879	100	37.5	-1.824	-1.917	-1.322	-2.271	-1.428	-3.541	-1.878	-3.433	-3.39	-2.244	-2.006	-3.216	-1.144	-1.812	-3.468	-1.131	-2.022	-0.747	-1.383	-0.779	-2.774	0.573	-3.015	-7.496	-1.302	-0.118	1.17	-1.1	-0.226	-0.303	-1.674	-0.494	-2.118	-2.015	-1.19	-1.145	0.903	-5.391	-2.118
2	4927	NUP88	-0.201842	0.00161895	0.261449	-3.0065	-1.8605	-1.146	100	30.7692	-1.953	-1.496	-1.587	-3.599	-2.356	-1.562	-3.749	-5.876	-3.187	-2.835	-3.178	-3.859	-0.676	-1.169	-2.068	-1.27	-2.73	-1.159	-1.704	-3.471	-1.985	-4.667	-1.15	-5.356	-1.113	-0.553	-0.705	-1.736	-2.334	-1.196	-1.11	-1.303	-1.005	-3.328	-2.023	-2.284	-2.334	-3.22	-2.294
46	92105	INTS4	-0.245712	0.00790644	0.438481	-2.8045	-1.576	-1.2285	83.3333	34.4828	-2.428	-3.889	-2.01	-0.417	-0.538	-1.659	-1.88	-4.353	-3.506	-3.402	-3.181	-4.477	-1.125	-1.491	-3.745	-1.627	-3.123	-0.289	-0.647	-0.485	-1.83	-1.761	-2.171	-2.569	-1.82	-0.559	-0.01	-1.525	0.001	-0.562	0.28	-0.742	-1.7	-2.088	-1.171	-2.066	-1.66	-4.643	-0.268
73	22	ABCB7	-0.254567	0.0452608	0.680074	-2.0025	-1.066	-0.9365	75	37.5	-2.158	0.307	-1.599	-2.855	0.661	-4.759	-1.06	-4.227	-1.847	-2.972	0.229	-4.39	-3.973	-2.228	-5.112	0.565	-2.234	-2.012	-0.575	-1.957	-1.171	-1.909	0.284	-0.958	-1.392	-0.722	-0.933	-0.044	-0.012	-0.557	0.228	-0.961	-2.384	-2.404	-0.718	0.077	-3.196	-3.091	-1.866
53	8533	COPS3	-0.259094	0.0306832	0.647121	-3.3435	-1.305	-2.0385	83.3333	38.4615	-3.223	-0.656	-1.988	-3.716	0.831	-4.237	-2.62	-5.019	-2.655	-3.532	-3.464	-3.68	-0.477	-1.257	-1.616	-0.935	-1.782	-0.285	-0.007	0.864	-4.301	0.891	-0.724	-1.353	-0.863	0.914	-1.396	-1.688	-4.483	-0.21	0.996	0.035	-3.631	-3.263	0.863	-6.778	-2.776	-2.739	-1.992
43	9733	SART3	-0.366292	0.000884895	0.200531	-2.2685	-1.448	-0.8205	83.3333	31.25	-1.636	-1.445	-2.026	-0.626	-0.564	-3.456	-2.511	-8.131	-5.012	-2.627	-2.761	-1.802	-2.411	-0.91	-1.12	-1.417	-2.698	-1.353	-0.182	-1.851	-3.698	-1.261	-1.479	-1.708	-2.025	-1.131	-0.067	-0.915	-2.238	-1.311	-1.172	-0.995	-0.186	-2.166	-2.615	-4.89	-0.825	-4.466	-3.284
37	2873	GPS1	-0.307305	2.26545e-05	0.0333701	-1.9975	-0.891	-1.1065	83.3333	47.619	-3.552	-0.501	-1.139	-2.049	0.598	-2.661	-1.194	-6.967	-2.029	-3.333	-1.802	-1.966	0.182	-2.576	-1.472	-0.624	-1.19	-0.321	0.016	-0.912	-1.619	1.221	-0.982	-1.021	-0.967	0.196	-2.629	-1.549	-0.986	-0.87	0.535	-1.159	-0.075	0.558	1.376	-2.685	0.234	-3.352	-0.508
42	81608	FIP1L1	-0.27356	0.00065794	0.167094	-1.718	-0.7605	-0.9575	83.3333	45.4545	-1.034	-1.669	-0.872	-1.589	-1.767	-2.8	-1.885	-3.427	-3.64	-1.177	-0.318	-3.614	-0.776	-0.821	-2.41	-0.107	-2.152	-1.199	-0.841	-1.27	-2.174	-0.003	-0.745	-1.375	-0.652	0.497	0.889	-0.324	-0.016	0.44	-0.328	-0.579	0.024	-1.887	-0.474	-2.001	-2.631	-3.007	-1.643
96	51631	LUC7L2	-0.131743	0.0041176	0.392797	-1.0985	-0.0225	-1.076	58.3333	53.8462	1.085	-0.537	-0.433	-1.104	-1.803	-1.093	-1.321	-1.673	-0.087	-1.807	-1.236	0.852	0.138	0.466	0.181	0.893	0.45	0.037	-0.474	-1.265	0.247	-1.336	-1.606	-0.822	0.279	0.278	-0.358	0.709	-1.548	0.299	-0.853	-0.023	-0.66	-0.262	0.405	-0.022	0.389	-0.026	-0.17
62	51184	GPN3	-0.21955	0.0268913	0.64392	-2.0745	-0.394	-1.6805	75	42.8571	-1.203	-2.286	-2.316	0.2	0.818	-4.003	-2.403	1.114	-1.928	-2.156	-1.993	-5.689	-0.225	-0.298	-3.11	-1.163	-3.417	0.698	-0.504	0.447	-3.124	0.698	0.374	-1.103	-1.416	-1.538	1.091	-0.238	-1.203	-0.767	-0.359	-0.223	-0.295	0.602	0.179	-2.738	-0.301	-1.87	-1.681
108	10285	SMNDC1	-0.146619	0.0299973	0.645144	-1.2615	-0.7265	-0.535	58.3333	36.8421	-1.129	0.026	-0.24	-0.572	-2.202	-3.222	-2.159	-1.394	-2.849	-1.546	-0.666	0.198	0.322	-1.313	-0.219	-1.219	-0.846	-0.31	-1.316	-4.522	-0.618	-2.182	0.547	-0.223	-0.001	0.393	-0.492	0.129	-0.428	1.123	-1.415	-0.892	-1.502	-1.009	-0.035	-0.835	-1.776	-2.538	-1.171
3	9416	DDX23	-0.272511	0.00204659	0.298147	-2.6545	-1.777	-0.8775	100	35.2941	-2.471	-1.12	-1.99	-2.74	-1.601	-3.851	-2.238	-7.009	-5.289	-2.569	-4.391	-3.584	-2.724	-1.792	-2.94	-1.458	-3.285	-3.136	-1.762	-2.135	-1.589	-2.292	-4.55	-2.071	-1.967	-0.49	0.003	-2.824	-2.069	-0.877	-0.646	-1.011	-1.431	-0.595	0.212	-3.323	-1.299	-4.12	-0.632
16	23479	ISCU	-0.675962	0.000231272	0.1014	-3.4405	-1.9905	-1.45	91.6667	32.3529	-3.303	-3.578	-1.415	-3.11	-3.584	-5.332	-2.559	-0.795	-4.761	-4.346	-1.645	-6.382	-2.051	-3.426	-4.346	-0.57	-3.449	-0.787	-1.721	-0.709	-2.012	-2.865	-1.898	0.441	-2.991	-1.084	0.079	-1.92	-3.223	-0.572	-1.995	-1.232	-1.356	-2.252	-2.103	-2.403	-1.128	-1.986	-2.64
107	23433	RHOQ	-0.118471	0.0298316	0.645144	-1.022	-0.3005	-0.7215	58.3333	77.7778	-1.082	-2.061	-0.342	-1.034	-0.667	0.066	-1.798	-2.305	-1.188	0.035	-0.568	-1.01	-0.999	-0.379	0.198	-0.317	-0.05	-0.058	-0.298	-0.884	-0.102	-0.484	0.171	-0.588	-0.075	-0.098	0.063	-0.303	-0.415	-0.187	0.451	0.137	0.512	-0.806	-1.002	-1.387	-0.24	-0.759	0.209
30	527	ATP6V0C	-0.354584	0.0196689	0.582943	-2.5865	-0.679	-1.9075	91.6667	45.8333	-2.413	-1.868	-1.806	1.253	-1.653	-3.07	-2.791	-4.358	-2.814	-2.76	-4.396	-2.363	1.011	-1.923	-2.828	-1.168	-0.639	0.363	-0.054	-0.266	-2.331	2.071	-0.541	-2.128	-0.108	0.698	-0.719	0.36	-3.512	0.122	-2.466	-1.769	1.27	-3.384	-1.502	0.462	0.514	-3.6	0.993
78	1053	CEBPE	-0.264999	0.00401468	0.389054	-1.3005	-0.956	-0.3445	66.6667	34.7826	-0.875	-2.556	-1.34	0.261	-0.865	-1.991	-1.261	0.071	-2.293	-3.226	-2.663	-1.048	0.863	-0.743	0.146	-0.894	-0.69	-1.995	-1.091	-3.599	-2.028	-2.284	-0.636	0.753	-1.561	0.168	-3.299	-1.25	-1.64	0.107	-0.542	-1.95	-0.519	-1.043	-0.715	-0.674	-1.018	-2.451	-1.286
33	132158	GLYCTK	-0.296184	0.0280736	0.645144	-3.016	-1.5095	-1.5065	91.6667	33.3333	-0.827	-4.223	-1.237	-4.222	-1.602	-4.385	-2.668	-5.142	-3.454	-3.364	-2.265	-1.126	-0.484	-3.939	-2.777	-0.656	-1.998	-1.385	-1.543	-1.375	-1.181	-2.975	-1.076	-1.57	-1.476	-0.277	-1.551	-2.89	-3.179	-1.858	-2.37	-2.908	-0.104	-1.121	-1.805	0.618	-0.827	0.273	-1.227
120	2848	GPR25	-0.452764	0.015512	0.553248	-1.191	-0.026	-1.165	50	46.1538	-0.141	-1.742	-0.028	2.061	-1.673	-3.566	0.637	-0.665	-2.549	-2.557	-1.694	-0.709	0.045	-1.487	-1.181	-0.097	-0.451	2.074	-0.44	0.631	1.559	0.249	0.265	-1.831	-0.5	1.26	-3.027	0.152	-0.629	0.216	-1.481	-2.789	0.526	0.629	0.125	0.047	-0.275	0.667	0.422
115	10633	RASL10A	-0.485415	0.00846134	0.446722	-1.4385	0.3125	-1.751	50	46.1538	1.07	-1.948	2.695	2.804	-2.254	-4.012	-0.929	0.53	-4.957	-2.745	-2.139	-0.015	4.139	-0.786	-1.86	-0.273	1.255	1.489	-0.354	3.819	0.853	2.442	0.93	0.219	-1.501	0.698	-4.685	-1.124	-0.874	0.406	-2.35	-4.021	3.102	0.653	0.034	1.705	2.053	1.707	1.67
8	79891	ZNF671	-0.280138	0.00994639	0.475591	-2.422	-1.8105	-0.6115	100	36.3636	-2.514	-2.906	-1.222	-2.833	-1.91	-2.33	-2.073	-1.297	-2.326	-3.726	-4.616	-3.399	-1.76	-2.196	-0.773	-1.665	-2.653	-2.867	-1.93	-0.884	-0.751	-1.861	-2.799	-1.752	-2.132	0.038	-0.929	-2.045	-1.517	-0.279	-0.461	-2.385	-0.782	-3.135	-2.122	-1.021	-1.343	-2.196	-0.301
61	5737	PTGFR	-0.181099	0.00815639	0.438481	-1.459	-0.3535	-1.1055	75	52.9412	-2.064	-1.606	-1.284	-3.641	-1.136	-0.163	-0.234	-2.878	-1.552	0.471	-1.387	-1.531	-0.089	0.279	-2.114	-0.537	-1.832	-0.884	-0.168	1.058	0.324	-1.604	1.134	-0.674	0.281	-0.712	0.126	-1.545	-0.24	-1.116	-2.282	-0.316	0.068	0.208	-0.233	0.107	0.725	-1.352	-0.831
82	5294	PIK3CG	-0.151269	0.0116483	0.50914	-1.142	-0.0995	-1.0425	66.6667	80	-1.082	-1.122	-2.175	0.72	-0.107	-1.166	-0.09	-3.759	-2.145	-1.418	0.315	-1.162	-1.011	0.617	0.135	-0.504	-0.239	0.221	-0.173	-0.023	-0.042	0.601	-0.035	-0.191	-0.879	-0.081	-0.735	-0.235	0.012	-0.923	0.215	-0.19	-1.724	0.674	0.341	-0.501	0.367	-0.85	0.618
79	57863	CADM3	-0.325108	0.00422329	0.392797	-1.297	-0.8	-0.497	66.6667	38.0952	-2.405	-1.767	-0.23	0.446	-2.932	-1.542	-1.387	-0.767	-1.856	-1.207	-0.044	-1.009	-1.214	-0.323	-1.397	-0.485	-1.006	-1.389	0.852	-0.145	-2.144	-0.313	-1.093	-3.735	-0.927	-0.181	-1.301	-0.013	0.711	-1.615	-0.625	0.285	-0.648	-2.797	-1.071	-0.928	-0.673	-1.196	-0.671
1	5434	POLR2E	-0.470519	0.000831719	0.194094	-3.1155	-1.5375	-1.578	100	37.5	-1.743	-3.507	-2.659	-2.034	-2.224	-4.295	-1.204	-6.586	-4.825	-2.724	-5.458	-4.918	-0.443	-2.009	-3.627	-2.145	-2.893	-0.877	-1.531	1.192	-2.365	-0.51	-1.504	-5.808	-4.006	-0.14	-1.19	-0.209	-1.544	-0.613	-0.036	-1.149	-1.174	-3.335	0.29	-3.656	-2.048	-6.124	-0.414
4	6234	RPS28	-0.34175	0.0040084	0.389054	-2.3405	-1.716	-0.6245	100	38.7097	-1.794	-2.768	-3.226	-1.264	-1.302	-4.836	-1.555	-1.913	-3.608	-3.22	-3.53	-1.28	-1.649	-2.666	-4.994	-0.462	-1.778	-0.028	-0.367	0.459	-1.916	-0.406	-2.431	-2.574	-3.641	-0.598	-2.367	-1.631	-2.734	-0.545	-0.959	-2.145	-1.273	-2.602	0.022	-0.388	-1.953	-2.605	-1.926
5	6232	RPS27	-0.416149	0.00430856	0.392797	-2.6655	-1.745	-0.9205	100	31.5789	-3.356	-1.317	-1.975	-1.042	-1.389	-4.319	-1.936	-6.65	-4.93	-3.453	-1.597	-3.92	-1.42	-1.447	-2.872	-0.422	-2.596	-0.786	-1.006	-1.671	-2.475	-1.478	-2.572	-1.539	-1.314	-1.004	-1.067	-2.361	-4.746	-1.804	-3.198	-1.935	-1.49	-1.731	-2.301	-3.06	-1.759	-3.543	-0.975
7	6500	SKP1	-0.392966	0.00792189	0.438481	-2.593	-1.6485	-0.9445	100	33.3333	-1.279	-3.03	-1.814	-1.787	-1.488	-2.902	-3.182	-1.21	-2.284	-4.5	-3.084	-3.818	-1.053	-1.608	-1.369	-1.193	-0.77	-3.604	-3.613	-0.462	-1.423	-1.542	-2.61	-1.402	-3.296	-1.834	-2.547	-0.754	-2.448	-1.463	-2.169	-0.364	0.322	-0.813	-2.226	-1.689	-3.08	-1.996	-1.98
9	6651	SON	-0.314325	0.0234058	0.616758	-2.5825	-1.8725	-0.71	100	35.2941	-2.595	-3.283	-1.845	-5.505	-1.343	-1.696	-3.287	-4.791	-2.57	-3.405	-1.547	-2.517	-1.929	-0.378	-1.227	-0.31	-2.945	-3.093	-0.332	-0.254	-1.993	-0.128	-0.839	-2.593	-4.487	-0.446	-1.02	-1.786	-1.651	-2.324	-3.075	-1.997	-2.112	-1.645	-2.858	-4.376	-1.816	-3.714	-2.357
11	10531	PITRM1	-0.220722	0.0400759	0.664445	-2.442	-1.4415	-1.0005	100	37.5	-2.362	-1.618	-1.615	-4.757	-1.993	-3.5	-1.989	-2.697	-3.018	-2.522	-3.172	-2.296	-1.954	-3.185	-3.154	-0.477	-0.947	-0.779	-2.028	-1.391	-1.037	-1.937	-3.324	0.023	-2.713	-0.83	-3.537	-1.492	-1.005	-0.419	-3.329	-3.477	-2.135	-0.622	-3.734	-1.123	-0.271	-0.389	-0.788
13	57703	CWC22	-0.262503	0.0466062	0.680901	-3.374	-1.814	-1.56	100	38.7097	-1.417	-5.697	-2.56	-2.263	-3.064	-6.362	-1.257	-6.655	-2.162	-6.257	-3.891	-3.684	-0.648	-1.869	-6.099	-3.033	-0.637	-1.22	-0.458	-0.844	-3	0.17	-3.851	-1.386	-3.656	-0.874	-0.029	-4.893	-6.017	0.361	-2.393	-1.759	-0.86	-4.903	-0.017	-3.741	-3.605	-3.948	-3.597
15	5688	PSMA7	-0.342326	0.000116401	0.0779359	-2.6635	-1.017	-1.6465	91.6667	42.3077	-2.139	-0.657	-2.059	-1.138	-2.162	-4.889	-3.332	-4.583	-3.165	-4.32	-7.286	-1.792	0.495	-1.059	-2.947	-3.02	-1.918	0.494	-1.31	-0.241	-3.342	0.819	-2.64	-0.215	-2.2	-0.975	-2.567	-1.972	-1.761	-0.973	-0.643	-2.203	-0.604	-0.551	0.053	-2.965	0.165	-0.462	-0.584
18	5700	PSMC1	-0.509541	0.000329568	0.118403	-3.3815	-1.851	-1.5305	91.6667	37.931	-2.514	-1.58	-3.072	-4.693	0.18	-4.496	-2.164	-2.403	-3.939	-3.691	-4.327	-6.55	-1.377	-2.141	-2.753	0.273	-3.96	-0.105	-0.301	-2.129	-3.391	0.696	-2.841	-1.904	-3.074	-0.121	0.855	-0.709	-6.56	-0.288	0.649	0.504	-1.2	-2.291	-0.065	-3.193	-1.905	-3.968	-2.041
19	25929	GEMIN5	-0.282658	0.00468445	0.402167	-3.0795	-1.6475	-1.432	91.6667	32.3529	-0.383	-1.805	-2.221	-2.786	-1.836	-3.106	-3.686	-4.315	-3.368	-3.088	-3.071	-4.532	-1.114	-3.124	-0.965	-1.373	-3.143	-2.742	-1.4	-1.312	-2.135	-0.587	-1.648	-4.363	-1.647	-1.047	-0.451	-0.463	-3.32	-0.541	-1.799	-1.254	-1.196	-2.35	-3.129	-6.23	-2.954	-0.82	-2.073
20	6142	RPL18A	-0.435943	0.00514014	0.413739	-3.4485	-1.6605	-1.788	91.6667	35.4839	-3.204	-5.648	-3.693	-10.558	-1.037	-3.976	-2.104	-3.164	-4.193	-4.434	-0.1	-3.058	-3.315	-1.674	-9.142	-1.647	-3.582	-0.546	-2.3	-0.495	-3.055	0.713	-2.758	-3.209	-4.452	-1.131	-1.167	-1.777	-2.873	-1.512	0.138	-0.219	-0.644	-3.175	0.023	0.086	-0.537	-4.567	-1.333
22	5097	PCDH1	-0.212191	0.00685789	0.422664	-1.825	-1.226	-0.599	91.6667	40.7407	-2.167	-0.37	-1.287	-2.394	-1.5	-2.484	-1.897	-1.753	-1.706	-2.736	-1.151	-2.347	-0.571	-2.322	-0.4	-3.02	0.033	-1.852	-1.237	0.507	-0.915	-1.215	-2.582	0.135	-0.844	-1.784	-3.553	-1.48	-1.623	-1.476	-0.341	-1.842	-0.818	0.112	-0.221	-1.556	-0.475	-0.597	-1.985
24	6134	RPL10	-0.354149	0.00759547	0.435676	-3.051	-1.884	-1.167	91.6667	29.7297	-0.756	-3.239	-1.841	-5.171	-1.057	-5.525	-2.863	-5.542	-3.676	-2.45	-1.597	-3.62	-2.725	-2.25	-6.78	-1.767	-2.7	-1.209	-3.057	-5.114	-1.788	-1.857	-2.206	-0.228	-3.454	-1.714	-0.778	-4.39	-1.748	-2.556	-1.548	-2.672	-1.222	-1.759	0.201	-3.123	-1.911	-2.468	-1.797
27	6872	TAF1	-0.203044	0.0160184	0.556488	-1.83	-1.2105	-0.6195	91.6667	37.931	-2.091	-0.949	-1.43	-4.518	-1.271	-1.047	-2.545	-2.899	-2.998	-1.454	-1.569	-3.76	-1.362	-0.288	-1.506	0.051	-0.998	-1.043	-0.124	-1.319	-0.698	-0.597	-3.526	-1.887	-1.991	-1.526	-1.878	-0.783	-2.689	-2.061	-0.618	-0.887	-1.787	-4.543	-1.007	-2.462	-0.369	-1.102	-1.744
28	24144	TFIP11	-0.534514	0.0166045	0.558213	-2.895	-1.6675	-1.2275	91.6667	34.375	-1.797	-3.381	-2.177	-5.335	-2.25	-2.934	-1.789	-3.425	-2.856	-4.959	0.108	-5.884	-1.529	-2.307	-3.976	-1.707	-3.819	-0.033	-1.36	-1.024	-2.377	-0.71	-1.91	0.067	-4.202	-0.588	-1.312	-0.299	-3.533	-1.137	-1.98	-0.455	0.503	-1.628	-3.087	-0.639	-2.629	-4.423	-3.093
31	51138	COPS4	-0.308774	0.0207159	0.594668	-3.9025	-1.5615	-2.341	91.6667	35.4839	-3.932	-1.555	-3.895	-2.368	0.279	-4.656	-2.078	-7.594	-4.482	-4.219	-1.965	-3.91	-2.041	-2.673	-1.068	-3.779	-3.673	-0.938	-0.368	-0.225	-4.05	-1.031	-1.248	-0.518	-1.192	-0.723	0.394	-0.722	-1.821	-1.574	0.543	-1.901	-3.271	-2.573	0.571	-5.836	-1.975	-5.209	-1.549
32	6634	SNRPD3	-0.28094	0.0236715	0.617746	-2.9285	-1.8305	-1.098	91.6667	32.3529	-2.198	-2.989	-3.136	-2.868	-2.763	-3.999	-0.548	-6.235	-3.919	-1.822	-3.324	-2.701	-1.906	-1.499	-4.591	-2.841	-2.829	-0.51	-0.572	-0.54	-1.835	-2.906	-2.646	-1.085	-2.179	-0.731	-0.239	-1.826	-1.915	-0.735	-0.429	-1.677	-1.488	-1.171	-2.06	-2.254	-3.108	-5.238	-3.017
34	57461	ISY1	-0.289177	0.0305118	0.646675	-2.5855	-1.6355	-0.95	91.6667	35.4839	-2.595	-2.529	-2.492	-0.852	-2.602	-2.962	-2.576	-2.216	-1.003	-4.191	-3.93	-4.678	-2.61	-0.551	-1.606	-1.665	-2.466	0.033	-0.926	-4.448	-2.106	-0.545	-4.846	-2.902	-0.644	-1.033	-2.697	-1.01	-0.995	-1.969	-0.871	0.179	-1.502	-2.253	-2.933	-2.669	-0.826	-1.336	0.768
35	23521	RPL13A	-0.250289	0.0391945	0.664445	-3.0175	-1.4765	-1.541	91.6667	36.6667	-1.966	-3.397	-2.253	-4.276	0.701	-3.782	-1.158	-3.941	-2.895	-3.222	-1.357	-3.14	-4.519	-2.354	-5.628	-0.528	-0.657	0.777	0.585	-1.237	-2.274	-2.796	-1.378	-1.962	-2.688	-0.403	0.248	-1.722	-1.543	-1.917	1.267	-1.502	-1.451	-4.052	1.05	-1.076	0.416	-4.76	-0.896
36	8725	URI1	-0.314238	0.0402465	0.664445	-2.539	-1.046	-1.493	91.6667	42.3077	-2.631	-0.919	-1.471	-2.823	-1.199	-1.652	-3	-2.447	-4.089	-3.442	-2.983	-1.112	0.962	-1.541	-1.426	-0.359	-2.548	-1.215	0.364	-0.632	-3.998	-0.877	-1.32	-4.753	-3.731	-1.751	-2.747	1.183	-3.231	-0.705	0.114	0.397	-3.165	-0.728	-0.662	-2.375	1.645	-1.888	-0.633
38	5689	PSMB1	-0.459191	2.8176e-05	0.0361253	-2.4235	-1.287	-1.1365	83.3333	38.4615	-3.072	-1.188	-2.218	0.062	-0.549	-6.591	-2.305	-1.691	-4.782	-3.42	-6.079	-2.542	-2.124	-0.893	-1.073	0.239	-2.093	0.141	-0.295	-0.409	-3.426	0.64	-1.793	-0.397	-1.728	-0.445	-2.048	-1.501	-2.318	-1.696	-0.702	-0.775	-0.375	0.472	-1.813	-2.525	-0.595	-4.799	-1.672
39	5683	PSMA2	-0.561458	3.7305e-05	0.0392502	-2.802	-1.0085	-1.7935	83.3333	40	-1.661	-0.964	-4.15	-1.402	0.46	-8.188	-1.145	-2.218	-5.177	-3.742	-3.386	-5.152	-0.64	-1.788	-2.901	-2.653	-4.628	0.323	-0.468	-0.789	-2.228	0.453	-3.655	-3.3	-3.266	0.701	0.884	-0.443	-1.19	0.153	0.129	-0.302	-0.569	-0.725	-0.988	-1.029	-1.954	-3.054	-2.698
40	23524	SRRM2	-0.276812	7.91189e-05	0.0662958	-3.093	-1.512	-1.581	83.3333	35.7143	-5.063	-0.652	-3.474	-1.341	-1.453	-4.4	-0.888	-2.712	-4.203	-4.477	-1.964	-3.952	-1.814	-4.937	-5.21	-1.095	-2.704	-2.117	-1.606	-3.467	-1.891	-0.714	-2.111	-0.573	-3.127	-0.26	0.372	-2.015	-0.46	-0.072	-0.147	-1.418	-4.556	-2.684	-0.406	-0.256	-0.746	-4.432	-0.301
41	22938	SNW1	-0.369482	0.000536173	0.154859	-2.646	-1.441	-1.205	83.3333	32.2581	-0.901	-2.5	-2.792	-0.812	-1.036	-3.778	-2.388	-2.145	-3.251	-4.495	-5.471	-4.726	0.426	-1.089	-2.694	-1.285	-2.431	-1.078	-2.038	-2.327	-2.362	-0.952	-2.044	0.551	-3.497	-1.298	-0.312	-0.477	-2.675	-1.113	0.022	-0.002	-0.634	-3.594	-1.435	-0.814	-1.447	-3.93	-3.002
44	9276	COPB2	-0.377753	0.0036123	0.372809	-2.53	-1.478	-1.052	83.3333	33.3333	-2.417	-1.973	-2.643	0.14	-0.541	-1.816	-2.903	-6.197	-3.085	-8.341	-1.972	-4.497	-1.974	-1.875	-4.403	-0.964	-3.382	-0.441	-0.703	-1.14	-2.038	-0.069	-4.598	-0.101	-4.008	-1.12	-0.333	-1.673	-4.29	-1.135	-0.282	-0.2	-1.145	0.521	-1.56	-3.233	-1.396	-5.87	-2.663
47	6229	RPS24	-0.304132	0.0159018	0.556488	-2.85	-1.5995	-1.2505	83.3333	33.3333	-2.211	-2.243	-3.209	-3.458	0.566	-5.326	-0.692	-4.652	-4.514	-2.491	-2.272	-3.345	-1.743	-2.264	-6.934	-2.744	-2.739	0.091	-0.554	-2.128	-2.521	-0.977	-2.296	-4.592	-2.406	-0.133	0.578	-1.274	-1.565	-1.366	0.708	-1.553	-1.634	-0.721	-0.199	-4.488	-1.067	-6.283	-0.982
49	833	CARS	-0.278657	0.0251212	0.629311	-1.3685	-1.1745	-0.194	83.3333	34.4828	-4.1	-1.287	-2.703	0.062	-0.812	-1.057	-1.695	-3.736	-1.357	-1.38	-1.331	-4.255	-4.139	-0.435	-1.597	-1.272	-2.146	-0.874	-0.585	-0.176	-2.115	-1.077	-1.036	-1.023	-1.351	-2.213	0.389	-0.176	-3.34	-1.049	-0.589	-0.522	-1.3	-0.978	-1.842	-3.008	-2.305	-3.209	-0.822
50	8815	BANF1	-0.255239	0.0274356	0.64392	-2.21	-1.216	-0.994	83.3333	35.7143	-1.408	-1.938	-3.092	-3.409	-0.404	-5.803	-2.829	-7.088	-1.318	-1.662	-0.319	-2.482	-0.524	-2.114	-2.655	-2.029	-3.157	-2.465	-1.346	-0.877	-1.265	-2.466	-1.265	-1.59	-0.852	-0.834	-1.955	0.107	-1.382	-1.128	-0.791	-1.164	-0.509	-0.847	-0.113	-4.428	0.264	-3.99	-1.167
51	8021	NUP214	-0.214123	0.0285928	0.645144	-1.8685	-1.209	-0.6595	83.3333	37.037	-1.321	-1.731	-0.748	-1.606	-1.521	-2.006	-2.136	-8.636	-2.648	-2.849	-0.428	-4.507	-2.375	-0.382	-4.702	-0.803	-1.462	-1.541	-0.252	-1.084	-2.543	-0.733	-0.822	-1.697	-2.133	-0.034	-1.49	-1.115	-1.303	-0.2	-0.708	0.341	-2.48	-1.553	-0.558	-2.309	-1.375	-0.673	-0.9
52	5685	PSMA4	-0.254221	0.0302794	0.645465	-2.3895	-0.602	-1.7875	83.3333	41.6667	-2.224	-2.555	-2.214	-0.396	0.914	-6.172	-1.971	-5.925	-2.569	-3.988	-4.229	-1.577	-0.47	-0.434	-2.418	-0.54	-3.683	-0.188	0.255	-2.157	-4.477	0.037	-4.661	-5.346	-1.11	0.674	0.857	0.07	-3.554	-0.406	0.672	0.212	-0.36	0.247	-1.792	-4.932	-1.945	-5.751	-0.664
54	2547	XRCC6	-0.158419	0.0447371	0.680074	-2.2605	-1.2735	-0.987	83.3333	34.4828	-1.95	-2.093	-1.267	-3.834	-0.161	-4.215	-2.428	-4.125	-2.876	-0.527	-1.424	-3.465	-0.823	-2.238	-2.845	-2.116	-2.241	-1.128	-1.391	-0.633	-1.989	-1.087	-2.124	-0.925	-1.429	-1.099	0.065	0.119	-3.229	-0.784	-1.267	0.098	-0.9	-0.893	-0.87	-1.736	-1.605	-4.978	-3.069
55	6187	RPS2	-0.372384	0.00010471	0.0734467	-1.7675	-0.6975	-1.07	75	42.8571	-1.117	-0.864	-3.82	-1.639	0.745	-2.957	-1.044	-0.46	-3.928	-2.035	-1.896	-2.87	-0.484	-1.655	-1.871	-1.047	-0.669	0.243	0.058	-0.029	0.161	1.069	-3.05	-1.064	-1.082	-0.726	-0.382	-1.287	-1.672	-0.757	0.729	-0.108	-0.108	-0.045	1.017	-0.147	-0.209	-1.115	-0.883
58	1956	EGFR	-0.123523	0.00137398	0.238102	-2.2935	-1.609	-0.6845	75	29.0323	-0.894	-2.999	-2.385	-2.202	-1.62	-2.76	-1.139	-10.21	-3.269	-0.327	-0.238	-5.557	-2.448	-4.082	-0.568	-2.925	0.14	-0.772	-1.341	-0.937	-2.237	-1.337	-0.655	-1.894	-1.173	-2.44	-1.561	-2.045	-1.249	-1.788	0.257	-1.755	-1.657	-1.221	-2.503	-3.069	-1.342	-0.484	-1.857
59	5093	PCBP1	-0.293162	0.00238417	0.319262	-2.025	-0.869	-1.156	75	39.1304	-4.594	-0.753	-0.742	-2.255	-1.501	-3.401	-2.299	-1.856	-2.211	-2.194	-0.553	-1.716	-3.173	0.376	-0.399	-0.831	-2.429	-2.297	0.331	-2.584	-2.488	-1.587	-0.878	-1.785	-1.093	-1.621	-2.322	-0.276	0.525	0.591	0.491	0.096	-1.121	-3.87	0.443	-2.082	-2.913	-0.86	-0.613
60	10114	HIPK3	-0.198348	0.00601488	0.422664	-1.273	-0.9365	-0.3365	75	37.5	-1.961	-1.183	0.609	-3.555	-1.342	-1.916	-0.333	-0.46	-1.204	-2.726	-3.398	-1.189	0.879	-2.892	-0.627	-1.155	-1.128	-0.738	0.044	-3.512	-0.306	-1.239	1.089	-1.632	0.301	-1.563	1.253	-1.783	-3.531	-1.018	-0.487	0.55	-2.339	-1.739	1.232	-2.928	-0.855	-1.288	-0.2
63	6301	SARS	-0.153661	0.0306729	0.647121	-2.171	-1.127	-1.044	75	32.1429	-1.375	-2.806	-1.174	-4.725	-0.542	-2.199	-0.726	-5.401	-2.502	-2.143	0.115	-2.221	-1.88	0.046	-2.11	-1.12	-0.853	-1.641	-0.882	0.078	-0.745	-0.493	-0.718	-2.012	-1.765	0.115	0.809	-1.381	-3.476	-1.134	-1.033	-1.61	-1.062	-2.393	-2.451	-1.574	-0.848	-1.568	-1.461
65	4609	MYC	-0.114481	0.0361614	0.664445	-1.509	-1.064	-0.445	75	33.3333	-1.713	-0.666	-1.885	-0.985	-1.143	-1.305	-2.327	-4.381	-1.867	-2.074	-0.27	-1.246	-5.131	-1.323	-4.275	-0.383	0.184	-1.835	-0.103	-1.57	-1.493	-0.752	-0.785	-1.548	-0.41	-0.485	-0.574	-1.747	-1.47	-1.06	-1.146	-0.066	-1.84	-1.065	-1.225	-0.944	-1.008	-2.016	0.122
66	375133	PI4KAP2	-0.123596	0.0366432	0.664445	-1.7895	-1.1495	-0.64	75	32.1429	-3.031	0.208	-2.053	-0.095	-1.526	-2.529	-1.158	-4.744	-1.166	-3.381	0.107	-2.326	-2.115	-2.755	-1.076	-0.376	-0.409	-1.246	-0.396	-3.912	-1.026	-2.031	-5.009	-5.203	-1.996	-1.05	0.173	-3.498	-1.4	0.287	-0.427	-0.005	-2.406	-0.673	-0.637	-1.055	-2.314	0.318	0.578
67	27156	RTDR1	-0.205458	0.0370505	0.664445	-1.809	-0.8555	-0.9535	75	37.5	-0.534	-2.324	-2.444	-3.584	-0.118	-1.231	-2.446	-1.385	-2.128	-0.499	-3.48	-1.49	-1.938	-1.012	-3.324	-0.699	-0.425	-1.458	-0.672	-1.108	-2.724	-1.086	-0.317	-0.506	-3.254	-0.592	0.072	-0.308	-1.689	-0.246	-1.291	-0.55	-0.598	0.098	-0.318	-3.033	-0.652	-2.176	-1.473
68	135892	TRIM50	-0.106833	0.0372329	0.664445	-1.4245	-0.271	-1.1535	75	45	-1.317	-1.667	-0.12	0.782	-1.28	-2.636	-2.054	-1.588	-0.54	-1.051	-1.532	-1.643	0.314	0.105	-2.467	-1.201	-0.733	-0.259	-0.005	0.514	0.611	1.41	-1.136	-1.441	-0.261	0.657	-0.413	-1.4	-0.452	0.417	-2.066	-1.484	0.872	-1.169	-1.026	0.637	-0.281	0.487	0.278
69	5708	PSMD2	-0.204367	0.0378097	0.664445	-1.668	-1.018	-0.65	75	37.5	-1.69	-1.374	-2.998	-1.646	0.514	-0.219	-1.623	0.294	-2.831	-3.076	-5.065	-3.244	-4.213	-1.069	-0.524	-0.667	-2.006	-0.087	-0.306	0.349	-0.967	-0.36	-1.119	-0.297	-1.833	-2.15	-0.335	-2.016	-2.982	-2.763	0.679	-0.121	-1.486	0.537	1.058	-1.075	-0.648	-3.575	-3.519
70	64600	PLA2G2F	-0.174445	0.0408727	0.667466	-1.1215	-0.413	-0.7085	75	60	-0.068	-1.4	-2.619	-1.101	-1.069	-0.655	-1.104	-1.139	-1.827	-1.52	-0.123	-1.555	-0.042	-1.096	0.277	-0.282	-0.208	-0.732	-0.462	0.677	-0.417	-0.892	-0.578	0.092	0.581	-1.115	-1.026	0.87	0.242	0.598	-2.593	-1.785	-0.686	-0.539	-0.155	-0.54	-0.409	-0.508	-0.092
71	23498	HAAO	-0.188479	0.0435671	0.676206	-2.249	-1.3035	-0.9455	75	32.1429	-2.231	-3.435	-1.506	-0.383	-2.347	-2.95	-1.075	-0.544	-2.668	-2.267	-0.773	-2.502	-0.009	-2.022	0.045	-2.191	-2.983	-1.164	-0.755	0.059	-1.4	-1.331	-1.323	0.069	-1.708	-0.245	-1.586	-0.518	-1.011	-0.802	-1.307	-1.998	-0.884	-2.21	-1.3	-1.805	-0.569	-2.2	-2.35
72	124857	WFIKKN2	-0.170127	0.0444146	0.677253	-1.0655	-0.491	-0.5745	75	50	-2.136	-1.022	-1.647	-1.133	-2.506	-1.028	-1.08	-1.096	-0.144	-0.433	-0.596	-1.051	0.09	0.524	0.069	0.046	-0.903	0.639	-2.04	0.992	-0.849	0.501	-0.161	-0.444	0.344	-0.792	-1.262	-1.513	-0.74	-0.791	-0.339	-2.477	-2.148	-1.639	-2.383	-0.538	0.211	-1.484	0.368
74	996	CDC27	-0.197492	0.0454885	0.680074	-2.6	-1.839	-0.761	75	30	-1.653	-2.653	-0.701	-0.581	-1.807	-3.297	-0.402	-5.455	-3.947	-4.344	-5.71	-2.547	0.041	-1.911	-2.609	-1.202	-2.06	-1.68	-2.189	-3.604	-1.958	0.645	-3.107	-5.139	-2.016	0.245	-0.973	-1.253	-1.767	-0.15	-2.303	0.275	-1.256	-2.378	0.444	-3.016	-0.926	-3.737	-2.861
75	10418	SPON1	-0.18057	0.0467593	0.681945	-2.1225	-1.369	-0.7535	75	33.3333	-2.015	-3.332	-1.61	-3.352	-0.864	-2.23	-0.995	-2.815	-0.199	-4.918	-1.641	-2.998	-0.633	-1.707	-0.78	-0.394	-1.348	-0.575	-6.148	0.06	-1.542	0.762	-2.239	-3.009	-0.056	-1.91	-1.95	-1.597	-1.169	-1.185	-0.572	-0.113	-2.82	-2.024	0.211	-1.746	-1.39	-1.923	-1.483
77	54069	MIS18A	-0.302618	0.000638185	0.16492	-1.998	-0.497	-1.501	66.6667	42.1053	0.001	-2.031	-2.734	-0.816	-2.672	-2.839	-1.367	-3.392	-3.94	0.374	-0.209	-1.965	-0.205	-0.63	-0.131	-0.586	-1.827	-2.219	0.651	-0.001	-3.534	-0.218	-0.408	-4.417	-1.084	-0.017	-0.18	0.418	-0.994	-0.154	0.357	-0.047	-1.957	-2.541	-0.051	-2.391	-1.457	-2.896	-0.215
80	10921	RNPS1	-0.196679	0.00623146	0.422664	-1.24	-0.53	-0.71	66.6667	42.1053	-1.785	-0.443	-0.668	-1.205	-0.567	-1.626	-0.69	-1.15	-2.495	-1.275	-2.964	-1.535	-1.431	-1.243	-3.304	0.518	-0.49	-0.581	0.171	-0.954	-1.285	-1.304	-1.832	-3.057	-0.316	1.075	-0.605	-0.085	-1.196	0.727	-0.427	0.58	0.225	-0.352	-1.123	0.061	-0.57	-2.724	-0.051
81	8449	DHX16	-0.262557	0.00861817	0.450162	-1.431	-0.472	-0.959	66.6667	40	-0.079	-1.646	-1.097	-3.372	-0.914	-1.216	-1.904	-2.049	-2.402	-0.907	0.581	-2.229	-1.739	-0.737	-0.089	-0.458	-2.182	-0.402	0.867	0.699	-2.347	0.185	0.855	0.466	-2.574	0.291	-2.42	-0.041	0.559	0.412	-1.062	-0.486	-0.236	-2.121	-0.522	-2.078	-0.238	-4.507	-1.354
83	23555	TSPAN15	-0.167126	0.0124401	0.523551	-1.211	-0.565	-0.646	66.6667	61.5385	-0.225	-1.281	-0.826	-2.301	-0.759	-0.349	-1.665	-3.752	-1.109	-1.877	-3.052	-1.141	-0.674	-2.154	-2.179	-1.881	-0.253	-0.627	-0.975	0.121	-0.019	-0.724	-0.81	0.134	-0.365	-0.974	-0.291	-0.218	0.257	-0.315	0.405	-0.596	-0.144	-0.402	-0.514	-0.695	-0.534	0.019	-0.908
84	345829	BTF3P10	-0.132474	0.028515	0.645144	-1.0885	-0.235	-0.8535	66.6667	66.6667	-2.055	-2.924	-0.503	-1.063	-1.045	-0.408	-1.305	-1.254	-0.883	-0.552	-1.114	-2.561	-0.844	-0.83	-0.054	0.676	-1.201	0.255	0.159	-0.013	-0.201	0.162	-0.416	0.09	-0.855	0.793	0.828	0.87	-0.686	0.494	-0.269	-0.376	-0.881	-0.597	0.469	-1.366	0.431	-1.185	-0.775
85	55651	NHP2	-0.209984	0.0303395	0.645811	-1.3615	-0.6485	-0.713	66.6667	40	-2.757	-2.632	-1.298	-0.466	-1.854	-0.316	-0.838	-1.849	-1.11	-1.765	0.458	-1.425	-2.216	-0.364	-1.445	0.183	-1.247	0.795	-0.27	1.416	-1.48	-0.865	-1.05	-3.26	-1.008	-1.157	-0.73	0.276	0.124	0.405	0.528	0.213	0.005	-0.04	-2.369	-0.772	-1.819	-1.636	-0.319
86	23019	CNOT1	-0.249655	0.0374614	0.664445	-1.941	-0.7715	-1.1695	66.6667	38.0952	-1.836	-4.363	-2.28	-2.121	-0.349	-0.72	-2.046	0.309	-3.763	-4.61	0.223	-1.194	-1.999	-0.865	-3.119	-2.647	-3.411	0.952	0.178	-1.247	-1.514	-0.75	-1.786	-0.711	-2.75	-0.322	0.169	0.201	-0.469	-2.007	-0.07	0.431	0.59	-0.793	0.433	0.701	-5.15	-3.512	-2.308
87	866	SERPINA6	-0.165272	0.0458501	0.680074	-1.7005	-0.6505	-1.05	66.6667	40	-0.645	-1.221	-2.086	-1.868	-2.256	-1.828	-1.973	-0.237	-1.573	-0.942	-0.78	-3.395	-0.311	-0.429	-1.048	-1.094	-0.481	-1.981	-2.311	-0.537	-1.59	-0.355	-0.562	-4.131	0.31	0.663	-0.63	-0.725	-1.508	-1.131	-0.671	-1.396	-0.212	-4.238	0.122	-2.21	0.163	-0.884	0.128
88	2103	ESRRB	-0.289745	0.0462543	0.680901	-1.282	-0.565	-0.717	66.6667	57.1429	-1.145	-1.002	-0.158	-1.419	-1.813	-1.809	0.063	-1.612	-0.672	-3.501	-2.563	-0.008	-1.283	-0.608	-0.985	-0.013	0.465	0.01	-0.083	-0.22	-0.262	-0.081	-0.852	-2.715	0.233	-0.796	-0.889	-1.987	-1.139	-0.842	0.312	0.255	0.247	-2.202	-0.762	-1.592	-0.773	-0.522	-0.332
89	8812	CCNK	-0.21884	0.047285	0.68487	-1.803	-0.9245	-0.8785	66.6667	36.3636	-0.823	-1.56	-1.261	-3.085	-0.083	-4.156	-2.271	-3.047	-2.046	-3.465	-0.12	-0.657	-1.806	-1.123	-0.938	1.086	-1.716	-0.067	-0.911	1.441	-2.36	0.818	-1.319	-2.59	-3.048	-0.495	-2.42	-0.791	-0.599	-0.747	0.159	-1.092	0.411	-1.832	-0.293	-0.223	-2.588	-4.684	-1.274
90	10113	PREB	-0.189969	0.0479098	0.687217	-1.837	-0.8485	-0.9885	66.6667	38.0952	-0.418	0.449	-1.505	-0.427	-2.631	-2.924	-1.851	-0.009	-1.823	-6.282	-1.916	-2.433	-2.145	-0.246	-3.564	-0.137	-3.031	-2.086	-3.568	0.383	-1.356	-0.499	-1.346	-0.825	-1.327	-0.872	0.53	-0.745	-0.159	-2.36	-0.933	-1.329	-2.511	-0.237	-2.465	0.624	-0.678	-2.909	-0.367
91	53371	NUP54	-0.280654	0.0484168	0.687217	-2.6275	-1.4575	-1.17	66.6667	32	-1.253	-0.14	-2.663	0.109	-2.91	-6.318	-2.592	-3.669	-6.318	-5.166	-0.575	-0.354	-2.746	-3.535	-2.318	-2.564	-3.453	-3.682	-1.512	-1.945	-2.62	-0.795	-2.4	-0.232	-1.403	0.134	-0.032	0.109	-1.32	-0.773	0.381	-0.086	-2.926	-2.08	0.219	-0.485	-1.828	-5.723	-1.755
93	29108	PYCARD	-0.289291	0.00186854	0.280593	-1.11	-0.032	-1.078	58.3333	53.8462	-0.005	-1.079	-0.715	-1.258	-0.932	-1.847	0.057	-1.362	-1.454	-1.141	-1.505	-0.267	1.412	0.616	0.229	-0.411	0.523	0.346	-0.627	1.775	0.109	0.244	0.446	-0.737	-0.151	-0.145	-3.088	-1.052	0.25	-0.704	-1.292	-1.442	0.186	-0.599	-2.556	0.579	-0.192	1.098	-0.295
94	2644	GCHFR	-0.313597	0.00269906	0.329595	-1.1685	-0.284	-0.8845	58.3333	63.6364	-2.228	-2.937	-0.237	-1.334	-1.971	-2.022	-1.377	0.62	-1.003	-0.158	-0.999	0.819	1.771	-0.936	0.698	-1.825	-0.743	1.197	0.076	-0.444	-0.348	-0.482	-0.765	-0.574	0.551	0.261	-0.561	0.161	-0.768	0.989	0.545	-2.668	-0.795	-2.276	-0.6	-1.536	0.645	-0.086	0.851
95	2161	F12	-0.192459	0.00286663	0.343052	-1.0445	-0.22	-0.8245	58.3333	50	0.084	0.006	-1.519	-1.039	-1.58	0.43	-0.905	-1.981	-0.778	-1.05	-2.625	-1.244	0.14	0.506	-1.54	-0.258	0.235	-1.822	0.337	-0.125	-0.145	-1.181	0.017	-2.288	-0.78	0.267	-0.901	-0.182	-0.333	0.306	0.659	0.474	-0.879	0.092	-1.088	-0.526	-0.088	-0.386	-0.707
97	53615	MBD3	-0.179315	0.0056638	0.422028	-1.031	0.303	-1.334	58.3333	58.3333	0.22	-1.046	1.456	-0.333	-2.091	-2.753	0.307	-1.287	-3.09	-2.421	-1.016	0.173	0.151	0.181	-0.633	-0.554	0.303	1.015	-1.195	1.635	1.017	1.561	0.493	0.772	-0.32	0.697	-1.953	-0.71	0.545	-0.037	-2.539	-3.968	1.557	0.303	1.386	1.593	0.014	1.109	1.005
98	10300	KATNB1	-0.150093	0.0151584	0.553118	-1.089	0.1305	-1.2195	58.3333	53.8462	0.796	-1.06	0.207	-0.264	-2.295	-1.954	-1.264	-1.118	-1.606	-3.356	0.324	0.838	1.822	-0.33	0.832	0.715	0.524	-0.58	0.561	1.739	0.357	1.58	0.862	-2.642	-1.908	-0.098	-2.016	-0.629	-0.31	0.76	-1.569	-1.589	1.104	-1.514	-0.202	1.526	-0.096	1.207	-0.219
99	3039	HBA1	-0.384245	0.0154519	0.553118	-1.134	0.5355	-1.6695	58.3333	58.3333	-0.094	-1.379	1.879	3.131	-1.45	-2.399	0.402	-1.126	-2.961	-1.142	-1.719	0.209	2.246	-1.613	0.094	-0.385	0.776	2.048	0.769	4.296	1.541	2.835	0.389	-0.961	0.02	1.3	-1.928	0.272	-0.497	-0.188	-0.636	-2.935	2.753	-0.03	2.611	2.532	1.614	2.02	0.835
100	1990	CELA1	-0.203417	0.0173743	0.558213	-1.217	-1.0775	-0.1395	58.3333	31.8182	-0.591	-0.745	-1.674	-1.666	0.238	-1.037	-2.014	-2.607	-2.444	-0.302	0.13	-1.397	-0.55	-0.45	-0.48	-1.2	-0.937	-2.229	-1.748	-0.148	-1.381	-1.318	-1.578	-3.398	-0.792	-1.376	-0.489	-2.838	-1.608	-0.622	-0.48	-0.457	-0.949	-1.392	-0.123	-0.295	-1.259	-1.349	0.073
101	9443	MED7	-0.248141	0.020577	0.594312	-1.9445	-1.09	-0.8545	58.3333	30.4348	0.013	-0.118	-2.561	-2.731	-0.918	-2.945	-2.592	-1.328	-4.723	-0.535	0.426	-4.757	-0.316	-2.151	-2.056	-0.251	-3.225	0.898	-1.483	-1.261	-1.053	-0.389	-2.15	-0.439	-1.439	0.539	-1.304	-0.965	-1.509	-0.789	-0.031	-1.127	-0.211	-0.514	-0.016	-2.744	-0.96	-1.2	0.081
102	123872	DNAAF1	-0.131526	0.0266971	0.64392	-1.0725	-0.918	-0.1545	58.3333	36.8421	-1.007	-0.816	-0.788	-1.138	0.529	-0.859	-0.702	-2.936	-2.219	-1.689	-5.843	-1.745	-1.151	-0.773	-1.381	-0.428	-1.369	-0.519	-1.654	-1.385	-1.482	-0.969	-0.96	-2.523	-0.906	0.311	-0.377	-1.357	-3.977	-0.825	0.685	-1.133	0.035	0.292	-0.116	-2.616	-0.536	-1.878	-0.755
105	1528	CYB5A	-0.144174	0.0290463	0.645144	-1.0535	-0.713	-0.3405	58.3333	38.8889	-0.827	-1.011	-1.429	-0.614	-0.894	-1.395	-0.962	-1.096	-1.209	-0.533	-1.225	-1.27	-1.023	-1.491	-0.192	-0.775	-0.078	-0.372	-1.315	0.101	-0.676	-0.609	0.136	-0.045	-1.309	-1.684	-0.765	-0.439	-1.094	-1.221	-0.326	-0.462	-0.75	-1.142	0.421	-0.504	-0.812	-0.638	-2.038
106	64979	MRPL36	-0.173871	0.0297918	0.645144	-1.2085	-0.741	-0.4675	58.3333	36.8421	0.576	-2.079	-1.36	-0.935	-2.318	0.433	-1.544	0.236	-1.057	-1.467	-0.916	-1.385	-1.323	-1.668	-0.687	-0.681	-1.204	-1.453	-0.75	0.672	-1.332	-1.29	0.247	-1.007	0.126	-0.551	-0.818	0.822	-1.228	1.144	-0.719	0.728	-0.723	-2.233	-0.574	-1.013	0.713	-0.802	-1.595
110	57153	SLC44A2	-0.120147	0.0350295	0.663427	-1.325	-0.8105	-0.5145	58.3333	33.3333	-0.684	-1.511	-0.073	-0.417	-1.415	-1.864	-0.148	-2.356	-1.235	-2.103	-2.534	-0.21	-3.313	-0.634	-0.359	-0.488	-0.477	-2.906	-2.771	0.562	-1.261	-2.396	-1.931	-1.997	-0.404	-0.831	-0.632	-1.782	-0.386	-0.615	-1.977	-0.296	-1.232	0.231	0.099	-2.633	-1.778	0.349	-0.547
111	23746	AIPL1	-0.157495	0.0352011	0.663427	-1.1315	-0.296	-0.8355	58.3333	36.8421	-1.201	-1.696	-0.423	0.612	-1.062	-2.104	0.042	-0.766	-3.177	-1.616	-1.605	-0.553	0.312	0.166	0.42	-0.179	1.105	0.697	0.535	1.086	0.136	-1.234	-1.807	-0.164	-0.149	-1.186	-4.327	-1.961	-1.216	-1.331	-1.457	-3.537	0.797	-1.566	0.614	-2.344	1.023	0.206	-0.413
112	10072	DPP3	-0.180832	0.0420843	0.671516	-1.3415	-0.86	-0.4815	58.3333	38.8889	-3.458	-0.626	-0.304	-1.574	-1.109	-2.237	0.564	-0.953	-0.623	-1.966	-2.763	-1.992	-1.922	0.251	-2.5	-0.858	-0.375	-0.717	-2.327	-3.628	-0.488	-1.61	-2.076	-4.312	0.101	-1.285	-1.862	0.035	-0.9	0.883	-0.296	-0.936	-0.339	-0.389	-2.359	-0.443	-0.862	-0.413	0.143
113	25936	NSL1	-0.153909	0.0441613	0.676206	-1.7395	-0.635	-1.1045	58.3333	36.8421	0.13	-0.12	-4.039	-0.34	-2.096	-3.08	-0.894	-6.115	-2.311	-0.294	-1.383	-4.281	-2.148	-0.265	-4.675	-0.353	-1.306	-0.509	-0.514	-1.04	-1.54	-0.226	-1.424	0.271	-0.714	-0.168	-0.227	-0.832	-0.462	0.111	0.336	-0.346	-1.598	-2.222	-0.867	-0.556	0.132	-6.444	-1.539
116	1639	DCTN1	-0.184074	0.0131244	0.524094	-1.348	-0.5445	-0.8035	50	33.3333	-2.665	-0.944	-2.808	-2.218	-0.512	-1.753	-0.605	-1.727	-0.835	-0.969	-0.678	-2.8	-0.536	-0.98	-3.82	-1.648	-1.496	0.169	-0.184	-1.451	0.166	-1.009	-0.462	0.253	-2.05	-0.391	0.574	0.175	-1.849	0.639	-0.419	-0.416	-1.287	-1.414	-0.553	-1.048	-1.313	-1.694	-0.346
117	3400	ID4	-0.0568416	0.0141565	0.538696	-1.276	-0.519	-0.757	50	40	-2.323	-1.693	-0.616	0.521	0.636	-0.984	0.934	-1.817	0.531	-1.568	-3.449	-1.725	-0.725	-1.527	0.28	-0.875	-0.825	0.249	1.249	1.239	0.971	-0.67	-1.225	-0.077	0.57	1.657	-0.227	-1.992	-1.399	-0.368	-4.071	0.84	0.007	-1.529	-1.26	0.916	-0.839	-2.465	0.555
118	246778	IL27	-0.275205	0.0146768	0.550102	-1.034	0.19	-1.224	50	66.6667	-0.174	-0.434	1.073	0.471	-1.266	-3.048	-0.812	0.617	-2.044	-1.443	-1.256	-1.451	0.29	-0.814	-0.516	-0.633	0.039	-0.053	0.579	2.518	0.485	0.367	-0.896	0.568	1.078	0.565	-3.324	-0.526	-1.019	0.502	-0.483	-3.145	0.578	0.405	1.424	0.594	1.207	0.09	1.079
119	55897	MESP1	-0.228217	0.0152009	0.553118	-1.2315	-0.0135	-1.218	50	46.1538	1.026	-1.696	2.497	3.279	-2.567	-3.464	0.659	0.836	-2.857	-3.021	-5.44	-0.767	3.49	-1.078	0.515	-1.101	0.311	1.856	-0.558	4.488	0.757	2.642	1.024	-0.662	-0.74	1.96	-2.951	0.012	-0.898	-0.111	-3.565	-4.188	1.798	1.243	1.997	1.869	1.757	-0.165	-0.074
121	10521	DDX17	-0.268061	0.0184307	0.567699	-1.3985	-1.134	-0.2645	50	26.087	-3.286	-0.386	-0.884	-0.667	-3.42	-2.486	-0.818	-3.893	-0.547	-3.355	-0.257	-1.913	-0.925	0.13	-2.426	-1.645	-1.193	-1.748	-0.296	-1.114	-1.429	-1.726	-1.139	-0.323	0.139	-0.012	-1.929	-0.696	-1.505	0.48	-1.758	-1.129	-3.068	-2.101	-1.188	-3.303	-3.181	0.435	-0.71
122	89801	PPP1R3F	-0.24926	0.0319277	0.653806	-1.24	-0.4025	-0.8375	50	46.1538	-0.438	-2.186	-0.614	-2.426	-0.38	-0.555	-2.092	-1.866	-2.256	0.152	-2.666	0.418	-1.601	0.02	0.439	-0.399	-1.4	-2.747	-1.444	-0.126	-0.391	-0.544	0.786	-0.042	-1.028	0.187	-0.502	0.449	-0.406	1.342	-0.323	0.001	-0.457	-0.976	0.67	-0.514	-0.213	-2.511	-0.753
[truncated: 3 more columns]
