# Supplementary material for: Identification of highly penetrant Rb-related synthetic lethal interactions in triple negative breast cancer
Source: Oncogene. 2018 Jun 18;37(43):5701–18. doi: 10.1038/s41388-018-0368-z (PMC6202330; doi:10.1038/s41388-018-0368-z)
Supplement: Supplementary file 16 — Supplementary Data Table 10 [file 41388_2018_368_MOESM16_ESM.xlsx]

## Sheet: Supplementary Data 10
Supplementary Data 10: All nominally significant (Mptest p<0.05) dependencies associated with RB1 defect in TNBC cell lines based on shRNA RSA scores (Project DRIVE data; Novartis, Reference 43), filtered
RB1_defective_median_zGARP ≤ -1
RB1_wild_type_median_zGARP > -2
target	cell_line_number_altered_group	cell_line_number_unaltered_group	median_altered_group	median_unaltered_group	median_difference	mptest.pvalue	Penetrance (%)	Coverage (%)	bt549_breast	cal851_breast	mdamb436_breast	mdamb468_breast	bt20_breast	cal120_breast	cal51_breast	hcc1806_breast	hcc38_breast	hs578t_breast	mdamb157_breast	mdamb231_breast	mdamb453_breast
TSPAN17	4	9	-1.0695	-0.715	-0.3545	0.0037	75	100	-1.641	-0.861	-1.008	-1.131	-0.952	-0.848	NA	-0.282	-0.93	-0.963	-0.351	-0.582	-0.516
AHR	4	9	-2.513	-1.3435	-1.1695	0.005	100	36.3636	-1.639	-3.327	-2.525	-2.501	NA	-1.421	-1.205	-1.169	-0.536	-2.405	-1.813	-1.266	-1.603
TIGIT	4	9	-1.1995	-0.946	-0.2535	0.0051	100	50	-1.241	-1.185	-1.074	-1.214	-1.054	-1.149	NA	-0.775	-0.779	-1.11	-0.276	-0.838	-1.111
TAF3	4	9	-2.04	-1.192	-0.848	0.0056	100	44.4444	-2.088	-1.992	-2.403	-1.601	NA	-0.487	-1.078	-1.697	-0.969	-1.467	-1.306	-1.609	-0.492
ATP7A	4	9	-1.154	-0.795	-0.359	0.0057	100	100	-1.167	-1.021	-1.663	-1.141	-0.631	-0.717	NA	-0.809	-0.54	-0.894	-0.781	-0.86	-0.882
PMS2,PMS2CL	4	9	-1.5555	-0.8195	-0.736	0.0057	75	60	-1.629	-1.528	-1.583	-0.887	-1.164	-0.661	NA	-0.376	-0.664	-0.876	-1.405	-0.916	-0.763
ARF1	4	9	-2.5365	-0.899	-1.6375	0.0058	100	50	-2.225	-3.538	-2.233	-2.84	-0.4	-1.376	NA	-0.502	-1.452	-1.296	-0.445	-1.888	-0.448
NAA15	4	9	-1.809	-0.873	-0.936	0.006	100	50	-1.796	-2.582	-1.026	-1.822	NA	-0.735	-1.508	-1.421	-0.338	-1.544	-1.011	-0.588	-0.497
CYP4F3	4	9	-1.2285	-0.671	-0.5575	0.0062	100	66.6667	-1.196	-1.675	-1.05	-1.261	-0.607	-0.347	-0.97	-0.909	-1.095	-0.444	-0.671	-1.049	-0.357
KCNJ1	4	9	-1.327	-0.981	-0.346	0.0063	100	57.1429	-1.117	-1.389	-1.961	-1.265	-0.981	-0.756	-0.445	-0.338	-1.248	-0.993	-1.137	-0.185	-1.254
UBE2N	4	9	-3.454	-1.507	-1.947	0.0063	100	40	-2.734	-3.768	-4.487	-3.14	-3.136	-0.854	-1.231	-2.687	-1.654	-0.464	-1.507	-1.679	-0.49
CPD	4	9	-1.102	-0.4585	-0.6435	0.0066	75	100	-1.113	-0.628	-1.396	-1.091	-0.585	-0.946	NA	-0.083	-0.312	-0.332	-0.755	-0.782	-0.324
CCNK	4	9	-4.057	-1.774	-2.283	0.0067	100	30.7692	-2.465	-3.956	-4.158	-4.339	-1.329	-1.493	-1.774	-3.211	-2.232	-2.272	-1.43	-3.546	-1.141
TMED10,TMED10P1	4	9	-2.279	-0.543	-1.736	0.0067	100	66.6667	-2.062	-6.742	-2.496	-1.311	-0.462	-0.656	-0.433	-0.326	-0.463	-0.992	-1.533	-2.04	-0.543
FASLG	4	9	-2.1765	-1.626	-0.5505	0.0068	100	36.3636	-2.173	-1.692	-2.18	-2.444	-1.822	-1.142	-0.748	-1.799	-1.313	-1.626	-1.766	-1.703	-0.924
PAPL	4	9	-1.3685	-0.618	-0.7505	0.0068	100	66.6667	-1.41	-1.327	-2.274	-1.106	-1.074	-0.618	-0.728	-0.286	-1.103	-0.435	-0.307	-0.915	-0.352
PTPRA	4	9	-1.802	-1.171	-0.631	0.0068	100	36.3636	-1.312	-2.602	-1.829	-1.775	-1.192	-1.101	-1.287	-0.859	-1.727	-1.066	-1.171	-1.307	-0.758
COPS8	4	9	-4.7645	-1.024	-3.7405	0.0083	100	44.4444	-1.554	-3.832	-6.405	-5.697	-0.778	-0.304	-1.024	-2.871	-1.241	-0.569	-0.879	-1.402	-1.877
MAGEC2	4	9	-2.977	-1.878	-1.099	0.0083	100	30.7692	-3.074	-2.05	-3.223	-2.88	-2.335	-1.772	-1.826	-2.434	-2.07	-1.657	-1.85	-1.878	-2.559
PTGFRN	4	9	-1.466	-0.847	-0.619	0.01	100	57.1429	-1.753	-1.111	-1.646	-1.286	-0.53	-0.75	-1.21	-0.608	-0.971	-1.202	-1.44	-0.847	-0.753
ADAM12	4	9	-1.0855	-0.6275	-0.458	0.0104	75	75	-1.045	-1.126	-0.728	-1.359	-0.862	-0.887	NA	-0.573	-0.432	-0.257	-1.051	-0.682	-0.518
ANKAR	4	9	-1.7165	-1.0375	-0.679	0.011	100	44.4444	-1.505	-2.285	-1.741	-1.692	-1.106	-1.715	NA	-0.493	-0.982	-1.401	-1.009	-1.066	-0.984
FGFR1OP	4	9	-2.3345	-1.561	-0.7735	0.011	100	36.3636	-2.823	-2.451	-2.218	-2.01	-1.337	-1.809	-0.913	-2.263	-1.467	-1.561	-1.774	-1.646	-0.831
PIK3R3	4	9	-1.124	-0.834	-0.29	0.011	100	100	-1.838	-1.093	-1.1	-1.148	-0.979	-0.895	NA	-0.828	-0.937	-0.84	-0.706	-0.804	-0.663
UBE2C	4	9	-1.675	-0.903	-0.772	0.011	100	57.1429	-1.722	-1.963	-1.628	-1.017	-0.339	-1.256	NA	-0.497	-1.002	-1.322	-0.944	-0.394	-0.862
KCNAB2	4	9	-1.37	-0.733	-0.637	0.0114	75	100	-1.512	-0.322	-1.228	-1.518	-0.865	-0.308	-0.426	-0.733	-0.735	-0.812	-0.514	-0.812	-0.732
PACSIN2	4	9	-2.365	-1.654	-0.711	0.012	100	30.7692	-3.021	-2.514	-1.243	-2.216	-1.619	-1.6	-2.128	-1.957	-2.013	-1.324	-1.76	-1.654	-1.588
RFC3	4	9	-3.0585	-1.652	-1.4065	0.012	100	40	-2.777	-3.34	-5.119	-1.994	-2.474	-0.775	-1.264	-2.367	-0.512	-1.652	-2.284	-2.973	-0.751
TPP2	4	9	-1.2675	-0.994	-0.2735	0.012	75	42.8571	-1.251	-0.648	-1.284	-1.693	-0.994	-0.9	-1.113	-1.022	-1.067	-0.66	-0.771	-1.093	-0.944
ACIN1	4	9	-4.1415	-1.611	-2.5305	0.013	100	30.7692	-5.87	-3.207	-2.116	-5.076	-1.559	-2.826	-1.48	-3.853	-2.008	-1.611	-1.419	-2.531	-1.562
GPT2	4	9	-1.2395	-0.946	-0.2935	0.013	100	50	-1.251	-1.132	-1.247	-1.232	-0.855	-1.199	NA	-1.078	-0.398	-0.517	-1.037	-1.493	-0.359
ORC6	4	9	-1.2225	-0.422	-0.8005	0.013	50	66.6667	-1.615	-0.83	-0.72	-2.861	-0.334	-0.207	-0.623	-0.422	-0.411	-1.026	-0.788	-0.149	-0.498
SLC22A23	4	9	-2.1055	-1.4275	-0.678	0.013	100	36.3636	-2.398	-1.816	-2.014	-2.197	NA	-1.637	-1.051	-1.288	-2.162	-1.233	-1.567	-0.999	-1.93
CASC5	4	9	-3.2215	-1.453	-1.7685	0.014	100	33.3333	-2.403	-5.045	-1.614	-4.04	-0.534	-1.076	-2.515	-1.558	-1.462	-1.87	-1.164	-1.453	-1.434
EDF1	4	9	-1.576	-0.985	-0.591	0.014	100	57.1429	-1.593	-2.628	-1.559	-1.009	NA	-1.426	-0.846	-0.99	-1.116	-0.98	-1.522	-0.923	-0.312
KLHL24	4	9	-1.7335	-0.898	-0.8355	0.014	100	50	-2.958	-2.106	-1.235	-1.361	-1.047	-1.448	-0.898	-0.706	-1.051	-1.503	-0.594	-0.581	-0.373
E2F2	4	9	-2.302	-1.0495	-1.2525	0.0144	100	44.4444	-2.701	-2.332	-2.272	-1.484	NA	-1.337	-1.069	-2.179	-0.953	-1.423	-1.03	-0.931	-0.938
CALM3	4	9	-1.179	-0.694	-0.485	0.015	100	80	-1.109	-1.249	-1.082	-1.899	-0.68	-0.643	NA	-0.881	-0.9	-1.161	-0.117	-0.708	-0.524
NOC2L,LOC401010	4	9	-1.104	-0.363	-0.741	0.015	75	100	-1.07	-0.86	-1.453	-1.138	-0.222	-0.618	NA	-0.358	-0.368	-0.274	-0.513	-0.893	-0.294
SIRPB1,SIRPG,SIRPA	4	9	-1.099	-0.8135	-0.2855	0.015	75	100	-0.82	-1.141	-1.261	-1.057	-0.61	-0.839	NA	-0.307	-0.788	-0.865	-0.937	-0.851	-0.166
CSNK1A1	4	9	-3.256	-1.0695	-2.1865	0.016	100	50	-3.718	-6.763	-1.54	-2.794	NA	-0.846	-2.947	-1.594	-0.893	-0.894	-1.245	-0.456	-1.844
DDI2	4	9	-1.2285	-0.8285	-0.4	0.016	100	57.1429	-1.338	-1.162	-1.295	-1.139	-0.557	-0.835	NA	-0.822	-0.538	-1.116	-1.168	-0.759	-1.008
DLGAP1-AS1	4	9	-1.2555	-0.832	-0.4235	0.016	75	42.8571	-1.414	-1.097	-1.703	-0.938	-0.48	-0.791	-1.081	-1.201	-1.238	-1.136	-0.525	-0.775	-0.832
SULF2	4	9	-1.3245	-0.874	-0.4505	0.016	100	50	-1.424	-1.054	-1.225	-2.358	-1.207	-0.856	-1.24	-1.161	-0.511	-0.479	-0.874	-0.523	-1.098
APC2	4	9	-1.4675	-1.0135	-0.454	0.017	100	44.4444	-1.128	-1.529	-1.568	-1.406	-1.05	-0.77	NA	-1.316	-1.003	-1.024	-0.583	-0.7	-1.314
CHTF18	4	9	-1.766	-0.991	-0.775	0.017	100	50	-1.903	-1.437	-2.834	-1.629	-0.893	-1.081	NA	-1.472	-0.5	-1.253	-0.463	-0.901	-1.728
KIFC3	4	9	-3.032	-1.495	-1.537	0.017	100	33.3333	-1.789	-3.34	-2.724	-3.522	-1.903	-2.504	-2.936	-1.495	-1.422	-1.613	-0.774	-1.024	-1.468
ALDH1A3	4	9	-1.911	-0.904	-1.007	0.018	100	80	-2.847	-2.31	-1.512	-1.505	-0.908	-0.9	NA	-1.309	-0.963	-0.841	-0.766	-0.654	-0.986
HERC1	4	9	-1.1985	-0.6895	-0.509	0.018	75	60	-1.534	-0.698	-1.115	-1.282	NA	-0.619	-0.306	-1.064	-1.118	-0.394	-0.916	-0.76	-0.432
ALPK2	4	9	-1.2955	-0.635	-0.6605	0.019	75	60	-1.052	-1.539	-1.915	-0.778	-0.5	-0.993	-0.324	-0.635	-0.936	-0.41	-1.464	-1.073	-0.382
COPS3	4	9	-5.242	-0.938	-4.304	0.019	100	50	-1.537	-1.843	-8.95	-8.641	-1.325	-0.222	-0.938	-2.65	-1.413	-0.528	-0.248	-1.311	-0.436
PHKA2	4	9	-1.7275	-0.952	-0.7755	0.019	100	57.1429	-1.805	-2.283	-1.142	-1.65	-0.952	-1.135	-0.803	-1.308	-1.713	-0.597	-0.906	-0.884	-0.959
ANKFY1	4	9	-2.4915	-1.297	-1.1945	0.02	100	44.4444	-2.005	-4.533	-2.594	-2.389	-1.281	-1.313	NA	-0.931	-0.888	-0.75	-1.858	-2.304	-1.44
BUB1	4	9	-4.7145	-1.49	-3.2245	0.02	100	36.3636	-4.285	-7.19	-1.738	-5.144	NA	-1.162	-2.248	-1.543	-1.437	-2.274	-0.846	-1.399	-2.409
DDX54	4	9	-2.66	-1.618	-1.042	0.02	100	33.3333	-1.089	-2.597	-2.723	-4.534	-1.894	-1.581	NA	-1.377	-1.724	-1.206	-1.204	-1.655	-1.836
GATM	4	9	-1.5325	-1.03	-0.5025	0.02	100	50	-1.46	-1.966	-1.605	-1.185	-0.965	-0.963	NA	-0.723	-1.095	-1.483	-1.214	-1.235	-0.346
MYLK2	4	9	-2.73	-1.6745	-1.0555	0.02	100	33.3333	-4.4	-2.883	-1.884	-2.577	-1.736	-1.613	NA	-1.846	-1.525	-1.219	-1.09	-1.994	-1.903
RANBP2,RGPD5,RGPD4,RGPD1,RGPD3,RGPD8,RGPD6,RGPD2	4	9	-3.6215	-1.4975	-2.124	0.02	100	36.3636	-2.151	-5.406	-4.14	-3.103	NA	-1.407	-1.849	-2.064	-1.451	-1.544	-1.625	-1.388	-0.496
SART3	4	9	-3.5055	-1.362	-2.1435	0.02	100	40	-2.681	-4.33	-2.602	-4.874	-2.305	-1.472	NA	-1.746	-0.726	-2.487	-1.252	-1.038	-0.995
VMP1	4	9	-3.081	-0.94	-2.141	0.02	100	50	-2.842	-1.1	-3.32	-3.421	NA	-1.521	-1.027	-0.566	-0.837	-2.139	-1.115	-0.853	-0.847
AHCTF1	4	9	-3.3445	-1.7355	-1.609	0.021	100	33.3333	-2.565	-3.522	-6.355	-3.167	NA	-1.782	-2.612	-1.452	-1.186	-1.689	-2.23	-1.885	-1.114
CDC45	4	9	-5.0925	-1.571	-3.5215	0.021	100	36.3636	-6.054	-4.131	-9.149	-2.225	-2.54	-1.197	NA	-3.608	-0.747	-1.833	-1.309	-3.521	-1.089
COL12A1	4	9	-2.0125	-0.9785	-1.034	0.021	100	50	-1.411	-1.823	-2.202	-2.403	-0.626	-1.31	NA	-0.923	-1.063	-0.802	-0.701	-1.034	-1.485
OLIG3	4	9	-1.003	-0.566	-0.437	0.021	50	100	-1.075	-0.931	-1.189	-0.504	-0.566	-0.276	-0.877	-0.676	-0.77	-0.617	-0.372	-0.437	-0.467
SUMO1,SUMO1P3	4	9	-1.33	-0.503	-0.827	0.021	75	75	-0.633	-1.592	-2.287	-1.068	-0.503	-0.25	-0.66	-1.384	-0.395	-0.535	-0.529	-0.322	-0.184
TTC27	4	9	-3.4825	-1.794	-1.6885	0.021	100	33.3333	-3.021	-2.104	-4.147	-3.944	-2.287	-1.243	NA	-1.629	-1.171	-1.903	-2.11	-1.699	-1.889
E2F1	4	9	-2.2375	-0.405	-1.8325	0.022	75	100	-3.368	-2.013	-2.462	-0.332	NA	-0.271	-0.436	-0.15	-0.458	-0.374	-0.573	-0.1	-0.582
KCNJ11	4	9	-1.519	-0.607	-0.912	0.022	75	60	-1.629	-0.302	-1.87	-1.409	-1.243	-0.714	-0.177	-0.474	-0.607	-0.589	-1.473	-0.321	-0.645
OSCAR	4	9	-2.0285	-1.349	-0.6795	0.022	100	36.3636	-2.386	-1.671	-1.65	-4.154	-1.046	-0.813	-1.657	-1.607	-2.079	-1.117	-0.475	-1.817	-1.349
AMD1	4	9	-2.652	-1.126	-1.526	0.023	100	36.3636	-1.189	-2.081	-3.315	-3.223	-0.297	-1.038	NA	-1.123	-2.133	-1.106	-1.198	-2.127	-1.129
FIGLA	4	9	-1.2365	-0.71	-0.5265	0.023	75	60	-1.316	-3.51	-1.157	-0.964	-0.73	-0.28	-0.815	-1.117	-0.676	-0.71	-0.35	-1.248	-0.359
SRSF10,LOC100996657	4	9	-2.384	-0.68	-1.704	0.023	75	60	-1.652	-1	-5.815	-3.116	-0.4	-0.645	NA	-1.343	-0.08	-0.808	-1.359	-0.715	-0.242
HECTD3	4	9	-2.238	-1.374	-0.864	0.024	100	36.3636	-2.512	-2.643	-1.964	-1.831	NA	-1.609	-1.027	-0.833	-1.424	-1.237	-1.771	-1.324	-1.629
TGIF1	4	9	-2.0035	-1.1775	-0.826	0.024	100	44.4444	-1.759	-1.081	-2.248	-2.249	NA	-0.614	-1.326	-1.535	-1.102	-1.253	-1.332	-0.95	-0.895
TRIB1	4	9	-1.219	-0.4795	-0.7395	0.024	75	100	-1.031	-1.407	-0.355	-1.454	NA	-0.87	-0.893	-0.295	-0.366	-0.869	-0.107	-0.467	-0.492
GLUD2	4	9	-1.158	-0.572	-0.586	0.025	50	66.6667	-0.735	-1.451	-0.926	-1.39	-0.717	-0.798	-0.283	-0.409	-0.618	-0.506	-0.572	-0.513	-1.292
UBE2S	4	9	-2.4515	-1.5025	-0.949	0.025	100	40	-3.271	-2.23	-1.986	-2.673	-0.964	-1.459	NA	-1.546	-2.021	-1.715	-1.673	-0.743	-1.33
ATP1A1	4	9	-3.594	-1.832	-1.762	0.026	100	36.3636	-3.778	-3.41	-4.859	-2.894	-0.687	-0.36	-2.024	-3.691	-1.272	-2.116	-1.832	-1.129	-3.584
BMPR2	4	9	-1.6475	-0.8555	-0.792	0.026	100	66.6667	-1.694	-1.596	-1.601	-1.711	NA	-0.763	-0.171	-1.103	-0.948	-0.38	-0.959	-2.862	-0.596
RIT1	4	9	-1.1285	-0.448	-0.6805	0.026	50	66.6667	-0.912	-1.345	-0.2	-1.754	-0.448	-0.324	-0.593	-1.043	-0.746	-0.39	-0.852	-0.112	-0.33
SEMA5B	4	9	-1.0965	-0.507	-0.5895	0.026	50	100	-0.984	-1.329	-1.209	-0.519	-0.747	-0.472	NA	-0.907	-0.576	-0.252	-0.529	-0.449	-0.485
HSP90AB1,HSP90AB3P	4	9	-1.1105	-0.545	-0.5655	0.027	50	66.6667	-0.862	-0.558	-1.753	-1.359	-0.892	-0.437	-0.545	-0.449	-0.516	-1.041	-0.484	-0.719	-0.682
MPP2	4	9	-2.347	-1.234	-1.113	0.027	75	37.5	-2.22	-0.919	-2.663	-2.474	-1.466	-0.909	NA	-0.829	-1.22	-1.792	-1.248	-1.694	-0.481
SLAMF1	4	9	-1.5075	-0.734	-0.7735	0.027	75	42.8571	-1.473	-1.542	-0.975	-1.747	-0.109	-0.734	-2.287	-1.113	-0.719	-0.508	-1.154	-1.385	-0.571
STAR	4	9	-1.6275	-0.7255	-0.902	0.027	75	60	-0.669	-2.131	-1.263	-1.992	NA	-0.897	-1.147	-0.685	-0.696	-0.368	-0.366	-0.755	-1.061
SUV420H1	4	9	-1.076	-0.448	-0.628	0.027	50	100	-0.848	-1.807	-0.466	-1.304	NA	-0.651	-0.275	-0.552	-0.139	-0.259	-0.721	-0.472	-0.424
UBE2D1	4	9	-1.6335	-1.16	-0.4735	0.027	100	44.4444	-1.45	-1.83	-1.66	-1.607	-0.772	-1.184	NA	-1.641	-1.443	-0.847	-0.627	-1.657	-1.136
CRK	4	9	-1.6155	-1.148	-0.4675	0.028	100	36.3636	-2.178	-1.277	-1.199	-1.954	-0.788	-1.266	-1.382	-0.796	-1.646	-1.094	-1.041	-1.332	-1.148
POLR3G	4	9	-1.3275	-0.782	-0.5455	0.028	100	57.1429	-1.128	-1.057	-1.527	-1.74	-0.693	-1.536	-0.689	-1.052	-0.901	-1.014	-0.782	-0.341	-0.695
S100A11	4	9	-1.8465	-0.833	-1.0135	0.028	100	50	-1.481	-1.778	-2.721	-1.915	-1.317	-0.199	-1.02	-1.348	-0.704	-0.508	-2.211	-0.384	-0.833
SLTM	4	9	-2.198	-1.055	-1.143	0.028	100	44.4444	-1.65	-1.057	-2.746	-3.218	-0.547	-0.656	-1.055	-0.68	-1.182	-2.62	-0.808	-1.144	-1.267
WDR62	4	9	-1.6495	-0.891	-0.7585	0.028	75	42.8571	-0.972	-2.289	-1.456	-1.843	NA	-1.564	-0.699	-0.487	-1.157	-1.169	-0.525	-1.083	-0.256
CSNK1A1L	4	9	-1.932	-1.137	-0.795	0.029	100	44.4444	-1.264	-2.283	-1.581	-3.819	-2.122	-1.307	-1.84	-1.137	-0.491	-0.865	-0.518	-0.909	-1.308
RPAP3	4	9	-2.9685	-1.5645	-1.404	0.029	100	40	-1.987	-3.006	-3.156	-2.931	-2.127	-0.864	NA	-1.872	-1.257	-1.209	-2.586	-3.364	-0.823
CARS	4	9	-2.9125	-1.035	-1.8775	0.03	75	37.5	-2.145	-3.68	-3.767	-0.127	-1.035	-0.42	-0.411	-3.086	-0.849	-1.219	-1.143	-0.717	-1.837
EIF2AK4	4	9	-1.15	-0.467	-0.683	0.03	50	100	-1.366	-0.466	-0.934	-1.671	-0.45	-0.99	-0.462	-0.467	-0.765	-0.464	-0.444	-0.649	-0.802
FAM173B	4	9	-1.596	-0.929	-0.667	0.03	100	50	-1.73	-1.462	-1.128	-2.396	-0.782	-1.274	-1.684	-1.306	-0.918	-0.861	-0.827	-0.929	-1.642
GNPNAT1	4	9	-1.8035	-1.283	-0.5205	0.03	100	36.3636	-3.646	-1.635	-1.29	-1.972	-1.196	-0.876	-1.683	-1.21	-1.283	-1.71	-1.409	-1.478	-0.935
P2RY10	4	9	-1.3755	-0.7355	-0.64	0.03	100	66.6667	-1.032	-1.029	-1.722	-1.719	-0.85	-0.581	NA	-0.793	-0.355	-1.387	-0.678	-1.01	-0.235
SRSF6	4	9	-1.422	-0.668	-0.754	0.03	75	75	-0.569	-1.144	-1.7	-3.34	-0.16	-0.668	-0.328	-1.207	-0.109	-0.129	-0.892	-0.951	-0.803
FOXB1	4	9	-2.181	-1.49	-0.691	0.031	100	33.3333	-1.732	-1.883	-2.479	-3.074	NA	-1.152	-1.311	-1.549	-1.593	-2.161	-1.345	-1.431	-1.584
MED6	4	9	-3.088	-1.7165	-1.3715	0.031	75	27.2727	-3.329	-5.006	-0.862	-2.847	-1.804	-1.253	NA	-2.057	-2.943	-1.194	-2.048	-1.629	-1.623
SCYL2	4	9	-1.0665	-0.421	-0.6455	0.031	50	100	-0.568	-1.282	-1.423	-0.851	-0.148	-0.438	NA	-0.618	-0.278	-0.27	-0.677	-0.882	-0.404
STIL	4	9	-1.2455	-0.694	-0.5515	0.031	75	75	-1.383	-1.108	-0.723	-1.578	-0.957	-0.86	-0.765	-2.045	-0.663	-0.694	-0.612	-0.505	-0.604
ATP2A2	4	9	-2.881	-1.868	-1.013	0.032	100	30.7692	-4.058	-1.814	-2.609	-3.153	-1.508	-1.37	-1.927	-1.583	-2.22	-1.473	-1.868	-2.55	-2.733
DDX55	4	9	-1.1025	-0.62	-0.4825	0.032	75	60	-1.158	-1.207	-0.692	-1.047	-0.62	-0.177	-0.472	-1.187	-0.121	-1.127	-0.694	-0.54	-0.81
CDYL	4	9	-1.293	-0.4975	-0.7955	0.033	75	75	-1.053	-1.621	-0.597	-1.533	NA	-0.476	-0.205	-1.279	-0.358	-0.519	-0.771	-0.313	-0.563
NLE1	4	9	-1.2905	-0.4755	-0.815	0.033	100	66.6667	-1.23	-1.119	-1.351	-1.753	NA	-0.244	-1.426	-1.145	-0.514	-0.141	-0.316	-0.766	-0.437
RAB3GAP1	4	9	-1.7325	-0.899	-0.8335	0.033	75	50	-2.46	-1.671	-1.794	-0.675	NA	-0.864	-0.883	-1.445	-0.376	-0.801	-1.509	-0.915	-1.087
REM2	4	9	-1.048	-0.406	-0.642	0.033	50	66.6667	-0.864	-1.232	-0.585	-1.258	-0.631	-0.378	-0.848	-0.626	-0.406	-0.266	-0.349	-1.497	-0.404
C2orf44	4	9	-1.159	-0.785	-0.374	0.034	75	60	-1.153	-1.31	-1.165	-0.521	-0.768	-1.132	NA	-0.971	-0.497	-1.101	-0.494	-0.752	-0.802
FOXL2	4	9	-2.2835	-1.427	-0.8565	0.034	100	40	-2.592	-1.226	-2.431	-2.136	NA	-0.951	-1.654	-2.074	-1.549	-0.475	-1.627	-1.305	-1.025
KLK2	4	9	-1.8585	-1.264	-0.5945	0.034	100	40	-1.541	-1.983	-2.019	-1.734	-3.745	-1.105	NA	-0.959	-1.444	-1.663	-1.003	-1.423	-0.883
PAF1	4	9	-3.4055	-1.133	-2.2725	0.034	100	44.4444	-2.369	-3.733	-4.831	-3.078	NA	-1.143	-1.609	-3.424	-1.407	-1.123	-0.152	-0.939	-0.969
TRIP13	4	9	-3.545	-1.2685	-2.2765	0.034	100	44.4444	-2.159	-4.675	-2.415	-7.321	-0.503	-3.435	NA	-2.142	-1.346	-1.531	-0.628	-0.973	-1.191
XRCC1	4	9	-1.8505	-0.876	-0.9745	0.034	75	42.8571	-1.663	-2.038	-3.138	-0.755	-1.358	-0.876	-0.643	-0.545	-1.771	-1.152	-1.152	-0.278	-0.346
ACVR1	4	9	-1.508	-0.8705	-0.6375	0.035	75	50	-0.893	-1.328	-1.791	-1.688	NA	-1.417	-0.556	-0.864	-0.487	-0.851	-1.273	-1.208	-0.877
ARHGAP29	4	9	-1.314	-0.6185	-0.6955	0.036	50	50	-0.725	-1.815	-0.813	-2.637	-0.64	-0.152	NA	-0.49	-0.597	-1.221	-0.738	-0.493	-1.294
DCK	4	9	-1.1715	-0.658	-0.5135	0.036	50	100	-2.144	-0.615	-0.817	-1.526	-0.457	-0.448	-0.965	-0.658	-0.543	-0.673	-0.918	-0.471	-0.699
DRD3	4	9	-1.346	-0.923	-0.423	0.036	75	60	-1.297	-1.395	-0.395	-1.875	-1.087	-1.24	-0.827	-0.825	-0.923	-0.475	-0.686	-0.934	-0.981
EPN2	4	9	-1.7435	-0.7385	-1.005	0.036	75	50	-0.631	-2.253	-2.309	-1.234	NA	-1.06	-0.686	-0.375	-1.147	-0.463	-0.428	-1.266	-0.791
KLF3	4	9	-1.674	-0.9115	-0.7625	0.036	75	60	-1.265	-2.083	-0.529	-3.48	NA	-0.899	-1.302	-0.833	-0.6	-0.979	-1.198	-0.338	-0.924
RFC2	4	9	-3.2665	-1.427	-1.8395	0.036	100	44.4444	-3.381	-3.152	-4.047	-2.872	-0.536	-0.463	-2.075	-8.639	-1.427	-2.376	-0.951	-3.005	-0.71
SRSF11	4	9	-4.3165	-1.8875	-2.429	0.036	100	40	-2.953	-2.402	-8.964	-5.68	-0.697	-3.876	NA	-3.491	-1.482	-2.293	-0.384	-2.33	-1.386
ZNF131	4	9	-2.0105	-0.881	-1.1295	0.036	75	50	-2.261	-3.042	-0.96	-1.76	-0.894	-1.186	-1.34	-2.609	-0.775	-0.881	-0.813	-0.7	-0.734
C17orf62	4	9	-2.8615	-1.871	-0.9905	0.037	100	30.7692	-2.384	-1.518	-3.339	-4.852	-1.878	-1.547	-2.599	-1.822	-1.871	-1.498	-1.491	-1.99	-2.665
IL1RAPL2	4	9	-1.9195	-1.378	-0.5415	0.037	100	36.3636	-1.949	-1.157	-1.89	-1.966	-1.712	-1.431	NA	-1.55	-1.052	-1.325	-1.528	-1.061	-0.836
USF1	4	9	-2.9915	-1.7985	-1.193	0.037	100	33.3333	-3.438	-1.765	-2.716	-3.267	NA	-2.11	-1.862	-1.735	-1.155	-2.292	-3.044	-1.107	-1.485
KCNH5	4	9	-1.126	-0.5675	-0.5585	0.038	50	100	-1.488	-0.496	-1.948	-0.764	-0.816	-0.422	NA	-0.409	-0.526	-0.673	-0.517	-0.61	-0.609
OR2M4	4	9	-1.937	-1.4315	-0.5055	0.038	100	44.4444	-1.983	-2.504	-1.82	-1.891	-1.58	-0.865	NA	-1.283	-2.205	-0.632	-1.755	-0.921	-1.583
RNPC3	4	9	-1.547	-0.874	-0.673	0.038	100	57.1429	-2.666	-1.343	-1.751	-1.111	-1.063	-0.924	-0.809	-1.851	-0.656	-0.853	-0.355	-0.874	-1.316
ACTR8	4	9	-1.114	-0.7315	-0.3825	0.039	50	66.6667	-0.971	-0.537	-1.259	-1.257	NA	-0.539	-1.012	-0.702	-0.793	-0.695	-0.86	-0.761	-0.515
ATAD5	4	9	-1.152	-0.4285	-0.7235	0.039	50	66.6667	-0.665	-0.308	-4.408	-1.639	-0.361	-0.172	NA	-1.09	-0.389	-0.468	-0.684	-0.189	-0.471
CYP2C19,CYP2C9	4	9	-1.2135	-0.5795	-0.634	0.039	50	66.6667	-1.673	-0.926	-0.617	-1.501	-0.589	-0.915	NA	-0.323	-0.449	-0.374	-1.358	-0.57	-0.728
ELP2	4	9	-1.522	-0.6055	-0.9165	0.039	75	75	-1.76	-1.284	-2.092	-0.304	NA	-0.527	-0.622	-1.36	-0.748	-0.919	-0.337	-0.589	-0.49
GNL1	4	9	-1.4525	-0.958	-0.4945	0.039	75	42.8571	-1.345	-1.948	-0.797	-1.56	-1.05	-0.432	-1.16	-0.725	-1.454	-1.164	-0.87	-0.958	-0.633
ANKRD20A1,ANKRD20A3,ANKRD20A2,ANKRD20A4,ANKRD20A8P	4	9	-1.1215	-0.6745	-0.447	0.04	75	60	-1.307	-0.883	-1.121	-1.122	-0.948	-1.247	NA	-0.782	-0.534	-1.152	-0.381	-0.567	-0.515
RHOU	4	9	-1.9955	-1.475	-0.5205	0.04	100	33.3333	-1.983	-1.628	-2.246	-2.008	-1.722	-1.475	-1.183	-1.074	-1.945	-1.442	-1.494	-2.142	-0.812
RHOF	4	9	-1.7775	-1.227	-0.5505	0.041	100	40	-2.093	-1.043	-1.785	-1.77	-1.227	-0.995	-1.166	-1.232	-1.806	-1.519	-0.517	-0.883	-1.232
BECN1	4	9	-1.969	-1.382	-0.587	0.042	100	36.3636	-3.046	-2.115	-1.26	-1.823	NA	-1.834	-1.378	-1.096	-1.386	-1.626	-1.727	-0.941	-1.019
LHCGR	4	9	-1.952	-1.262	-0.69	0.042	75	30	-1.991	-0.8	-2.156	-1.913	-0.905	-1.867	-1.252	-0.963	-1.023	-1.546	-1.262	-2.021	-1.301
MDH2	4	9	-1.568	-0.665	-0.903	0.042	100	66.6667	-1.144	-1.371	-1.779	-1.765	-0.342	-0.902	NA	-1.097	-0.647	-0.422	-0.316	-0.683	-2.472
MLL3,BAGE2	4	9	-1.1525	-0.6835	-0.469	0.042	75	75	-1.593	-1.143	-1.162	-0.383	NA	-0.707	-0.774	-0.123	-0.66	-0.554	-0.916	-0.216	-1.019
RIF1	4	9	-1.136	-0.5355	-0.6005	0.042	50	100	-1.538	-0.558	-1.619	-0.734	-0.824	-0.476	NA	-0.459	-0.782	-0.361	-0.67	-0.356	-0.595
STAT3	4	9	-1.2025	-0.807	-0.3955	0.042	100	57.1429	-1.17	-1.142	-1.235	-1.414	NA	-0.508	-0.586	-0.827	-1.056	-0.787	-1.112	-0.717	-2.686
CCRN4L	4	9	-1.6215	-0.993	-0.6285	0.043	100	50	-1.517	-1.689	-1.554	-1.809	NA	-1.008	-0.978	-1.217	-0.598	-1.245	-2.373	-0.872	-0.81
CYP4F8	4	9	-1.332	-0.819	-0.513	0.043	75	60	-1.052	-1.738	-1.612	-0.648	-0.926	-1.003	NA	-0.734	-0.539	-1.218	-0.631	-0.702	-0.904
FANCE	4	9	-1.4435	-0.8675	-0.576	0.043	75	50	-0.883	-1.621	-1.367	-1.52	-0.799	-1.111	NA	-1.43	-0.907	-1.43	-0.828	-0.532	-0.631
FOXB1,FOXB2	4	9	-1.231	-0.8165	-0.4145	0.043	75	60	-1.225	-1.237	-1.433	-0.869	NA	-0.674	-1.006	-0.795	-1.545	-0.838	-0.747	-0.563	-0.908
FOXD4,FOXD4L1,FOXD4L3,FOXD4L4,FOXD4L6,FOXD4L5,FOXD4L2	4	9	-1.02	-0.415	-0.605	0.043	50	100	-1.671	-0.777	-0.326	-1.263	-0.439	-0.202	NA	-0.637	-0.068	-0.391	-0.234	-0.72	-0.798
PTGDR	4	9	-1.0065	-0.546	-0.4605	0.043	50	100	-1.134	-1.263	-0.261	-0.879	-0.682	-0.3	NA	-0.503	-0.652	-0.76	-0.589	-0.254	-0.063
USP33	4	9	-1.9385	-1.326	-0.6125	0.043	100	33.3333	-2.159	-1.152	-2.89	-1.718	-1.31	-1.272	NA	-1.308	-1.879	-1.271	-1.342	-1.502	-1.499
COPS7A	4	9	-1.3215	-0.5305	-0.791	0.044	75	75	-1.187	-1.456	-0.855	-2.636	-1.343	-0.514	NA	-0.772	-0.321	-0.377	-0.547	-0.642	-0.317
DHX15	4	9	-4.8205	-1.7825	-3.038	0.044	100	36.3636	-2.941	-5.278	-4.363	-7.613	-1.192	-0.652	NA	-6.131	-2.253	-2.339	-1.17	-3.921	-1.312
PDE3A	4	9	-1.8625	-1.274	-0.5885	0.044	75	33.3333	-2.292	-2.464	-0.677	-1.433	-1.274	-1.663	-0.787	-0.729	-1.18	-1.45	-1.477	-0.758	-1.343
TSSK6	4	9	-1.122	-0.676	-0.446	0.044	50	66.6667	-0.794	-0.815	-1.553	-1.429	-0.723	-0.629	NA	-0.966	-0.812	-0.617	-0.579	-1.218	-0.508
PLXNB1	4	9	-1.6585	-1.045	-0.6135	0.045	75	33.3333	-1.265	-2.052	-2.654	-0.648	-1.314	-1.353	-0.393	-1.598	-0.984	-1.123	-1.045	-1.044	-0.931
ATR	4	9	-4.5	-1.94	-2.56	0.046	75	33.3333	-4.09	-8.822	-4.91	-0.891	NA	-0.664	-1.832	-4.014	-3.915	-0.814	-1.094	-2.414	-2.048
CES5A	4	9	-1.1195	-0.706	-0.4135	0.046	75	60	-1.517	-1.069	-0.829	-1.17	-0.412	-2.25	-0.706	-0.99	-0.629	-1.013	-0.58	-0.88	-0.265
FASTK	4	9	-2.2565	-1.34	-0.9165	0.046	75	30	-0.899	-3.079	-1.434	-3.093	-1.878	-1.973	-0.798	-0.929	-1.499	-1.258	-1.278	-1.444	-1.34
PSIP1	4	9	-1.324	-0.718	-0.606	0.046	75	75	-1.505	-0.627	-2.023	-1.143	NA	-1.288	-0.434	-0.852	-0.584	-0.982	-0.987	-0.543	-0.153
TARDBP	4	9	-2.6125	-1.4005	-1.212	0.046	100	40	-1.098	-1.952	-3.273	-3.89	NA	-0.555	-0.946	-1.123	-1.806	-1.441	-2.232	-1.36	-1.476
AATK	4	9	-1.393	-1	-0.393	0.047	100	50	-1.098	-1.975	-1.056	-1.688	-1.438	-0.879	-0.54	-0.162	-1.109	-1.195	-1.353	-0.326	-1
ACO2	4	9	-3.896	-1.316	-2.58	0.047	100	36.3636	-1.197	-1.818	-5.974	-7.783	-1.136	-1.408	NA	-0.382	-1.385	-1.141	-1.948	-2.618	-1.247
C7	4	9	-1.4575	-0.8425	-0.615	0.047	100	57.1429	-1.668	-1.247	-1.917	-1.021	-0.547	-1.293	NA	-1.217	-1.577	-0.758	-0.736	-0.83	-0.855
E2F3	4	9	-2.678	-1.593	-1.085	0.047	100	40	-5.22	-2.314	-3.042	-2.161	NA	-1.082	-0.806	-2.151	-0.929	-1.537	-3.03	-1.649	-2.398
PIP5K1C	4	9	-1.573	-0.6465	-0.9265	0.047	75	50	-1.652	-1.586	-0.384	-1.56	-1.066	-1.109	NA	-0.759	-0.411	-0.534	-0.481	-1.4	-0.361
TNFRSF18	4	9	-1.6	-1.072	-0.528	0.047	75	33.3333	-1.635	-1.637	-0.797	-1.565	-1.315	-1.971	-0.967	-1.072	-0.893	-1.135	-1.005	-0.912	-1.166
CEBPB	4	9	-1.1845	-0.5205	-0.664	0.048	75	60	-1.119	-1.25	-1.569	-0.958	NA	-0.691	-0.27	-0.897	-0.321	-0.316	-1.424	-1.257	-0.35
GLRA4	4	9	-1.583	-1.1945	-0.3885	0.048	100	44.4444	-1.063	-1.528	-1.638	-3.371	-0.65	-0.565	NA	-1.476	-1.25	-1.156	-0.477	-1.375	-1.233
GTF3C2	4	9	-3.7675	-1.236	-2.5315	0.048	100	40	-4.135	-3.4	-6.121	-2.356	NA	-1.612	-4.166	-1.154	-3.076	-0.944	-1.318	-1.011	-0.819
RAET1G	4	9	-2.249	-1.089	-1.16	0.048	100	40	-1.728	-2.158	-2.34	-2.86	-0.621	-2.688	-1.089	-2.405	-1.572	-0.743	-1.389	-1.083	-0.674
SKP2	4	9	-2.1195	-0.7125	-1.407	0.048	100	66.6667	-2.012	-5.822	-1.396	-2.227	NA	-0.807	-0.179	-0.178	-0.96	-0.618	-2.476	-1.386	-0.265
TRA2B	4	9	-3.3215	-1.739	-1.5825	0.048	100	40	-3.257	-3.386	-3.564	-2.802	NA	-1.648	-0.937	-1.782	-1.889	-3.764	-2.441	-0.59	-1.696
TRIP10	4	9	-1.821	-0.8235	-0.9975	0.048	75	60	-1.658	-0.498	-1.984	-2.971	-0.601	-1.88	NA	-0.913	-0.624	-1.282	-0.734	-0.587	-0.982
VSIG2	4	9	-1.3325	-0.9845	-0.348	0.048	100	50	-1.386	-1.279	-1.043	-1.389	-0.792	-2.302	NA	-0.376	-0.848	-1.137	-1.121	-1.412	-0.547
CCNB1	4	9	-1.809	-0.807	-1.002	0.049	50	40	-0.715	-2.642	-0.976	-2.886	-0.285	-0.545	-0.82	-1.279	-1.927	-0.645	-0.477	-0.807	-1.431
HOXC4	4	9	-2.2235	-0.7795	-1.444	0.049	75	50	-2.36	-0.394	-2.087	-2.424	NA	-1.003	-0.755	-0.677	-0.804	-0.539	-2.13	-0.224	-2.078
CYP2D6	4	9	-1.214	-0.7665	-0.4475	0.05	75	60	-1.19	-1.238	-1.396	-0.987	-0.799	-0.734	NA	-1.326	-0.472	-1.311	-0.706	-0.685	-0.958
GPR26	4	9	-1.2625	-0.564	-0.6985	0.05	75	60	-1.22	-0.797	-1.422	-1.305	-0.564	-0.496	-0.336	-0.307	-2.87	-0.381	-0.747	-0.89	-1.454
MAST1	4	9	-1.5675	-1.175	-0.3925	0.05	75	27.2727	-2.038	-1.549	-0.561	-1.586	NA	-1.198	-1.183	-1.087	-1.081	-1.347	-1.167	-1.566	-1.097
NOA1	4	9	-1.3715	-0.747	-0.6245	0.05	50	40	-1.988	-0.856	-0.993	-1.75	-1.401	-0.613	-0.675	-0.747	-0.507	-1.507	-0.934	-0.744	-1.201
PKP3	4	9	-1.428	-0.8965	-0.5315	0.05	75	50	-1.503	-0.991	-1.353	-1.868	-1.122	-0.636	NA	-0.972	-0.709	-0.64	-1.759	-0.821	-1.119
RB1CC1	4	9	-1.651	-0.8785	-0.7725	0.05	100	57.1429	-1.542	-1.489	-1.76	-1.804	NA	-0.765	-0.415	-0.823	-1.336	-1.051	-1.939	-0.832	-0.925
