# Supplementary material for: Identification of highly penetrant Rb-related synthetic lethal interactions in triple negative breast cancer
Source: Oncogene. 2018 Jun 18;37(43):5701–18. doi: 10.1038/s41388-018-0368-z (PMC6202330; doi:10.1038/s41388-018-0368-z)
Supplement: Supplementary file 17 — Supplementary Data Table 11 [file 41388_2018_368_MOESM17_ESM.xlsx]

## Sheet: Supplementary Data 11
Supplementary Data 11: All nominally significant (Mptest p<0.05) dependencies associated with RB1 defect in TNBC cell lines based on shRNA DEMETER scores (Achilles data, Reference 62), filtered
RB1_defective_median_zGARP ≤ -1
RB1_wild_type_median_zGARP > -2
target	cell_line_number_altered_group	cell_line_number_unaltered_group	median_altered_group	median_unaltered_group	median_difference	mptest.pvalue	Penetrance (%)	Coverage (%)	HCC1187_BREAST	HCC1937_BREAST	MDAMB436_BREAST	MDAMB468_BREAST	BT20_BREAST	CAL120_BREAST	CAL51_BREAST	HCC1395_BREAST	HCC70_BREAST	MDAMB453_BREAST	HCC1143_BREAST	HCC1806_BREAST	HCC38_BREAST	HS578T_BREAST	MDAMB157_BREAST	MDAMB231_BREAST
PPP1R8	4	12	-2.74144	1.01784	-3.75928	0.003	75	60	-2.7761	-0.470743	-2.70678	-4.75269	-0.255735	1.75341	1.34899	1.22342	-0.829223	3.76169	3.78427	-2.70203	-0.709202	1.08557	0.950103	-2.51942
SKP2	4	12	-3.36175	-0.0522929	-3.30946	0.0061	75	60	-2.12926	-5.16465	-4.59425	-0.794365	0.326151	-1.12749	3.29547	-0.441827	-0.743267	0.741749	2.30718	2.08258	-0.430736	-0.591557	-2.49803	0.537753
PAX6	4	12	-1.16909	0.158358	-1.32744	0.0066	50	66.6667	-1.67967	-0.838333	-0.274273	-1.49984	0.312841	0.208347	-0.741683	-0.38459	0.108369	0.381844	0.343579	-0.161817	-1.09937	0.846718	-0.0722964	0.998825
SERPINF1	4	12	-1.42794	-0.327966	-1.09998	0.0069	75	50	-2.807	-1.38021	-0.610174	-1.47567	1.04121	-1.4115	3.31726	-0.523426	1.62191	-0.132505	-0.937361	-1.0657	0.349283	-1.42893	-0.65335	0.163666
SIK3	4	12	-2.06707	-0.460722	-1.60634	0.0075	100	57.1429	-3.39443	-1.60679	-2.52735	-1.18136	0.0634505	-1.43804	-1.51132	1.94474	-0.88349	2.82964	-0.0922208	-0.829223	2.45691	3.12871	-0.900127	-2.04251
IKZF4	4	12	-2.02765	0.689463	-2.71712	0.0078	50	66.6667	-3.16984	0.328408	-3.703	-0.885471	1.50862	-1.31644	0.742938	0.635988	1.13429	0.780172	-0.539667	0.380933	1.07329	3.70465	-0.168432	-0.786443
MRPL45	4	12	-1.60342	-0.132521	-1.4709	0.0081	100	66.6667	-1.89753	-1.23444	-2.25205	-1.30931	-0.0376685	-0.557492	1.88334	-0.529764	-1.82425	-0.595914	1.22382	0.161686	0.0507353	-0.227373	1.36166	-1.2792
PABPN1	4	12	-2.94861	0.937824	-3.88643	0.0098	100	57.1429	-3.86739	-1.09224	-2.02983	-7.04221	4.11621	-0.336225	1.40484	0.217102	-2.20729	1.08082	2.81935	-1.71968	3.09623	0.794828	1.97286	-3.39602
SDCBP	4	12	-1.24989	0.620936	-1.87083	0.0099	75	50	-2.97178	0.204584	-1.00232	-1.49746	1.65359	0.810276	-1.11006	0.762743	-0.148389	0.55637	0.794432	1.0523	-0.114957	0.685502	-1.29624	-1.08986
SSBP1	4	12	-1.74701	0.388122	-2.13513	0.01	50	66.6667	NA	-1.74701	-0.785255	-2.00765	NA	NA	NA	NA	NA	NA	0.165211	-1.40239	0.611033	0.727489	0.636384	-0.683851
ENY2	4	12	-3.72518	-0.470129	-3.25505	0.01	100	44.4444	-1.2491	-2.46001	-4.99036	-5.44985	-1.61352	0.828497	-0.606609	-1.6559	-0.33365	0.0768786	-1.38536	-3.90739	0.0756506	4.00926	2.22914	-1.41428
CHP2	4	12	-1.66046	-0.668006	-0.992454	0.01	75	75	-2.94326	-2.03181	-1.28911	-0.27253	0.833251	-0.936965	-0.974199	-0.143557	-1.0657	-0.778125	-0.709202	-0.952017	-0.492133	0.767496	-0.626811	1.78075
DGKI	4	12	-1.8698	0.0709567	-1.94076	0.01	100	57.1429	-2.37524	-2.67034	-1.36437	-1.16037	-0.523426	1.00794	1.09349	-0.362803	-0.0520948	-1.0249	-1.83653	-1.65076	1.66983	0.205575	1.42781	0.194008
PPP6R1	4	12	-1.21028	0.333102	-1.54338	0.01	50	100	NA	-1.21028	-0.438262	-1.21226	NA	NA	NA	NA	NA	NA	0.461699	0.204505	-0.134169	0.730262	0.541318	-0.286948
POLG	4	12	-2.31721	0.529573	-2.84678	0.01	75	75	1.40127	-4.66951	-3.10329	-1.53113	1.24243	0.917226	-0.194853	0.750067	0.309078	0.0556075	0.24681	-1.1877	1.38226	1.30581	0.900193	0.0267192
ZNF257	4	12	-1.54064	-0.0342816	-1.50635	0.0102	75	75	1.10855	-2.03538	-1.45428	-1.62699	-0.198497	0.423673	-0.605025	0.649456	-1.08947	-0.0666321	-0.00193106	0.472394	0.952876	1.26541	-0.104144	-0.540063
MRPS5	4	12	-1.7783	0.29668	-2.07498	0.0103	75	100	NA	-1.20394	-1.7783	-1.7985	NA	NA	NA	NA	NA	NA	-0.30921	0.154041	1.24006	1.17866	0.252474	0.340886
RCC1	4	12	-1.96249	-0.251596	-1.7109	0.0106	75	75	NA	-2.03775	-1.24237	-1.96249	NA	NA	NA	NA	NA	NA	0.6653	-1.24078	0.063807	-0.566998	0.37816	-0.865665
MRPS11	4	12	-3.11557	0.667875	-3.78344	0.0107	75	100	NA	-3.11834	-1.50301	-3.11557	NA	NA	NA	NA	NA	NA	0.438329	0.333201	0.89742	0.235639	2.3963	0.98298
LARS2	4	12	-2.1655	0.622718	-2.78822	0.0109	75	50	-2.80581	0.696197	-1.84604	-2.48496	1.69558	1.88532	0.231599	1.0824	-2.16491	-1.5652	0.528642	0.716794	-1.21424	3.05067	1.02418	-0.115314
PKM	4	12	-3.05437	-0.62382	-2.43055	0.011	100	44.4444	-4.26548	-3.21182	-1.82663	-2.89692	0.714418	-0.29087	-0.95677	0.474771	-1.09937	2.94293	1.66746	-2.57448	3.5874	-1.44597	-1.08392	-3.4388
RPL15	4	12	-2.51348	1.0214	-3.53489	0.011	50	66.6667	NA	-2.53091	-0.532537	-2.51348	NA	NA	NA	NA	NA	NA	1.29076	-2.22947	1.71935	0.752048	1.88413	-0.0330063
NUTM1	4	12	-1.42893	0.362197	-1.79113	0.011	50	100	NA	-0.707617	-1.42893	-1.45904	NA	NA	NA	NA	NA	NA	-0.594726	-0.593141	2.11625	0.820179	-0.0957857	1.04913
MRPL18	4	12	-2.25918	0.662131	-2.92131	0.011	75	100	NA	-1.48756	-2.27621	-2.25918	NA	NA	NA	NA	NA	NA	1.54268	0.414562	0.9097	0.0100588	-0.578881	1.42662
EEF2	4	12	-3.8557	-0.527981	-3.32772	0.0111	75	33.3333	-0.82645	-4.46353	-4.24963	-3.46177	1.6433	6.82164	-1.47488	-1.87852	-3.30214	3.78387	-1.29822	-3.59367	0.242255	4.5044	1.87621	-3.19162
SNAP91	4	12	-1.21701	0.792847	-2.00986	0.0112	50	100	NA	-1.22811	-0.846256	-1.21701	NA	NA	NA	NA	NA	NA	0.643118	-0.0466681	-0.155915	0.942577	1.43217	1.16994
SNW1	4	12	-5.77664	0.380695	-6.15733	0.0113	100	44.4444	-1.39487	-5.88557	-5.75485	-5.79842	-1.36912	2.2026	-1.25821	2.24776	-4.14268	4.58758	-0.486192	-6.98675	2.77815	1.98197	1.24758	-3.93631
RPL28	4	12	-1.20474	1.34285	-2.54758	0.0119	50	100	NA	-1.21385	0.236471	-1.20474	NA	NA	NA	NA	NA	NA	3.56126	1.03566	0.28143	1.85719	1.65003	0.0506165
LILRA4	4	12	-1.02926	0.116391	-1.14565	0.012	50	66.6667	-0.53016	-0.199804	-1.52836	-1.89001	-1.09818	1.1537	1.75738	-0.312894	-0.550758	0.431991	-0.19921	-0.804664	0.595188	-0.545212	1.90473	0.43318
HSF1	4	12	-1.37605	-0.133099	-1.24295	0.012	50	66.6667	-2.61528	-0.876756	-0.885471	-1.86663	-1.06095	-0.568979	1.60685	1.09904	-0.179365	-0.977764	-0.517881	-0.553134	0.717586	-0.0868337	-0.0323289	0.017066
BIN2	4	12	-1.38576	0.056776	-1.44253	0.012	50	66.6667	NA	-1.44161	-1.38576	-0.390531	NA	NA	NA	NA	NA	NA	-0.635921	0.376417	-0.262865	-1.00074	0.605091	0.500122
DHCR24	4	12	-1.02767	0.10468	-1.13235	0.012	50	66.6667	-0.336106	-1.60679	-1.66343	-0.448561	0.236471	2.60069	0.732243	1.42623	-0.645428	-0.820509	-1.16988	0.198049	0.0113105	0.385171	-0.286235	-0.204201
NUP133	4	12	-3.14132	1.92255	-5.06387	0.012	75	60	NA	-3.14132	-1.80326	-3.19558	NA	NA	NA	NA	NA	NA	1.95939	-2.25601	1.88571	3.39767	6.77015	-1.74741
NKTR	4	12	-1.21266	-0.106025	-1.10663	0.012	50	100	NA	-1.37189	-1.21266	-0.797138	NA	NA	NA	NA	NA	NA	0.891083	-0.58007	0.0804436	-0.292494	0.268833	-0.931419
RPL27A	4	12	-2.10074	0.833449	-2.93418	0.012	50	100	NA	-2.1962	0.0605589	-2.10074	NA	NA	NA	NA	NA	NA	1.11766	0.58687	0.175233	1.08003	2.98017	-0.355911
SART3	4	12	-4.03573	0.367524	-4.40326	0.012	50	66.6667	NA	-4.52691	-0.767034	-4.03573	NA	NA	NA	NA	NA	NA	-0.268529	-2.35464	3.21823	1.00358	3.03008	-0.906861
SLC26A7	4	12	-1.157	1.2866	-2.4436	0.012	50	50	0.2274	-1.35565	-0.958355	-1.36714	1.35968	0.78136	-0.324975	2.05763	2.74012	2.54128	-0.284136	-1.32713	4.17959	-3.19479	3.11168	1.21352
AURKB	4	12	-2.75689	0.646306	-3.4032	0.013	75	42.8571	-4.01593	-3.04031	-0.844275	-2.47348	-0.783274	7.54256	-0.332858	2.03822	-1.50419	-5.56472	2.10635	2.38085	-1.28911	1.62547	2.47592	-2.01478
PNISR	4	12	-3.80401	-1.18097	-2.62304	0.013	75	50	NA	-3.46652	-3.80401	-3.83332	NA	NA	NA	NA	NA	NA	-1.42299	-2.79393	-0.561453	-0.938945	2.46681	-2.90603
ILK	4	12	-1.83792	-0.0420574	-1.79586	0.013	75	75	-1.79732	-2.50952	-0.455295	-1.87852	0.597961	0.539337	-0.0615618	-0.149974	-0.0225529	-0.691377	0.0410702	0.284084	-0.925874	-1.9617	1.40405	-0.877944
TMEM86B	4	12	-1.83217	-0.254705	-1.57747	0.013	75	60	-3.3366	-1.71413	2.98413	-1.95021	-0.650181	-1.51647	-0.760696	-0.121731	-0.100935	0.0500619	1.94275	-0.58918	0.293075	-0.387679	0.678768	-1.29307
RRP12	4	12	-3.53624	-0.801674	-2.73456	0.0139	75	50	NA	-2.47506	-3.55565	-3.53624	NA	NA	NA	NA	NA	NA	3.01265	-2.04726	2.39432	-1.77078	0.167429	-2.52061
ISCU	4	12	-5.62215	-0.0103488	-5.6118	0.014	75	37.5	-0.226859	-6.89169	-4.35262	-6.99864	-6.53123	2.37887	0.0145467	-2.05875	-2.20452	-0.0352443	1.52922	-3.78222	2.5801	2.37253	2.57297	-4.51503
MRPL28	4	12	-1.34456	0.0202745	-1.36484	0.014	50	100	NA	-1.34456	-1.40002	-0.692565	NA	NA	NA	NA	NA	NA	-0.0372407	-0.061245	0.218726	-0.76228	0.0777896	0.841965
GINS1	4	12	-3.22054	0.419712	-3.64025	0.014	50	50	NA	-3.83411	-3.22054	-0.629187	NA	NA	NA	NA	NA	NA	-0.462425	-3.08586	1.30185	2.51632	2.3052	-1.2083
URGCP-MRPS24	4	12	-1.21028	0.520918	-1.7312	0.014	50	100	NA	-0.672363	-1.21028	-1.35763	NA	NA	NA	NA	NA	NA	0.538941	0.751652	0.502895	1.21748	0.0476457	-0.711578
CADM4	4	12	-1.74859	-0.143378	-1.60522	0.014	50	66.6667	NA	-1.74859	-1.76246	-0.815755	NA	NA	NA	NA	NA	NA	-0.336977	-0.586804	0.805127	2.40185	0.0502204	-1.50578
MMS22L	4	12	-2.9595	0.157744	-3.11725	0.014	75	60	NA	-3.58021	-2.9595	-1.07362	NA	NA	NA	NA	NA	NA	2.51949	-0.16562	-1.77117	0.481109	3.01423	-2.46357
KIAA1524	4	12	-3.49425	-0.128465	-3.36579	0.014	75	75	NA	-3.49425	-3.04467	-3.60516	NA	NA	NA	NA	NA	NA	-0.420834	-0.705241	0.163904	0.226172	0.363108	-1.66462
SRRM2	4	12	-1.72265	-0.417685	-1.30496	0.014	75	37.5	-1.62659	-1.81871	-0.548777	-1.85198	-1.57866	-0.120939	1.43296	-1.97121	-1.09779	-1.32198	-0.305724	-1.18136	-0.460048	1.20243	0.713625	-0.375321
NARS2	4	12	-3.79846	1.00694	-4.80541	0.014	75	75	NA	-3.87016	-3.79846	-1.56005	NA	NA	NA	NA	NA	NA	0.146515	1.12479	1.16202	0.935051	1.07884	-3.47603
LYST	4	12	-1.11046	-0.265459	-0.845002	0.014	50	100	NA	-0.950037	-1.463	-1.11046	NA	NA	NA	NA	NA	NA	-0.752378	0.871673	-0.576109	-0.699299	0.491804	0.0451898
CTPS1	4	12	-1.25682	0.173866	-1.43069	0.0142	75	75	0.467641	-1.91219	-1.46894	-1.04471	0.116608	0.231124	1.99346	-1.12551	0.283014	2.45255	-0.502828	-0.547985	1.19728	0.019407	0.487843	-0.744852
KIF23	4	12	-4.2219	0.302206	-4.52411	0.0149	75	75	NA	-4.2219	-4.2932	-2.83473	NA	NA	NA	NA	NA	NA	2.14239	-0.246664	0.851076	-0.953998	4.00926	-3.8353
GRPR	4	12	-1.36556	0.247028	-1.61258	0.015	75	60	0.105993	-1.90149	-1.53034	-1.20077	-0.952017	0.339262	0.154793	0.921583	1.40603	-1.61629	0.407036	0.751652	-1.0859	-0.207726	-0.839918	0.435556
SNAPC2	4	12	-1.06649	-0.104144	-0.962349	0.015	50	100	-1.4424	0.173094	-0.690584	-1.5442	-0.740494	-0.657311	0.294779	-0.199408	-0.0708704	-0.313527	0.832854	-0.135793	-0.5159	0.146475	-0.0724945	0.0288621
MCM3AP	4	12	-4.25359	2.65536	-6.90895	0.016	75	75	NA	-2.47664	-4.721	-4.25359	NA	NA	NA	NA	NA	NA	2.53256	0.483485	2.77815	4.7183	3.73872	-1.7272
PSMB3	4	12	-4.13674	-1.86703	-2.26971	0.017	100	36.3636	-4.72893	-4.20606	-2.20967	-4.06742	-2.96861	1.19094	-0.388036	-2.70837	-5.32309	-3.45979	-2.80304	-3.4998	0.731054	1.21946	3.96569	-1.02569
E2F2	4	12	-1.21286	0.467245	-1.6801	0.017	75	60	-1.2895	-0.21038	-1.14532	-1.28039	1.00635	-0.989251	-1.18097	0.464868	-2.66915	-0.0373833	0.933863	0.469622	1.32165	0.648663	0.0866229	1.21154
CWC22	4	12	-2.9084	-0.276055	-2.63235	0.017	100	44.4444	-2.41802	-2.81215	-3.00466	-3.71053	-2.55389	2.31193	-4.00008	3.44441	-1.19048	-1.41071	-0.995589	1.0626	0.443478	0.507648	3.96965	-2.07737
C14orf2	4	12	-1.0962	0.213418	-1.30962	0.017	50	100	NA	-1.0962	-1.137	-0.292296	NA	NA	NA	NA	NA	NA	0.110152	-0.273124	0.316684	0.69382	0.825724	-0.162847
USP9X	4	12	-2.27819	1.17589	-3.45408	0.017	75	75	-0.422022	-4.26548	-1.61035	-2.94603	0.538149	0.862167	2.6613	0.192265	3.94073	0.992883	1.35889	-3.0205	0.47992	2.68546	2.16458	2.59119
MRPL39	4	12	-1.05897	0.0269489	-1.08592	0.017	50	100	NA	-1.0653	-0.953998	-1.05897	NA	NA	NA	NA	NA	NA	-0.291662	0.407828	1.4591	-0.122999	0.176896	-0.257438
XRN1	4	12	-1.972	0.757792	-2.72979	0.018	100	66.6667	-1.72205	-3.52198	-1.28673	-2.22195	1.16202	0.581721	2.08535	3.46342	1.16757	0.797997	0.717586	-1.70463	1.4286	-0.257517	-0.458464	-2.3079
PCDHA3	4	12	-1.0556	0.313	-1.3686	0.019	50	100	-2.95316	-1.19404	1.51852	-0.917159	0.818595	0.017062	1.62389	-0.391007	3.00829	1.3886	-0.971426	0.330983	0.045784	1.85838	0.295016	-0.126524
RNF181	4	12	-1.03797	-0.0371615	-1.00081	0.02	50	66.6667	-2.91237	-0.977368	-1.09858	-0.515504	0.564292	-0.914783	0.959214	-0.519861	0.105636	-0.179959	2.86213	0.519928	0.457342	-0.778125	-1.17265	-0.404989
EIF2B4	4	12	-2.12926	1.44425	-3.57351	0.02	100	66.6667	-1.8294	-2.42911	-3.39205	-1.6365	1.3276	2.27113	0.0727194	-1.40834	-4.57048	5.39961	1.5609	-0.808229	3.19407	2.19785	3.25903	-0.155361
SFTPB	4	12	-1.07798	0.117678	-1.19566	0.02	50	66.6667	-0.399444	-1.45904	-0.920724	-1.23524	-0.948452	-1.36595	0.403471	0.33534	0.379229	2.24142	-0.837937	0.404263	-0.524614	1.08161	-0.0999845	-0.952413
PRMT5	4	12	-1.91991	-0.117671	-1.80224	0.021	75	60	-2.05201	-1.78781	-0.403009	-2.08846	-0.308536	0.763931	-0.132307	2.23112	1.17509	2.13804	-0.103035	0.532999	-1.78622	-0.351158	-0.299664	-2.36613
RPL21P44	4	12	-3.5303	0.477346	-4.00764	0.021	75	60	NA	-1.82148	-3.5303	-3.77549	NA	NA	NA	NA	NA	NA	4.46875	-0.905672	4.40537	-1.87773	1.86036	-2.75511
EIF4A1	4	12	-3.03813	1.6429	-4.68103	0.021	75	75	-2.176	-3.90026	0.986941	-4.62198	1.54863	1.73717	1.51298	2.59237	2.77617	-5.35478	2.13606	2.3959	0.197613	1.39295	5.47091	0.390162
APOA5	4	12	-1.38556	-0.0461136	-1.33945	0.022	50	100	-1.80326	1.50981	-1.80326	-0.967861	0.700554	-0.773768	0.836023	-0.281403	-0.722273	2.35471	0.0869794	-0.19723	-0.179207	0.75086	-0.468763	2.56425
TTC27	4	12	-1.73433	0.0483587	-1.78269	0.022	75	60	NA	-1.73433	-1.7985	-1.64521	NA	NA	NA	NA	NA	NA	0.618955	-1.02649	0.547655	-1.67927	1.62349	-0.450938
TFAP2C	4	12	-1.31723	0.474573	-1.7918	0.022	75	60	-2.09361	-1.1671	0.0304109	-1.46736	-2.50279	1.58388	0.532207	-0.486588	-1.06055	0.416939	-0.298396	0.855037	0.977831	0.0490717	1.81045	1.52565
PAF1	4	12	-2.07439	0.177292	-2.25169	0.022	75	42.8571	-2.54755	-1.83891	-2.30988	-0.207449	1.1137	0.477148	1.10577	-1.8298	-1.22018	-1.8698	2.23191	-2.48774	-0.122563	2.22756	2.83044	-0.419645
TAF10	4	12	-1.63729	0.515768	-2.15306	0.023	75	42.8571	-1.01698	-3.02288	-0.748813	-2.2576	1.2971	4.52816	-0.891808	1.42147	-3.13102	-1.12234	2.66526	2.29529	0.439913	-1.23405	0.591623	-1.00628
ATAD3B	4	12	-1.38298	0.686888	-2.06987	0.023	50	100	NA	-0.327272	-1.38298	-1.45706	NA	NA	NA	NA	NA	NA	1.1953	-0.512335	1.31254	-0.84071	0.723528	0.650248
ZC3H13	4	12	-1.92367	-0.0998459	-1.82383	0.023	100	66.6667	-1.54697	-2.6747	-1.94625	-1.9011	2.53177	0.818198	0.436348	-0.654538	-4.0595	-0.280175	0.204109	-1.63491	0.0804832	-0.498075	1.46544	-0.986083
BCS1L	4	12	-1.07719	0.185373	-1.26256	0.023	75	75	-0.685435	-1.65472	-1.0657	-1.08868	0.190047	0.109756	0.720755	0.180699	-0.788028	-2.04053	0.517551	0.0349424	0.819387	0.430407	0.581325	0.0399651
CLTC	4	12	-4.98085	-1.42992	-3.55093	0.023	100	40	-2.94326	-3.94146	-6.28564	-6.02024	-3.17261	1.38503	-2.14946	-0.71039	-6.74116	-4.55464	4.00926	-2.81215	1.23649	1.10102	6.72261	-4.21794
LDB1	4	12	-1.04094	0.300007	-1.34095	0.023	50	50	-1.65828	-0.708409	-0.638298	-1.37348	0.197732	-1.14849	-1.26692	0.662923	-0.213747	0.488635	2.31074	0.01482	0.780172	0.402283	1.41751	-0.560264
MUC15	4	12	-1.08709	-0.0848333	-1.00226	0.024	50	100	NA	-1.12908	-0.334244	-1.08709	NA	NA	NA	NA	NA	NA	-0.696922	-0.0997468	0.208466	-0.0699198	-0.6585	-0.0214676
SNRNP25	4	12	-4.82003	-1.22894	-3.59109	0.024	75	50	NA	-2.35227	-4.82003	-4.82795	NA	NA	NA	NA	NA	NA	0.307137	-3.45266	0.498538	-2.76501	3.47055	-4.15457
SYMPK	4	12	-1.23524	0.781142	-2.01638	0.024	50	66.6667	NA	-1.4218	-0.169779	-1.23524	NA	NA	NA	NA	NA	NA	1.18143	-1.48795	1.59893	1.72925	0.380853	-0.319865
CBFB	4	12	-1.23464	0.468829	-1.70347	0.024	50	66.6667	-3.45702	-0.980141	-1.48914	1.80728	0.431991	1.39652	0.505668	0.350432	-0.856158	2.2949	0.919206	0.719171	-0.8621	-0.2145	1.15766	-1.33268
COPB1	4	12	-3.81827	0.58182	-4.40009	0.024	75	60	NA	-2.6751	-3.81827	-4.416	NA	NA	NA	NA	NA	NA	0.774626	-2.89296	0.389013	0.792055	5.97793	-2.44139
KATNB1	4	12	-1.19741	0.105854	-1.30326	0.025	50	50	-4.416	-0.590765	-1.80405	-0.536498	-0.842691	-1.18216	0.0403572	0.171351	0.374238	2.12061	0.958421	-0.510354	0.352056	-0.268252	0.224073	-1.53232
PDCD11	4	12	-3.63725	0.618579	-4.25583	0.025	75	75	NA	-4.51107	-3.51287	-3.63725	NA	NA	NA	NA	NA	NA	3.95975	-0.719501	1.36087	-0.123712	2.56425	-2.63865
PRKDC	4	12	-2.19364	0.231025	-2.42467	0.025	50	50	-0.0980436	-5.44985	0.151783	-4.28924	0.509629	1.56962	-0.966277	-0.0700386	2.3967	2.36501	-1.13304	-0.0475792	-0.865665	2.96313	2.59396	-1.89832
UCK2	4	12	-1.3103	0.0433479	-1.35365	0.026	50	66.6667	-2.05875	-1.66858	1.12439	-0.952017	0.432783	2.75676	1.00754	2.17844	-0.0408849	-0.714747	-0.568583	-1.20236	0.127581	0.661339	-0.318201	-0.35401
PLRG1	4	12	-2.60023	0.42605	-3.02628	0.026	100	40	-2.31226	-2.16293	-4.10703	-2.8882	5.22532	1.92414	-2.60419	2.53692	-1.07204	-2.03459	-1.15522	-3.46613	3.96965	5.1461	5.93039	-1.77553
SYT13	4	12	-1.22315	1.33235	-2.5555	0.027	50	66.6667	-1.70502	-0.741287	-2.31939	-0.424399	1.72014	1.2971	-0.213391	1.3676	4.13602	0.0143645	2.82133	0.339896	2.70051	2.31272	0.650644	-2.90563
LYRM4	4	12	-1.07564	-0.00273952	-1.0729	0.027	50	50	-1.7985	-1.91179	-0.352782	-0.183049	-0.0815654	0.965947	0.382755	0.0760864	-1.50855	-1.36714	0.613806	0.148099	0.357641	-0.572544	-0.366646	-0.345573
ATP13A1	4	12	-1.01777	0.712437	-1.73021	0.027	50	50	-0.469951	-1.85436	-1.56559	0.359741	0.153526	1.06775	1.03408	1.05626	0.272121	2.44146	0.523096	-1.55608	1.29789	-1.10531	0.379903	0.901778
RQCD1	4	12	-1.76602	-0.290197	-1.47583	0.027	50	66.6667	NA	-2.0433	-0.465198	-1.76602	NA	NA	NA	NA	NA	NA	-1.06689	-0.739306	0.810276	1.53833	-0.0700386	-0.510354
BRAP	4	12	-1.20038	-0.120325	-1.08005	0.028	50	100	0.64391	-0.735345	-1.70185	-1.66541	1.5407	-0.58918	2.20023	1.11964	0.79364	2.7429	-0.259736	-0.77654	-0.397463	-0.142764	-0.491737	-0.0978851
ATP5A1	4	12	-3.03833	0.534603	-3.57293	0.028	100	66.6667	-1.51093	-4.30509	-4.2734	-1.80326	2.68863	1.27412	0.824932	0.11748	-3.93552	-4.43184	-0.389462	0.244275	3.52799	2.70883	-0.714351	2.19468
HIP1	4	12	-2.12213	1.28145	-3.40357	0.028	75	60	0.432387	-2.61251	-1.63174	-4.23379	0.864543	2.08535	-5.03393	1.45277	1.01427	-0.125811	1.78352	-1.46736	1.11013	2.51196	1.96454	4.07264
DNM1L	4	12	-2.3689	-0.485736	-1.88317	0.028	75	50	-3.41978	-3.20232	-1.53549	-0.751585	3.15881	2.09526	-0.670779	-2.39544	-1.74978	-0.287067	-0.300693	0.830478	-0.798326	-2.17362	1.13826	-0.957166
FOXK1	4	12	-2.36494	0.712437	-3.07738	0.029	75	60	-3.94304	-3.08863	-1.64125	-0.244129	0.114984	0.640345	1.32482	-0.0595021	-3.2962	-2.63826	0.784529	1.93761	-0.516692	1.35097	1.33314	2.75201
DNAJA2	4	12	-1.03104	0.8384	-1.86944	0.029	50	66.6667	-2.38237	-1.31763	-0.744455	0.431595	1.3676	-0.896166	0.988526	-0.132584	-1.52677	0.775419	1.54466	-0.663649	0.901381	1.60052	-0.936173	0.965551
SEC62	4	12	-1.72701	-0.294435	-1.43257	0.029	75	50	-1.70621	-2.09123	-0.284176	-1.7478	-0.324777	0.899797	0.329082	-0.264093	-0.748417	0.051884	-1.43329	0.47992	1.03645	-0.362526	-1.57549	-1.77315
DRD2	4	12	-1.7585	0.0925447	-1.85104	0.03	75	60	-1.79217	0.240076	-1.83534	-1.72483	-0.244921	-0.35401	1.61557	-0.262588	1.54546	0.633215	0.533395	-0.411327	-1.86703	3.19882	-1.43804	0.430011
CHMP2A	4	12	-5.65582	2.21211	-7.86793	0.03	50	66.6667	NA	-5.65582	-6.24207	-0.544816	NA	NA	NA	NA	NA	NA	3.20793	5.9502	1.21629	3.32082	0.997636	-6.2896
ANKRD17	4	12	-1.92387	0.715408	-2.63928	0.03	100	57.1429	-2.37445	-1.4733	-3.01575	-1.27247	-1.2487	0.284678	3.10415	1.06854	-1.89912	-4.60217	0.677183	-0.864477	1.08676	4.67473	2.39155	0.753632
ATR	4	12	-3.25738	-0.415169	-2.84221	0.031	75	42.8571	-3.70577	-6.2896	-2.80898	0.0347563	-3.85115	1.31056	-0.761092	-1.47726	-0.313646	0.222607	-0.516692	0.448232	-2.41525	1.25313	1.52407	-1.54697
PLK1	4	12	-4.29717	1.54962	-5.84678	0.031	75	42.8571	0.358909	-4.4358	-5.34686	-4.15853	-2.00884	-2.2473	1.39295	1.55932	2.14239	1.53991	3.71337	-10.2903	2.72071	1.98672	7.29301	-4.40808
U2SURP	4	12	-2.18293	0.312247	-2.49518	0.032	100	57.1429	-3.24708	-1.04867	-3.04506	-1.3208	-1.19721	3.68802	2.41769	0.989318	1.85086	-0.313329	-2.16728	-3.44949	-0.318875	1.49594	0.937824	-0.765449
PNO1	4	12	-3.39879	0.0884054	-3.48719	0.033	100	50	-1.45706	-4.18625	-2.61132	-6.28168	1.1236	2.4062	-2.78284	-2.0437	-1.66422	-0.961524	2.81261	-6.17473	4.80148	0.496953	4.24297	-0.320142
FDXR	4	12	-1.0348	0.0277728	-1.06258	0.033	50	50	-1.37229	-0.739702	-1.32991	0.0123364	-1.14096	0.0260814	0.546863	-0.0410037	-1.99894	2.0402	0.561123	-0.484607	0.0291196	0.857809	0.0264261	0.25798
SLC17A2	4	12	-1.24811	-0.193882	-1.05423	0.033	75	75	-1.87139	-1.24514	0.877219	-1.25108	-0.709994	1.00952	-0.590765	0.944161	-2.16728	-0.212361	0.307494	-0.319667	-0.0999845	-0.47312	-0.175404	0.987733
CDKN2C	4	12	-1.05144	0.438586	-1.49003	0.034	50	50	-1.20315	-0.130366	-2.20372	-0.899731	0.494577	0.731846	0.382596	3.07603	-0.356268	0.791263	-1.34456	-0.881509	0.93822	1.9487	-0.795554	-1.28396
ENPEP	4	12	-1.02649	0.649317	-1.6758	0.034	50	40	-3.65784	-0.36114	-0.679493	-1.37348	1.25907	4.28654	-2.25403	1.98672	-0.444996	-1.33307	0.343381	-1.05382	1.62428	1.37711	-0.344899	0.955252
SLC38A3	4	12	-1.02926	-0.02815	-1.00111	0.034	50	66.6667	-2.80542	0.0270915	-1.20038	-0.858139	2.44779	0.103378	-0.894581	-0.176117	-0.129455	-0.21759	0.596773	1.89799	0.0731552	1.93681	-0.555907	-1.26613
CDK16	4	12	-2.6442	1.87225	-4.51645	0.035	75	42.8571	-0.594726	-1.25266	-4.5784	-4.03573	2.46443	-1.20077	-0.17069	1.32601	4.17563	3.09742	-2.6133	2.41848	4.38953	6.21559	-2.99951	-5.08542
RFC4	4	12	-2.43248	-0.896364	-1.53611	0.035	75	33.3333	-3.07081	-1.79415	-3.77272	-0.62483	-1.62144	1.30145	1.10855	-1.46577	-2.53804	-0.446185	-1.34654	-1.66858	0.188621	0.883557	2.47037	-1.87575
ERH	4	12	-2.98842	-0.134585	-2.85383	0.035	100	44.4444	-4.2219	-2.69371	-1.78306	-3.28312	-2.18035	0.77938	1.36483	0.806315	-2.99159	-3.21064	0.431199	-3.56753	0.572214	0.0807605	-1.19919	-0.34993
YY2	4	12	-1.4626	-0.511741	-0.950862	0.035	75	37.5	-1.69037	-0.78367	-1.23484	-2.65331	0.684709	0.709268	-0.360863	-0.495698	-1.04867	1.11132	0.00230851	-0.527783	-1.08273	-1.6567	-1.16631	-1.79098
NUP153	4	12	-1.03421	0.170737	-1.20495	0.035	50	50	-1.6357	-0.16253	-1.16235	-0.906068	-0.446185	1.51931	0.37099	-0.282433	-1.72285	0.217696	-1.24039	1.84214	-0.286077	1.11449	0.123778	1.25392
CORO6	4	12	-2.45763	-0.20455	-2.25308	0.035	100	57.1429	-2.93098	-3.0102	-1.93595	-1.98428	-0.608194	0.0117343	-0.420834	0.825328	-3.17142	-4.40412	-1.89436	0.801958	0.716002	2.08932	-0.561057	0.197138
POLE2	4	12	-2.96921	0.035901	-3.00511	0.035	100	50	-1.5549	-3.16825	-3.74459	-2.77016	-3.36631	4.31823	0.458134	-0.0717023	-1.49191	3.57908	0.960006	-3.44474	1.9895	-1.89872	0.143504	-0.428756
PICALM	4	12	-1.85396	-0.830807	-1.02315	0.035	75	60	NA	-1.85396	-1.39566	-1.92367	NA	NA	NA	NA	NA	NA	-1.31763	-0.578881	-0.916367	-0.4446	-1.87337	-0.745248
MRPS24	4	12	-1.32357	0.359364	-1.68293	0.036	50	100	NA	-0.781294	-2.19818	-1.32357	NA	NA	NA	NA	NA	NA	-0.226225	1.47812	0.944954	1.20599	-0.542043	-0.73178
MRPL32	4	12	-3.2649	0.053112	-3.31802	0.036	75	100	NA	-3.2649	-4.04366	-2.62598	NA	NA	NA	NA	NA	NA	-0.169621	0.654605	0.275845	-0.894581	-0.574524	0.891479
SLITRK4	4	12	-1.00886	-0.0048587	-1.004	0.036	50	66.6667	-1.75493	0.266734	-1.10135	-0.916367	-0.0559767	0.418127	-0.878737	-0.559472	-1.05144	0.529038	1.07092	-0.461633	-0.417665	0.893855	0.238016	0.0462593
ICT1	4	12	-4.32093	1.39157	-5.7125	0.037	50	100	NA	1.0424	-5.81823	-4.32093	NA	NA	NA	NA	NA	NA	1.50505	0.373763	2.2228	3.28557	1.27808	0.95446
GRWD1	4	12	-1.43408	-0.315151	-1.11893	0.037	50	100	NA	-1.43408	-0.678701	-1.61629	NA	NA	NA	NA	NA	NA	-0.0463116	-0.792385	-0.253596	1.22104	-0.376707	-0.575316
FUBP1	4	12	-2.33107	-0.0369238	-2.29415	0.037	100	57.1429	-1.73711	-1.77078	-3.73667	-2.89137	-1.19246	1.95781	3.49907	-0.452126	-5.42212	2.69774	0.162834	-1.72364	-0.288533	0.738976	0.93109	-0.236682
PDPN	4	12	-1.56143	-0.122365	-1.43907	0.038	100	50	-1.71611	-1.40675	-1.29228	-1.95814	-1.18849	1.18698	-3.24351	3.00235	-1.50063	-0.125375	-0.0409641	2.23152	-0.417269	-1.54143	1.65043	-0.119354
POLR2L	4	12	-2.25403	0.0180365	-2.27207	0.038	100	50	-3.15558	-3.11557	-1.27009	-1.39249	-0.10454	3.39648	0.450608	-1.57589	-4.58633	1.88334	0.878803	-1.50221	-0.237752	0.140613	2.35075	-1.54539
SLC38A7	4	12	-1.46359	-0.287602	-1.17599	0.038	75	50	-3.53307	-1.02807	-1.89912	-0.972615	-0.197586	0.588851	-1.78345	-1.07085	0.56548	-0.994401	-0.377618	0.440309	-0.637506	-1.8496	0.361999	0.863751
WDR3	4	12	-1.49904	0.0919724	-1.59102	0.038	50	50	NA	-0.556303	-1.49904	-1.74424	NA	NA	NA	NA	NA	NA	0.020833	-1.44517	0.163112	0.52785	1.03408	-1.17582
XPO1	4	12	-2.51942	2.06377	-4.58319	0.039	75	60	NA	-2.51942	-2.17441	-3.13181	NA	NA	NA	NA	NA	NA	1.48089	-2.94207	6.70281	2.64664	4.83317	-1.99616
POP5	4	12	-1.31466	-0.0819417	-1.23271	0.039	50	50	-2.54557	-2.1039	-0.525407	0.234095	0.114034	1.10934	-0.590369	-0.549569	0.249345	0.932674	2.68823	-1.00074	0.594	-0.277917	-0.766638	-1.03995
TARDBP	4	12	-1.77315	0.0187257	-1.79188	0.039	75	50	-1.69631	-3.1635	-1.85	0.368099	-0.00738193	2.78964	-0.772975	-1.0459	-1.20909	0.0448333	0.566669	0.927921	-0.00757206	1.17153	1.03131	-2.28334
XRCC6	4	12	-3.21083	2.26479	-5.47563	0.04	75	42.8571	-4.3447	-2.07697	-0.363398	-4.6299	-1.17582	1.57318	3.31131	3.16792	-0.0648892	-5.02997	4.55589	2.9564	-2.58835	3.44758	6.33443	-5.06958
C17orf104	4	12	-1.14532	-0.322361	-0.822958	0.04	75	75	NA	-1.0455	-1.18533	-1.14532	NA	NA	NA	NA	NA	NA	0.948519	-0.702864	-0.406574	0.773834	-1.28396	-0.238148
TGIF1	4	12	-2.64242	-0.0487873	-2.59363	0.04	75	50	-2.66361	-2.62122	-0.477477	-3.35086	-5.12504	0.788886	0.368416	-0.768222	-4.75269	0.479128	-0.502036	-1.05461	1.5514	0.660943	1.76649	-0.46599
MRPS28	4	12	-2.49883	0.0808991	-2.57973	0.041	100	50	-2.64974	-1.27722	-2.34791	-4.21794	-1.28554	1.67498	0.593604	0.256792	-3.01298	-4.33678	-0.0949935	-0.410535	0.421692	1.80728	1.36681	-1.14215
EIF2B2	4	12	-1.44339	1.45891	-2.9023	0.041	50	50	0.196227	-2.25839	-2.00607	-0.880717	2.54365	0.552012	1.59497	1.32284	-5.89349	2.11744	2.32777	-2.10034	1.85323	-0.780105	1.96771	-0.493718
DGCR6	4	12	-2.14272	1.25828	-3.401	0.041	75	75	-1.61867	2.32579	-2.66678	-3.99216	3.1909	-0.472328	1.21233	2.03624	0.57063	-0.464406	1.30423	1.43177	0.0175136	3.79853	5.77987	-4.07931
ATP5H	4	12	-2.5214	1.18024	-3.70165	0.041	75	42.8571	-0.852197	-2.40891	-3.09537	-2.6339	0.95961	2.96789	-2.75749	2.6613	-4.64574	-1.85158	1.40088	-1.24593	3.59731	0.781756	1.60408	3.12316
SF3A2	4	12	-2.22135	0.875832	-3.09718	0.042	75	42.8571	-0.568187	-2.39821	-2.04449	-3.38334	-2.44377	3.10653	1.26659	-1.32159	-4.45957	0.48507	5.06291	-2.2263	2.53494	1.51535	3.01265	-0.94766
SOX9	4	12	-2.05815	-0.449552	-1.6086	0.042	75	42.8571	-4.48334	-2.90127	0.246018	-1.21503	0.382715	-0.492529	1.75856	-1.3711	-0.406574	-0.248684	-2.11222	0.156338	-2.68658	1.57992	-1.0253	-0.786839
SOX1	4	12	-1.18849	1.57952	-2.76802	0.042	75	75	-1.34773	-1.45666	1.81521	-1.02926	0.718775	-0.949244	-0.2919	2.25608	2.62288	3.01938	3.77159	2.52702	0.0459028	1.36325	1.7958	-3.49069
EIF6	4	12	-2.55666	1.16777	-3.72442	0.043	100	50	-2.42396	-2.53566	-4.08723	-2.57765	4.14394	2.1012	-3.3877	1.23491	-0.525803	-1.52004	1.88413	-6.27375	4.46875	1.10062	3.10415	-1.18453
AP2M1	4	12	-3.33799	-0.825064	-2.51292	0.043	75	37.5	-3.04506	0.117718	-3.63091	-4.47145	-2.77769	-0.615324	-3.01535	-0.905672	-3.01139	-3.65864	1.49673	-0.744455	1.95583	0.114549	2.08615	-2.91751
ASGR1	4	12	-1.03857	0.218052	-1.25662	0.043	50	66.6667	-1.34932	-0.441827	-0.755547	-1.32159	0.185928	0.426446	-0.691377	1.7035	1.52288	-0.946075	0.20811	-1.33426	-0.686227	0.227995	1.77916	0.424465
NXNL2	4	12	-1.96368	0.362058	-2.32574	0.043	50	50	NA	-2.2271	-0.629187	-1.96368	NA	NA	NA	NA	NA	NA	0.273111	-1.88723	0.99724	-1.77355	0.451004	0.771457
MRPL21	4	12	-2.61647	1.40008	-4.01656	0.044	50	100	NA	-0.772975	-2.61647	-4.72893	NA	NA	NA	NA	NA	NA	0.355384	1.70945	3.02176	2.99561	1.09072	0.599942
COPZ1	4	12	-3.16073	-1.20295	-1.95777	0.044	100	40	-3.98424	-2.8779	-2.94564	-3.37581	-1.56559	5.22532	-1.51964	-0.175602	-4.77646	-3.27164	-0.782878	-3.37978	3.19169	-0.886263	-0.315548	-2.90325
SRSF6	4	12	-1.46914	0.329874	-1.79901	0.045	75	50	-1.46696	-1.53905	-1.47132	-0.459256	1.45197	-1.60679	1.8976	0.897024	-0.538082	-2.87513	-1.98745	-0.0914285	2.00732	2.03505	-0.0396174	0.699365
TUFM	4	12	-2.77927	0.350274	-3.12955	0.046	75	75	NA	-3.46692	-2.25918	-2.77927	NA	NA	NA	NA	NA	NA	0.645098	-2.06667	0.055449	3.84963	1.48327	-0.529368
UBR4	4	12	-5.7192	-1.45547	-4.26373	0.046	75	50	NA	-6.97091	-5.7192	-5.45777	NA	NA	NA	NA	NA	NA	-2.19778	-4.19418	0.355542	0.212942	-0.713163	-2.21363
RPL21P28	4	12	-3.80084	1.36879	-5.16963	0.046	50	66.6667	NA	1.225	-3.80084	-4.65366	NA	NA	NA	NA	NA	NA	3.30656	0.716002	2.99047	-0.59433	2.02158	-1.88644
CST6	4	12	-1.90347	0.698197	-2.60167	0.047	75	42.8571	-3.3267	-1.402	-2.40495	-0.994401	1.76332	1.06973	1.61438	1.39612	-0.46401	-1.50617	-3.10963	-2.89137	0.326666	1.67855	-1.0348	1.84095
MRPL22	4	12	-2.48655	0.739967	-3.22651	0.047	50	100	NA	-0.340384	-4.26944	-2.48655	NA	NA	NA	NA	NA	NA	0.363662	0.480317	0.740957	1.01863	0.738976	2.47631
ZNF654	4	12	-1.32476	0.308167	-1.63292	0.047	75	100	NA	-1.06016	-1.32476	-1.9003	NA	NA	NA	NA	NA	NA	1.03645	-0.243059	0.859394	-0.255299	0.895836	-0.937757
VPS4B	4	12	-2.17402	0.377209	-2.55123	0.047	100	66.6667	-1.98824	-2.61251	-1.46775	-2.35979	-2.3998	1.66152	1.83264	0.341678	-0.427171	-3.75846	0.361642	0.866128	0.433576	0.392776	0.431595	-0.500452
SCARB2	4	12	-1.64996	-0.351851	-1.29811	0.048	75	50	-2.41089	-2.28889	-0.722273	-1.01104	-0.968654	-1.33387	-1.63214	-0.648993	0.00683842	-0.432321	0.381844	1.60289	1.13826	-0.244763	-0.271381	-3.19043
TGM2	4	12	-2.19877	0.215616	-2.41439	0.049	50	33.3333	-3.66616	1.06894	-4.23379	-0.731384	0.496557	0.247879	0.332964	0.183353	6.25916	1.27491	-2.07618	-2.85295	0.0684414	-1.51529	-2.05914	1.45197
ZNF479	4	12	-1.05897	-0.134307	-0.924659	0.049	25	100	-1.05897	NA	NA	NA	-0.16863	0.0266954	0.434764	-0.0999845	-0.275461	-0.680286	NA	NA	NA	NA	NA	NA
SND1	4	12	-1.07402	1.0519	-2.12592	0.049	25	100	-1.07402	NA	NA	NA	0.337875	1.06696	1.03685	1.50703	1.61042	-0.14217	NA	NA	NA	NA	NA	NA
POLG2	4	12	-2.36276	0.545477	-2.90824	0.049	75	50	0.210526	-3.41661	-2.09796	-2.62756	3.31924	1.45435	0.503291	0.587662	-3.11597	-2.32256	-0.240643	2.27826	1.6326	-0.467178	1.50545	-2.09915
LSM3	4	12	-2.01438	0.376892	-2.39128	0.049	75	42.8571	-3.40354	-2.13163	-0.33159	-1.89714	-1.76959	2.44779	2.33649	0.834835	-4.59821	-1.24752	-0.34585	-2.14906	3.24556	0.899797	4.7381	-0.0810505
ZNF733P	4	12	-1.05897	-0.134307	-0.924659	0.05	25	100	-1.05897	NA	NA	NA	-0.16863	0.0266954	0.434764	-0.0999845	-0.275461	-0.680286	NA	NA	NA	NA	NA	NA
CDK11B	4	12	-2.0225	-0.231176	-1.79133	0.05	75	42.8571	-0.718708	-3.39879	-1.74939	-2.29562	-0.737325	1.01903	0.475563	-0.952413	-2.49526	-2.41802	0.274973	-2.06865	0.670449	1.04675	3.65593	-1.16314
OTOP3	4	12	-1.00589	0.0875538	-1.09344	0.05	50	100	NA	-1.20394	0.0873359	-1.00589	NA	NA	NA	NA	NA	NA	0.0646784	0.813049	0.101477	0.0736305	1.51694	-0.264172
EIF3E	4	12	-1.536	2.15863	-3.69464	0.05	50	33.3333	-0.1228	0.271289	-3.83292	-2.9492	-3.30887	5.22532	-1.11442	3.78625	0.583701	1.01903	5.9502	-2.23937	3.60166	7.3762	3.29824	-1.5644
MRPS9	4	12	-1.47924	1.03012	-2.50936	0.05	50	100	NA	0.670845	-1.47924	-2.67866	NA	NA	NA	NA	NA	NA	1.16519	1.08478	-0.435886	1.45277	0.450608	0.975454
