# Supplementary material for: Identification of highly penetrant Rb-related synthetic lethal interactions in triple negative breast cancer
Source: Oncogene. 2018 Jun 18;37(43):5701–18. doi: 10.1038/s41388-018-0368-z (PMC6202330; doi:10.1038/s41388-018-0368-z)
Supplement: Supplementary file 18 — Supplementary Data Table 12 [file 41388_2018_368_MOESM18_ESM.xlsx]

## Sheet: Supplementary Data 12
Supplementary Data 12: All nominally significant (Mptest p<0.05) dependencies associated with RB1 defect in TNBC cell lines based on siRNA Z scores (ICR, Reference 8,9), filtered
target	cell_line_number_altered_group	cell_line_number_unaltered_group	median_altered_group	median_unaltered_group	median_difference	mptest.pvalue	Penetrance (%)	Coverage (%)	BT549_BREAST	DU4475_BREAST	MDAMB436_BREAST	MDAMB468_BREAST	SUM149_BREAST	BT20_BREAST	CAL120_BREAST	CAL51_BREAST	HCC1143_BREAST	HCC1806_BREAST	HCC38_BREAST	HCC70_BREAST	HS578T_BREAST	MCF10A_BREAST	MDAMB157_BREAST	MDAMB231_BREAST	MDAMB453_BREAST	MFM223_BREAST
AKT1	5	13	-1.525	-0.43	-1.095	0.026	60	60	-1.525	-0.805	0.356667	-1.62	-1.605	-1.31	-0.3	0.26	-0.85	-0.43	0.89	-0.75	-0.73	-0.65	0.48	-0.065	-2.1	-0.36
AATK	5	13	-2.55333	-0.42	-2.13333	0.028	80	57.1429	-5.535	0.315	-2.55333	-2.135	-4.49	-0.92	-0.69	-0.703333	-0.36	-1.83	0.07	-3.06667	-0.42	-1.67	0.975	-0.0725	-0.04	0
MASTL	5	13	-1.01667	0.07	-1.08667	0.035	60	75	-3.28	-1.95	-1.01667	-0.17	0.47	0.37	-0.45	0.336667	-0.1375	-0.09	0.07	0.356667	-0.65	-1.52	0.545	-0.79	1.09	0.15
HIPK3	5	13	-1.23	-0.435	-0.795	0.038	60	50	-1.69	-0.48	0.4	-3.285	-1.23	1.06	-0.53	0.39	-0.435	-1.1	-0.95	-0.93	-1.255	-1.22	-0.225	0.32	0.97	-0.39
SRP72	5	13	-1.17	-0.01	-1.16	0.038	60	50	-0.805	-0.72	-1.24667	-1.17	-6.025	0.18	0.16	-1.65	-0.3625	-1.11	-1.54	0.53	-0.08	-0.91	1.265	0.525	-0.01	0.19
KSR2	5	13	-1.22	-0.433333	-0.786667	0.042	60	50	-0.635	-0.765	-1.22	-1.74	-3.96	0.05	-0.52	-0.433333	-0.2675	-1.41	-1.18	-2.34333	0.08	-0.79	-0.25	0.0425	-0.68	0.93
GRK4	5	13	-1.75	-0.80625	-0.94375	0.048	60	42.8571	-1.75	-0.045	-3.48333	-0.89	-10.585	-0.05	-0.4	-0.3	-0.52	-1.07	-1.15	-0.95	-0.685	-1.35	-0.49	-0.9275	-1.97	NA
