# Supplementary material for: Identification of highly penetrant Rb-related synthetic lethal interactions in triple negative breast cancer
Source: Oncogene. 2018 Jun 18;37(43):5701–18. doi: 10.1038/s41388-018-0368-z (PMC6202330; doi:10.1038/s41388-018-0368-z)
Supplement: Supplementary file 19 — Supplementary Data Table 13 [file 41388_2018_368_MOESM19_ESM.xlsx]

## Sheet: Supplementary Data 13
Supplementary Data 13: Summary of pathway data used in Supplementary Figure 1
GO Biological Process	Source	Overlap	P-value	Adjusted P-value	Old P-value	Old Adjusted P-value	Z-score	Combined Score	Genes
mRNA splicing, via spliceosome	Enrichr	14/252	3.66927e-15	5.14065e-12	1.04638e-12	1.46598e-09	-3.68809	122.588	SRRM2;ISY1;DDX23;TFIP11;LSM2;SNW1;SON;SART3;FIP1L1;CWC22;POLR2E;GEMIN5;POLR2F;SNRPD3
mitotic nuclear envelope disassembly	Enrichr	1946-03-01	0.000260155	0.00185014	0.000915024	0.00654056	-2.23486	18.447	NUP214;BANF1;NUP88
post-translational protein modification	Enrichr	11/429	1.62577e-08	7.59234e-07	8.14502e-07	3.0841e-05	-4.9362	88.5292	COPS4;COPS3;PSMA4;PSMA2;PSMC1;GPS1;PSMB1;WDR5;SKP2;PSMA7;SKP1
RNA polymerase II transcriptional preinitiation complex assembly	Enrichr	4/149	0.000700594	0.00460813	0.00297001	0.0193534	-2.78932	20.2605	SNW1;POLR2E;POLR2F;TAF1
regulation of translation by machinery localization	Enrichr	9/194	2.30342e-09	1.69847e-07	7.85764e-08	6.47562e-06	-3.31592	65.9499	RPS28;RPS27;RPL10;TCOF1;RPL18A;GEMIN5;RPL13A;RPL38;RPS24
cellular response to DNA damage stimulus (GO:0006974)	String	13	3.49e-06	NA	NA	NA	NA	NA	TIMELESS;CDC45;PSMC1;PSMB1;PSMA2;PSMA7,PSMA4;XRCC6;TAF1;POLR2F;POLR2E;SNW1;SSRP1
